# Supplementary material for: Mutations in mexT bypass the stringent response dependency of virulence in Pseudomonas aeruginosa
Source: Cell Rep. Author manuscript; Available in PMC 2025 Nov 18. (PMC7618369; doi:10.1016/j.celrep.2024.115079)
Supplement: Supplementary Materials [file EMS209706-supplement-Supplementary_Materials.zip]

Archive with 12 entries (12 files):
- 1-s2.0-S221112472401430X-mmc2.xlsx
- 1-s2.0-S221112472401430X-mmc1.pdf
- 1-s2.0-S221112472401430X-mmc3.xlsx
- 1-s2.0-S221112472401430X-mmc4.xlsx
- 1-s2.0-S221112472401430X-mmc5.xlsx
- 1-s2.0-S221112472401430X-mmc6.xlsx
- 1-s2.0-S221112472401430X-mmc8.xlsx
- 1-s2.0-S221112472401430X-mmc11.xlsx
- 1-s2.0-S221112472401430X-mmc9.xlsx
- 1-s2.0-S221112472401430X-mmc10.xlsx
- 1-s2.0-S221112472401430X-mmc12.pdf
- 1-s2.0-S221112472401430X-mmc7.xlsx
