# Supplementary material for: Mutations in mexT bypass the stringent response dependency of virulence in Pseudomonas aeruginosa
Source: Cell Rep. Author manuscript; Available in PMC 2025 Nov 18. (PMC7618369; doi:10.1016/j.celrep.2024.115079)
Supplement: Supplementary Materials [file EMS209706-supplement-Supplementary_Materials.zip › 1-s2.0-S221112472401430X-mmc2.xlsx]

## Sheet: Data S1
Strain	Proteases	Swarming	Siderophores	Biofilm
PAO1	100	100	100	100
dSR	14.2	11.5385	46.9088	8.3498
TM-7	75.9218	50.9615	89.4737	31.5217
TM-11	60.2139	14.4231	89.4737	42.6658
TM-22	82.4668	49.0385	84.2105	35.1724
TM-23	45.8149	70.1923	78.9474	33.4431
TM-24	75.9218	51.9231	84.2105	34.865
TM-25	82.4668	64.4231	97.3684	31.4449
TM-26	82.4668	47.1154	89.4737	28.2938
TM-27	85.0848	50.641	94.7368	28.1401
TM-27.2	17.017	59.6154	100	26.9488
TM-29	82.4668	59.6154	94.7368	28.3707
TM-30	89.0118	53.8462	92.1053	34.2885
TM-31	77.2308	54.4872	94.7368	35.7488
TM-33	78.5398	65.3846	94.7368	32.0597
TM-34	87.7028	48.0769	94.7368	27.7942
TM-34.3	17.017	19.8718	57.8947	66.76
TM-35	83.7758	58.9744	94.7368	28.2938
TM-36	77.2308	42.9487	94.7368	68.2971
TM-37	87.7028	39.7436	105.263	27.141
TM-38	78.5398	41.6667	94.7368	26.603
TM-40	91.6298	47.4359	94.7368	25.796
TM-41	96.8658	56.7308	94.7368	21.9917
TM-43	73.3038	48.7179	84.2105	28.5244
TM-44	96.8658	50	94.7368	27.3331
TM-45	99.4838	50	94.7368	27.8327
TM-47	95.5568	48.7179	94.7368	23.2598
TM-51	99.4838	46.7949	94.7368	32.3287
TM-52	92.9388	62.1795	94.7368	24.6816
TM-53	95.5568	46.7949	86.8421	20.0703
TM-55	91.6298	48.7179	94.7368	25.258
TM-56	92.9388	53.2051	94.7368	18.3026
TM-61	91.6298	58.9744	94.7368	27.141
TM-62	81.1578	57.6923	94.7368	47.0081
TM-64	82.4668	63.4615	102.632	26.4877
TM-65	92.9388	57.6923	89.4737	32.2903
TM-67	87.7028	59.6154	94.7368	31.0606
TM-68	83.7758	58.9744	94.7368	31.8292
TM-75	90.3208	66.6667	94.7368	24.3357
TM-76	52.3599	30.1282	94.7368	35.5182
TM-79	49.7419	67.9487	94.7368	23.644
TM-80	82.4668	91.0256	86.8421	16.8808
TM-83	78.5398	148.077	94.7368	21.4152
TM-84	78.5398	35.2564	102.632	17.4572
TM-86	71.9948	121.795	94.7368	29.1392
TM-89	79.8488	133.333	94.7368	21.7611
TM-90	71.9948	136.538	94.7368	24.4126
TM-91	86.3938	113.462	94.7368	19.4554
TM-93	83.7758	44.2308	94.7368	19.3017
TM-95	81.1578	35.8974	94.7368	21.3
TM-98	87.7028	19.2308	84.2105	52.5417
