# Supplementary material for: Mutations in mexT bypass the stringent response dependency of virulence in Pseudomonas aeruginosa
Source: Cell Rep. Author manuscript; Available in PMC 2025 Nov 18. (PMC7618369; doi:10.1016/j.celrep.2024.115079)
Supplement: Supplementary Materials [file EMS209706-supplement-Supplementary_Materials.zip › 1-s2.0-S221112472401430X-mmc3.xlsx]

## Sheet: Data S2
GeneID	baseMean	log2FoldChange	lfcSE	stat	pvalue	padj	Gene	Locus_tag	diffexpressed
NC_002516.1502	77472	-6.59491	0.138543	-47.6019	0	0	NA	PA0715	DOWN
NC_002516.1506	413065	-10.2064	0.164319	-62.1133	0	0	NA	PA0718	DOWN
NC_002516.1508	302314	-10.3008	0.111935	-92.025	0	0	NA	PA0719	DOWN
NC_002516.1510	559636	-10.2829	0.0919734	-111.803	0	0	NA	PA0720	DOWN
NC_002516.1512	46943.3	-10.3898	0.186276	-55.7763	0	0	NA	PA0721	DOWN
NC_002516.1514	264023	-9.84166	0.121051	-81.3019	0	0	NA	PA0722	DOWN
NC_002516.1516	2.19576e+06	-10.4284	0.123305	-84.5734	0	0	coaB	PA0723	DOWN
NC_002516.1518	136322	-9.46934	0.134988	-70.1497	0	0	NA	PA0724	DOWN
NC_002516.1520	22297.1	-9.01145	0.14904	-60.4634	0	0	NA	PA0725	DOWN
NC_002516.1522	117418	-8.68105	0.111424	-77.91	0	0	NA	PA0726	DOWN
NC_002516.1524	121172	-8.43088	0.08556	-98.5376	0	0	NA	PA0727	DOWN
NC_002516.1526	44363.6	-8.41947	0.115945	-72.6163	0	0	NA	PA0728	DOWN
NC_002516.1528	109982	-5.45083	0.115676	-47.1215	0	0	NA	PA0729	DOWN
NC_002516.1792	71554.8	3.87633	0.100043	38.7467	0	0	cbpD	PA0852	UP
NC_002516.3502	24285.8	4.58806	0.107521	42.6713	0	0	NA	PA1658	UP
NC_002516.3510	9943.75	4.22297	0.110603	38.1813	0	0	NA	PA1662	UP
NC_002516.3520	2619.4	4.50677	0.103563	43.5174	0	0	NA	PA1666	UP
NC_002516.5279	27821.3	4.33053	0.0878078	49.3183	0	0	mexT	PA2492	UP
NC_002516.7144	27699.7	4.13352	0.0982304	42.0798	0	0	lecB	PA3361	UP
NC_002516.11707	5262.12	-4.29627	0.107936	-39.804	0	0	NA	PA5469	DOWN
NC_002516.11711	46221.8	-4.17146	0.106301	-39.2419	0	0	NA	PA5471	DOWN
NC_002516.3518	4541.29	4.25011	0.113935	37.303	1.46488e-304	3.71014e-302	NA	PA1665	UP
NC_002516.8973	24187.1	4.17572	0.114404	36.4997	1.12124e-291	2.71633e-289	phzS	PA4217	UP
NC_002516.4882	44247.3	5.58931	0.1562	35.783	2.03043e-280	4.71398e-278	chiC	PA2300	UP
NC_002516.8814	73069.3	5.92134	0.167924	35.2621	2.23963e-272	4.99168e-270	NA	PA4141	UP
NC_002516.7424	10686.4	3.15916	0.0905672	34.882	1.396e-266	2.99174e-264	pldA	PA3487	UP
NC_002516.3504	2877.91	4.41531	0.126951	34.7796	4.94762e-265	1.02104e-262	NA	PA1659	UP
NC_002516.382	2648.04	-4.10593	0.119358	-34.4001	2.51121e-259	4.99732e-257	NA	PA0182	DOWN
NC_002516.4049	4839.23	4.22683	0.126854	33.3205	1.94888e-243	3.74453e-241	phzF2	PA1904	UP
NC_002516.11382	101237	-3.19361	0.0962922	-33.1658	3.34674e-241	6.21602e-239	rpmB	PA5316	DOWN
NC_002516.3499	9990.16	4.1249	0.125389	32.8967	2.44691e-237	4.39812e-235	NA	PA1657	UP
NC_002516.4051	3698.92	3.89283	0.120806	32.2239	8.16496e-228	1.42172e-225	phzG2	PA1905	UP
NC_002516.3506	5720.22	3.5503	0.110343	32.175	3.95108e-227	6.67134e-225	NA	PA1660	UP
NC_002516.4164	2970.3	-3.57397	0.113261	-31.5552	1.52024e-218	2.49141e-216	bacA	PA1959	DOWN
NC_002516.3522	4794.05	3.46932	0.110056	31.5232	4.17988e-218	6.65436e-216	NA	PA1667	UP
NC_002516.10861	16418.5	-3.94169	0.12626	-31.2189	5.89754e-214	9.12809e-212	NA	PA5072	DOWN
NC_002516.3512	3743.79	3.71977	0.120595	30.8452	6.49449e-209	9.78035e-207	NA	PA1663	UP
NC_002516.4858	8894.07	-2.96906	0.0964898	-30.7708	6.45405e-208	9.46368e-206	NA	PA2288	DOWN
NC_002516.8963	14806.6	3.61834	0.118341	30.5754	2.59599e-205	3.70894e-203	phzC1	PA4212	UP
NC_002516.4043	12792.5	3.54397	0.116709	30.3659	1.5491e-202	2.1579e-200	phzC2	PA1901	UP
NC_002516.4045	5480.66	4.28422	0.141282	30.3238	5.56404e-202	7.56166e-200	phzD2	PA1902	UP
NC_002516.3527	1596.03	4.01891	0.13286	30.2492	5.35092e-201	7.09889e-199	NA	PA1668	UP
NC_002516.6994	848.705	5.12103	0.17021	30.0866	7.26483e-199	9.41386e-197	NA	PA3291	UP
NC_002516.8971	5063.92	3.80909	0.126916	30.0128	6.68398e-198	8.46435e-196	phzG1	PA4216	UP
NC_002516.7979	36942.4	-2.74532	0.091711	-29.9344	7.02048e-197	8.69292e-195	trmD	PA3743	DOWN
NC_002516.8965	5520.08	4.39547	0.147161	29.8685	5.0433e-196	6.10897e-194	phzD1	PA4213	UP
NC_002516.7084	1839.38	3.47279	0.116455	29.8209	2.09409e-195	2.48261e-193	NA	PA3332	UP
NC_002516.8967	12031.8	4.17876	0.141793	29.4709	6.80228e-191	7.89632e-189	phzE1	PA4214	UP
NC_002516.8315	7940.37	-2.21962	0.0754071	-29.4352	1.94798e-190	2.21513e-188	fecA	PA3901	DOWN
NC_002516.8969	4854.39	4.18347	0.142971	29.261	3.24958e-188	3.62134e-186	phzF1	PA4215	UP
NC_002516.4013	11119.1	2.55532	0.0877374	29.1246	1.75053e-186	1.91254e-184	NA	PA1888	UP
NC_002516.7082	5335.89	3.01186	0.103529	29.0919	4.54814e-186	4.87351e-184	NA	PA3331	UP
NC_002516.6859	15958.6	-2.71258	0.093496	-29.0128	4.5399e-185	4.77289e-183	NA	PA3230	DOWN
NC_002516.4047	12094.4	4.19451	0.146568	28.6181	3.99903e-180	4.1264e-178	phzE2	PA1903	UP
NC_002516.11709	12314.3	-4.15122	0.145244	-28.581	1.1575e-179	1.17265e-177	NA	PA5470	DOWN
NC_002516.7146	5039.33	2.97544	0.104342	28.5163	7.34688e-179	7.31015e-177	NA	PA3362	UP
NC_002516.3818	7603.77	-2.78811	0.0989805	-28.1682	1.43328e-174	1.4011e-172	NA	PA1797	DOWN
NC_002516.7403	16756.5	3.39638	0.120869	28.0997	9.88861e-174	9.49989e-172	rhlB	PA3478	UP
NC_002516.5669	8714.89	2.41602	0.086067	28.0714	2.1873e-173	2.0657e-171	NA	PA2679	UP
NC_002516.4850	5050.43	-4.31637	0.154485	-27.9405	8.61063e-172	7.9964e-170	NA	PA2285	DOWN
NC_002516.3816	3192.36	-2.54299	0.0924438	-27.5086	1.38727e-166	1.26719e-164	NA	PA1797a	DOWN
NC_002516.10569	79642.9	-2.9153	0.106061	-27.4871	2.50173e-166	2.24833e-164	rplI	PA4932	DOWN
NC_002516.7937	41453.2	3.89952	0.142595	27.3469	1.17474e-164	1.03899e-162	lasB	PA3724	UP
NC_002516.4890	3826.62	3.06907	0.11258	27.2612	1.22328e-163	1.04863e-161	ambC	PA2304	UP
NC_002516.5018	8172.58	3.19982	0.117375	27.2614	1.21671e-163	1.04863e-161	NA	PA2366	UP
NC_002516.2826	31264.8	2.06055	0.0758928	27.1507	2.48151e-162	2.095e-160	ansB	PA1337	UP
NC_002516.4886	26176.4	2.94739	0.109426	26.9351	8.53476e-160	7.09786e-158	ambE	PA2302	UP
NC_002516.10342	5716.49	-3.10579	0.115782	-26.8245	1.67279e-158	1.3707e-156	mgtA	PA4825	DOWN
NC_002516.9755	28342.1	-2.31962	0.087829	-26.4106	1.03487e-153	8.35698e-152	obg	PA4566	DOWN
NC_002516.11705	6534.12	-3.50174	0.132953	-26.3381	7.02051e-153	5.58833e-151	NA	PA5468	DOWN
NC_002516.9903	7944.12	-3.7235	0.142291	-26.1682	6.12072e-151	4.80347e-149	NA	PA4635	DOWN
NC_002516.7080	4286.68	3.32817	0.127328	26.1385	1.33309e-150	1.03166e-148	NA	PA3330	UP
NC_002516.4041	4868.47	4.843	0.185719	26.0769	6.65786e-150	5.08187e-148	phzB2	PA1900	UP
NC_002516.10571	117480	-3.19507	0.12266	-26.0482	1.41053e-149	1.06209e-147	NA	PA4933	DOWN
NC_002516.7071	22415	2.35532	0.0906956	25.9695	1.09603e-148	8.14276e-147	NA	PA3326	UP
NC_002516.3529	7795.26	3.16277	0.121921	25.9411	2.29197e-148	1.68038e-146	NA	PA1669	UP
NC_002516.3190	2460.94	3.83267	0.147855	25.9218	3.7831e-148	2.73759e-146	hcpA	PA1512	UP
NC_002516.3508	2084.93	3.5266	0.136456	25.8443	2.82113e-147	2.0153e-145	NA	PA1661	UP
NC_002516.7078	2951.95	2.78637	0.107826	25.8412	3.05407e-147	2.15409e-145	NA	PA3329	UP
NC_002516.4011	2594.85	2.29769	0.0889792	25.8228	4.92251e-147	3.42853e-145	NA	PA1887	UP
NC_002516.5429	2802	2.74692	0.106593	25.7702	1.91477e-146	1.31718e-144	NA	PA2565	UP
NC_002516.8678	24831.5	3.74779	0.145544	25.7502	3.20904e-146	2.18058e-144	NA	PA4078	UP
NC_002516.11282	2022.85	3.7739	0.146595	25.7438	3.78188e-146	2.53887e-144	hcpB	PA5267	UP
NC_002516.5020	2359.3	3.68439	0.144575	25.4842	2.94996e-143	1.95681e-141	NA	PA2367	UP
NC_002516.4846	5460.66	-4.36052	0.171272	-25.4596	5.52586e-143	3.62236e-141	NA	PA2283	DOWN
NC_002516.4888	2883.47	3.01922	0.118626	25.4517	6.75834e-143	4.37878e-141	ambD	PA2303	UP
NC_002516.10344	19547.6	-3.46583	0.137702	-25.169	8.74851e-140	5.60307e-138	NA	PA4826	DOWN
NC_002516.5431	22466.9	2.63457	0.104777	25.1444	1.62563e-139	1.02932e-137	NA	PA2566	UP
NC_002516.10464	1143.08	-3.54171	0.141306	-25.0641	1.22639e-138	7.67801e-137	NA	PA4882	DOWN
NC_002516.259	67880.1	3.14928	0.126363	24.9224	4.25067e-137	2.63164e-135	NA	PA0122	UP
NC_002516.5440	1694.91	3.00898	0.121605	24.7438	3.6143e-135	2.21306e-133	lecA	PA2570	UP
NC_002516.1688	113469	-3.71855	0.152569	-24.3728	3.32027e-131	2.01093e-129	NA	PA0805	DOWN
NC_002516.4288	3740.06	-2.77615	0.113908	-24.3718	3.40159e-131	2.03803e-129	NA	PA2019	DOWN
NC_002516.4854	17665.6	-4.09014	0.1685	-24.2737	3.71355e-130	2.20127e-128	NA	PA2286	DOWN
NC_002516.6978	1983.99	-3.14421	0.129709	-24.2404	8.33935e-130	4.89125e-128	NA	PA3283	DOWN
NC_002516.9876	8845.87	-2.94854	0.122367	-24.0959	2.75982e-128	1.60185e-126	NA	PA4623	DOWN
NC_002516.5006	1899.62	2.81525	0.119183	23.6212	2.33281e-123	1.34004e-121	NA	PA2360	UP
NC_002516.2739	5486.97	-1.90105	0.0805754	-23.5934	4.50185e-123	2.55962e-121	NA	PA1296	DOWN
NC_002516.6998	910.748	2.65142	0.112421	23.5847	5.52885e-123	3.11179e-121	NA	PA3293	UP
NC_002516.8839	1123.1	-2.41515	0.102438	-23.5767	6.6912e-123	3.72834e-121	NA	PA4153	DOWN
NC_002516.7086	2691.59	3.07235	0.130406	23.5599	9.94645e-123	5.48729e-121	fabH2	PA3333	UP
NC_002516.6976	627.632	-3.0671	0.130209	-23.5553	1.10795e-122	6.05246e-121	NA	PA3282	DOWN
NC_002516.7000	3623.12	3.12838	0.135439	23.0981	4.83408e-118	2.6151e-116	NA	PA3294	UP
NC_002516.2637	2553.88	1.821	0.0790141	23.0466	1.59211e-117	8.53002e-116	aprE	PA1247	UP
NC_002516.3516	336.008	4.51348	0.196783	22.9364	2.01568e-116	1.06965e-114	NA	PA1664	UP
NC_002516.7507	17895.5	-2.81111	0.123548	-22.7531	1.33659e-114	7.02592e-113	NA	PA3526	DOWN
NC_002516.4856	13254	-3.52082	0.155129	-22.6961	4.89719e-114	2.5502e-112	NA	PA2287	DOWN
NC_002516.4658	23782.4	3.17005	0.140212	22.6089	3.54173e-113	1.82727e-111	hcnC	PA2195	UP
NC_002516.7736	6097.03	2.12379	0.0940793	22.5745	7.72295e-113	3.94791e-111	adhC	PA3629	UP
NC_002516.11380	5760.38	-2.96644	0.131764	-22.5133	3.07163e-112	1.55592e-110	rpmG	PA5315	DOWN
NC_002516.4388	13155.9	4.24428	0.189111	22.4433	1.48812e-111	7.47008e-110	NA	PA2069	UP
NC_002516.5016	4431.4	2.82995	0.126137	22.4355	1.77204e-111	8.81592e-110	NA	PA2365	UP
NC_002516.5427	6688.77	2.63305	0.117658	22.3788	6.32801e-111	3.12033e-109	NA	PA2564	UP
NC_002516.4654	5691.33	2.85813	0.127883	22.3496	1.21801e-110	5.9533e-109	hcnA	PA2193	UP
NC_002516.7076	2825.38	2.83414	0.126822	22.3473	1.28141e-110	6.20871e-109	NA	PA3328	UP
NC_002516.5024	2674.7	2.57125	0.115087	22.3417	1.45346e-110	6.98164e-109	NA	PA2369	UP
NC_002516.7951	1708.2	-2.0254	0.091013	-22.2539	1.03361e-109	4.92247e-108	NA	PA3730	DOWN
NC_002516.4656	26067.2	3.10619	0.139872	22.2074	2.91602e-109	1.37695e-107	hcnB	PA2194	UP
NC_002516.7405	35132.1	3.18789	0.144146	22.1156	2.23519e-108	1.04659e-106	rhlA	PA3479	UP
NC_002516.9652	15942.8	-2.52818	0.114405	-22.0986	3.26141e-108	1.51438e-106	NA	PA4520	DOWN
NC_002516.9182	4636.08	2.95985	0.134095	22.0727	5.77943e-108	2.66141e-106	flp	PA4306	UP
NC_002516.4943	1557.79	2.70981	0.123267	21.9832	4.1717e-107	1.9053e-105	NA	PA2329	UP
NC_002516.2741	1893.61	-2.00674	0.0916092	-21.9054	2.30612e-106	1.04469e-104	NA	PA1297	DOWN
NC_002516.6857	21622.2	-1.9479	0.0891274	-21.8552	6.93044e-106	3.11423e-104	NA	PA3229	DOWN
NC_002516.9404	48774.8	1.6799	0.077087	21.7923	2.74718e-105	1.22459e-103	ftsZ	PA4407	UP
NC_002516.4848	4141.06	-3.99272	0.183339	-21.7777	3.77269e-105	1.66837e-103	NA	PA2284	DOWN
NC_002516.4843	910.222	-3.56374	0.164499	-21.6642	4.47084e-104	1.96153e-102	NA	PA2282	DOWN
NC_002516.7426	2511.86	3.50248	0.161867	21.638	7.88028e-104	3.43038e-102	NA	PA3488	UP
NC_002516.5352	3995.61	-1.83154	0.0847088	-21.6215	1.12635e-103	4.86515e-102	NA	PA2528	DOWN
NC_002516.1925	12710.8	-1.99036	0.0921331	-21.6031	1.67891e-103	7.19606e-102	mgtE	PA0913	DOWN
NC_002516.3396	5825.88	-2.42831	0.112655	-21.5552	4.72834e-103	2.01117e-101	NA	PA1608	DOWN
NC_002516.3978	37948.1	3.21232	0.149351	21.5085	1.29685e-102	5.47426e-101	lasA	PA1871	UP
NC_002516.8137	6261.8	-2.02081	0.0940985	-21.4755	2.63805e-102	1.10521e-100	NA	PA3818	DOWN
NC_002516.4286	4132.27	-2.24252	0.104811	-21.396	1.45692e-101	6.05816e-100	NA	PA2018	DOWN
NC_002516.3662	1850.66	1.87245	0.087701	21.3504	3.86235e-101	1.59415e-99	NA	PA1732	UP
NC_002516.551	1790.54	3.0736	0.144621	21.2528	3.10387e-100	1.27167e-98	hcpC	PA0263	UP
NC_002516.5840	2447.84	-2.04208	0.0963927	-21.185	1.31268e-99	5.33888e-98	NA	PA2758	DOWN
NC_002516.4941	1231.49	2.86093	0.135241	21.1543	2.51869e-99	1.01697e-97	NA	PA2328	UP
NC_002516.10466	350.833	-4.32585	0.204836	-21.1186	5.36426e-99	2.15034e-97	NA	PA4883	DOWN
NC_002516.3497	18649.4	2.17623	0.103067	21.1147	5.82609e-99	2.31878e-97	NA	PA1656	UP
NC_002516.4892	12881.4	1.98868	0.0942327	21.1039	7.31811e-99	2.89195e-97	ambB	PA2305	UP
NC_002516.5105	761.147	3.10854	0.147492	21.076	1.31956e-98	5.1779e-97	NA	PA2408	UP
NC_002516.4019	765.022	-2.54062	0.120772	-21.0364	3.04443e-98	1.18626e-96	NA	PA1891	DOWN
NC_002516.370	19895.4	2.14426	0.102658	20.8875	6.95741e-97	2.69101e-95	aer2	PA0176	UP
NC_002516.10769	17371.5	1.77571	0.0850143	20.8872	7.00281e-97	2.69101e-95	NA	PA5027	UP
NC_002516.5483	4580.65	2.7577	0.132179	20.8634	1.1526e-96	4.39882e-95	NA	PA2588	UP
NC_002516.4947	4194.04	2.99896	0.143762	20.8606	1.2202e-96	4.62514e-95	NA	PA2331	UP
NC_002516.8884	6244.64	2.08566	0.100005	20.8556	1.35532e-96	5.1026e-95	piv	PA4175	UP
NC_002516.7400	16904.2	1.80807	0.0867813	20.8348	2.09256e-96	7.82533e-95	rhlR	PA3477	UP
NC_002516.11703	1370.89	-3.27721	0.157758	-20.7737	7.48963e-96	2.78215e-94	NA	PA5467	DOWN
NC_002516.5022	1017.95	3.50677	0.16968	20.667	6.86824e-95	2.53443e-93	NA	PA2368	UP
NC_002516.5111	3425.48	4.27206	0.207119	20.6261	1.60063e-94	5.86758e-93	NA	PA2411	UP
NC_002516.9583	9713.52	1.7702	0.0858975	20.6083	2.31099e-94	8.41624e-93	NA	PA4489	UP
NC_002516.7422	5250.26	2.68628	0.130403	20.5998	2.75605e-94	9.9719e-93	NA	PA3486	UP
NC_002516.2395	3468.29	2.37608	0.115468	20.5779	4.33396e-94	1.55799e-92	rhlC	PA1130	UP
NC_002516.9414	8667.42	1.65829	0.0811064	20.4459	6.54006e-93	2.33597e-91	murC	PA4411	UP
NC_002516.9344	3324.02	-2.28503	0.11202	-20.3984	1.72742e-92	6.1307e-91	NA	PA4379	DOWN
NC_002516.7088	848.541	3.49346	0.171708	20.3454	5.10197e-92	1.79925e-90	NA	PA3334	UP
NC_002516.3263	5486.31	-2.86347	0.140981	-20.311	1.02709e-91	3.59934e-90	NA	PA1547	DOWN
NC_002516.111	22010.3	2.6668	0.131525	20.276	2.09419e-91	7.29302e-90	NA	PA0049	UP
NC_002516.6231	52588.9	2.9786	0.146936	20.2714	2.30228e-91	7.9679e-90	NA	PA2939	UP
NC_002516.11607	2107.64	-1.79643	0.0886384	-20.2669	2.51951e-91	8.66589e-90	fdhA	PA5421	DOWN
NC_002516.5905	475.809	-3.0046	0.148324	-20.257	3.0802e-91	1.05294e-89	NA	PA2786	DOWN
NC_002516.372	2470.53	1.89244	0.0936207	20.214	7.37882e-91	2.507e-89	NA	PA0177	UP
NC_002516.6016	11173.2	-2.24923	0.1113	-20.2087	8.21023e-91	2.77257e-89	NA	PA2840	DOWN
NC_002516.5273	2695.65	-2.10763	0.104885	-20.0946	8.22517e-90	2.76088e-88	NA	PA2489	DOWN
NC_002516.493	516.703	-3.16325	0.158048	-20.0145	4.11449e-89	1.37281e-87	pcaK	PA0235	DOWN
NC_002516.261	10290	2.14694	0.107409	19.9885	6.92812e-89	2.29783e-87	NA	PA0123	UP
NC_002516.6810	12809.7	-1.72303	0.08663	-19.8896	5.01167e-88	1.65237e-86	NA	PA3205	DOWN
NC_002516.9874	1365.72	-3.2565	0.164126	-19.8415	1.30543e-87	4.27874e-86	NA	PA4622	DOWN
NC_002516.5616	8851.93	-1.95154	0.098485	-19.8156	2.1857e-87	7.12205e-86	NA	PA2652	DOWN
NC_002516.7734	2388.97	2.09792	0.105877	19.8147	2.22131e-87	7.19601e-86	NA	PA3628	UP
NC_002516.5620	12820	-1.91042	0.0964471	-19.808	2.54125e-87	8.18488e-86	NA	PA2654	DOWN
NC_002516.7953	9547.25	-2.09372	0.105804	-19.7887	3.72426e-87	1.19262e-85	NA	PA3731	DOWN
NC_002516.7074	15322	2.33741	0.118473	19.7295	1.2029e-86	3.83003e-85	NA	PA3327	UP
NC_002516.2725	6584.86	1.76608	0.0895697	19.7174	1.52928e-86	4.84156e-85	NA	PA1289	UP
NC_002516.3340	92176.6	1.65255	0.0839145	19.6933	2.4635e-86	7.75514e-85	sdhA	PA1583	UP
NC_002516.11701	2376.6	-2.98699	0.151887	-19.6659	4.22973e-86	1.32405e-84	NA	PA5466	DOWN
NC_002516.6980	1020.12	-2.7038	0.138017	-19.5904	1.86671e-85	5.81078e-84	NA	PA3284	DOWN
NC_002516.5421	5913.16	-1.85634	0.0948319	-19.575	2.52478e-85	7.81559e-84	NA	PA2561	DOWN
NC_002516.1598	37788.6	-2.23139	0.114004	-19.5729	2.63029e-85	8.09724e-84	algU	PA0762	DOWN
NC_002516.8330	1813.13	1.91646	0.0979224	19.5712	2.72131e-85	8.3314e-84	NA	PA3908	UP
NC_002516.9989	3363.34	-1.80199	0.0923363	-19.5155	8.10571e-85	2.46803e-83	NA	PA4674	DOWN
NC_002516.5129	532.626	-2.45002	0.126756	-19.3287	3.08099e-83	9.33003e-82	NA	PA2420	DOWN
NC_002516.11182	5892.77	3.23019	0.167289	19.309	4.50825e-83	1.35784e-81	NA	PA5220	UP
NC_002516.5282	17411.9	-1.71892	0.0890672	-19.2992	5.45913e-83	1.63539e-81	mexE	PA2493	DOWN
NC_002516.3352	108257	1.73451	0.0903102	19.2061	3.28885e-82	9.79971e-81	lpdG	PA1587	UP
NC_002516.2315	14408.6	-1.90853	0.0995349	-19.1744	6.05269e-82	1.79392e-80	NA	PA1096	DOWN
NC_002516.5026	1174.84	2.37832	0.124487	19.1049	2.29759e-81	6.77363e-80	NA	PA2370	UP
NC_002516.1600	72021.4	-1.85403	0.097189	-19.0765	3.95725e-81	1.16051e-79	mucA	PA0763	DOWN
NC_002516.8134	2734.09	-1.64373	0.0862662	-19.0541	6.07127e-81	1.77116e-79	NA	PA3817	DOWN
NC_002516.3552	7057.94	-2.22287	0.116862	-19.0213	1.13537e-80	3.29495e-79	NA	PA1679	DOWN
NC_002516.3344	161994	1.81394	0.0957567	18.9432	5.02222e-80	1.44994e-78	sucA	PA1585	UP
NC_002516.4884	931.156	2.06321	0.109017	18.9255	7.02743e-80	2.01839e-78	NA	PA2301	UP
NC_002516.5028	5538.4	1.92068	0.101557	18.9124	9.02136e-80	2.5778e-78	NA	PA2371	UP
NC_002516.9588	6502.69	1.52094	0.0805514	18.8816	1.61467e-79	4.59027e-78	NA	PA4491	UP
NC_002516.4386	2346.18	2.71074	0.143821	18.8481	3.04849e-79	8.62242e-78	NA	PA2068	UP
NC_002516.117	1354.16	2.0278	0.107671	18.8333	4.02648e-79	1.13311e-77	NA	PA0052	UP
NC_002516.11818	5887.38	-1.63891	0.0871352	-18.8088	6.3967e-79	1.79108e-77	NA	PA5525	DOWN
NC_002516.4138	5965.61	-1.95834	0.104298	-18.7764	1.17769e-78	3.28105e-77	rbsA	PA1947	DOWN
NC_002516.3779	4082.31	2.73713	0.146208	18.7208	3.34847e-78	9.28243e-77	NA	PA1784	UP
NC_002516.5099	1191.64	3.25293	0.173924	18.7031	4.66925e-78	1.28797e-76	NA	PA2405	UP
NC_002516.6996	366.023	3.09479	0.165552	18.6938	5.56247e-78	1.5268e-76	NA	PA3292	UP
NC_002516.10814	21719.8	-2.75906	0.147661	-18.6851	6.54605e-78	1.78797e-76	rpmE	PA5049	DOWN
NC_002516.6299	31051.3	-2.60566	0.139546	-18.6724	8.31043e-78	2.25882e-76	NA	PA2971	DOWN
NC_002516.4662	4689.79	1.66022	0.0889944	18.6553	1.14313e-77	3.09199e-76	NA	PA2197	UP
NC_002516.7245	1174.48	-2.48086	0.133234	-18.6203	2.20098e-77	5.92457e-76	NA	PA3404	DOWN
NC_002516.7125	15235.8	-1.50467	0.0809964	-18.577	4.92993e-77	1.32065e-75	NA	PA3352	DOWN
NC_002516.4069	953.247	1.99823	0.107758	18.5438	9.15943e-77	2.44193e-75	NA	PA1914	UP
NC_002516.11845	924.892	-1.9499	0.105548	-18.4741	3.34007e-76	8.86233e-75	amiA	PA5538	DOWN
NC_002516.374	12647.1	1.63663	0.0887959	18.4314	7.35745e-76	1.94292e-74	NA	PA0178	UP
NC_002516.6406	2366.2	1.5944	0.086562	18.4191	9.22996e-76	2.42591e-74	NA	PA3021	UP
NC_002516.9731	11200.3	1.48503	0.0808292	18.3725	2.18181e-75	5.70754e-74	pilY1	PA4554	NO
NC_002516.4712	1301.13	-1.93051	0.105377	-18.3201	5.72041e-75	1.48944e-73	NA	PA2221	DOWN
NC_002516.9759	50328.9	-2.54356	0.139265	-18.2642	1.59423e-74	4.13165e-73	rplU	PA4568	DOWN
NC_002516.3871	5254.33	1.54292	0.0847756	18.2001	5.15336e-74	1.32938e-72	fimL	PA1822	UP
NC_002516.5115	5328.51	3.77048	0.207322	18.1866	6.5934e-74	1.69302e-72	pvdH	PA2413	UP
NC_002516.4945	4074.17	2.62969	0.144885	18.1501	1.28062e-73	3.27321e-72	NA	PA2330	UP
NC_002516.4021	1134.87	-2.48625	0.137013	-18.1461	1.37805e-73	3.50617e-72	NA	PA1892	DOWN
NC_002516.9735	1291.18	2.42373	0.133842	18.1088	2.71409e-73	6.87404e-72	pilE	PA4556	UP
NC_002516.7981	28070.3	-1.79543	0.0993904	-18.0645	6.07148e-73	1.53078e-71	rimM	PA3744	DOWN
NC_002516.6757	15872.4	-2.30439	0.128397	-17.9474	5.02517e-72	1.26127e-70	NA	PA3179	DOWN
NC_002516.9733	926.176	1.96079	0.109706	17.8731	1.90913e-71	4.77027e-70	pilY2	PA4555	UP
NC_002516.8806	2797.14	3.64975	0.204476	17.8492	2.92988e-71	7.28808e-70	NA	PA4139	UP
NC_002516.2473	354.338	2.16085	0.121136	17.8382	3.5681e-71	8.8362e-70	NA	PA1168	UP
NC_002516.109	2834.43	2.32197	0.130265	17.825	4.51953e-71	1.11428e-69	NA	PA0048	UP
NC_002516.11093	3177.3	-2.00514	0.112514	-17.8213	4.83403e-71	1.18657e-69	NA	PA5181	DOWN
NC_002516.8841	2691.87	-2.21049	0.124055	-17.8186	5.07048e-71	1.23915e-69	NA	PA4154	DOWN
NC_002516.8015	4651.92	-2.15692	0.122	-17.6796	6.01822e-70	1.46435e-68	NA	PA3761	DOWN
NC_002516.3090	2094.29	-1.9633	0.111072	-17.6758	6.43645e-70	1.5593e-68	NA	PA1466	DOWN
NC_002516.8816	4364.79	3.22288	0.182414	17.6679	7.40441e-70	1.78603e-68	NA	PA4142	UP
NC_002516.1602	18400.9	-1.35326	0.0766448	-17.6563	9.09916e-70	2.18537e-68	mucB	PA0764	NO
NC_002516.4956	437.016	-2.57516	0.146349	-17.596	2.6427e-69	6.3198e-68	NA	PA2335	DOWN
NC_002516.5340	439.235	-2.64896	0.150906	-17.5537	5.57426e-69	1.32734e-67	czcC	PA2522	DOWN
NC_002516.4660	1701.96	1.44375	0.0823194	17.5384	7.28937e-69	1.72836e-67	NA	PA2196	NO
NC_002516.10323	1771.86	-1.91108	0.109381	-17.4718	2.34975e-68	5.54779e-67	NA	PA4816	DOWN
NC_002516.9959	50455.4	1.87356	0.107246	17.4697	2.43635e-68	5.72799e-67	pagL	PA4661	UP
NC_002516.5269	920.177	-2.21029	0.127016	-17.4017	8.01034e-68	1.87536e-66	NA	PA2487	DOWN
NC_002516.6465	6429.3	-1.33626	0.0768894	-17.3789	1.19149e-67	2.77782e-66	NA	PA3048	NO
NC_002516.3976	821.161	1.76184	0.101414	17.3728	1.32594e-67	3.07839e-66	NA	PA1870	UP
NC_002516.9293	12282	1.93824	0.112524	17.2251	1.72092e-66	3.97882e-65	xenB	PA4356	UP
NC_002516.4001	740.053	-2.18311	0.12699	-17.1913	3.08565e-66	7.10465e-65	NA	PA1882	DOWN
NC_002516.9420	5904.32	1.67766	0.097748	17.1631	5.01289e-66	1.14946e-64	murD	PA4414	UP
NC_002516.4786	396.522	-2.40232	0.140205	-17.1344	8.22656e-66	1.87862e-64	pvcC	PA2256	DOWN
NC_002516.9229	3710.58	-1.97016	0.115018	-17.1291	9.00557e-66	2.04812e-64	NA	PA4326	DOWN
NC_002516.10573	37659.3	-2.78632	0.16268	-17.1277	9.22953e-66	2.09053e-64	rpsR	PA4934	DOWN
NC_002516.5554	14055.2	2.24616	0.131285	17.109	1.27072e-65	2.86657e-64	cspD	PA2622	UP
NC_002516.4264	2895.67	1.75557	0.102816	17.0748	2.28623e-65	5.13664e-64	maiA	PA2007	UP
NC_002516.5425	4010.52	1.74483	0.102401	17.0392	4.20773e-65	9.41584e-64	NA	PA2563	UP
NC_002516.1020	985.458	-2.31485	0.136002	-17.0207	5.76735e-65	1.28543e-63	NA	PA0489	DOWN
NC_002516.376	23547	1.36553	0.080351	16.9946	9.00438e-65	1.9989e-63	NA	PA0179	NO
NC_002516.182	2561.82	1.97946	0.116486	16.9931	9.24239e-65	2.0436e-63	hcp1	PA0085	UP
NC_002516.3974	2734.35	2.55493	0.15063	16.9616	1.5796e-64	3.47886e-63	NA	PA1869	UP
NC_002516.8086	1905.92	-1.58852	0.0939829	-16.9022	4.33121e-64	9.50138e-63	NA	PA3794	DOWN
NC_002516.3664	3873.99	1.63973	0.0972851	16.8549	9.65776e-64	2.11032e-62	NA	PA1733	UP
NC_002516.2745	975.382	-1.75123	0.103902	-16.8546	9.69813e-64	2.11086e-62	NA	PA1299	DOWN
NC_002516.9284	36930.7	2.19008	0.130184	16.823	1.65673e-63	3.59194e-62	NA	PA4352	UP
NC_002516.3787	63453.4	1.56489	0.0933185	16.7694	4.08759e-63	8.82792e-62	acnB	PA1787	UP
NC_002516.8794	72550.5	2.20286	0.131381	16.767	4.25505e-63	9.15411e-62	NA	PA4133	UP
NC_002516.9843	107752	1.65706	0.0991723	16.7089	1.12869e-62	2.41887e-61	NA	PA4607	UP
NC_002516.5712	2019.57	1.52928	0.0915705	16.7005	1.29887e-62	2.77291e-61	NA	PA2699	UP
NC_002516.9806	1560.93	1.78913	0.107232	16.6847	1.69404e-62	3.60275e-61	pra	PA4590	UP
NC_002516.4039	1067.24	3.39299	0.203667	16.6595	2.58101e-62	5.46821e-61	phzA2	PA1899	UP
NC_002516.11697	4692.72	-1.56025	0.0937317	-16.6459	3.24188e-62	6.84232e-61	NA	PA5464	DOWN
NC_002516.11138	15425.7	-1.32344	0.079613	-16.6235	4.71326e-62	9.91029e-61	amgR	PA5200	NO
NC_002516.5958	7874.12	-1.68963	0.1018	-16.5976	7.24825e-62	1.51832e-60	NA	PA2813	DOWN
NC_002516.4416	3038.88	1.40765	0.0848199	16.5957	7.48197e-62	1.56141e-60	kynU	PA2080	NO
NC_002516.5113	690.924	4.85723	0.292795	16.5892	8.34447e-62	1.7349e-60	NA	PA2412	UP
NC_002516.6717	15164.7	-2.08291	0.125846	-16.5512	1.5695e-61	3.25102e-60	wzz	PA3160	DOWN
NC_002516.4384	1501.67	2.52459	0.152597	16.5442	1.76279e-61	3.63787e-60	NA	PA2067	UP
NC_002516.3531	1472.73	2.38665	0.14439	16.5291	2.26414e-61	4.65528e-60	stp1	PA1670	UP
NC_002516.4107	1828.06	-1.85181	0.112347	-16.483	4.85734e-61	9.95041e-60	NA	PA1932	DOWN
NC_002516.1441	551.992	-2.23728	0.135794	-16.4755	5.50346e-61	1.12327e-59	NA	PA0687	DOWN
NC_002516.7247	435.773	-2.08625	0.12673	-16.4622	6.85933e-61	1.3949e-59	hasE	PA3405	DOWN
NC_002516.368	2243.43	2.16885	0.13185	16.4494	8.47414e-61	1.71701e-59	NA	PA0175	UP
NC_002516.10462	19313.5	-2.0907	0.127142	-16.4439	9.27534e-61	1.87254e-59	NA	PA4881	DOWN
NC_002516.1943	7125.59	-1.59394	0.097153	-16.4065	1.71927e-60	3.4584e-59	NA	PA0922	DOWN
NC_002516.7961	1157.45	2.22963	0.136081	16.3846	2.46342e-60	4.93746e-59	NA	PA3734	UP
NC_002516.8352	9042.69	1.39467	0.0854727	16.3172	7.44899e-60	1.48766e-58	NA	PA3919	NO
NC_002516.5030	3566.68	1.67616	0.103025	16.2694	1.62688e-59	3.23749e-58	NA	PA2373	UP
NC_002516.7977	46136	-2.75337	0.169545	-16.2398	2.63891e-59	5.23275e-58	rplS	PA3742	DOWN
NC_002516.4746	3001.89	1.53105	0.0943904	16.2204	3.61912e-59	7.15098e-58	pslF	PA2236	UP
NC_002516.3251	975.249	-2.1188	0.130776	-16.2017	4.90152e-59	9.65063e-58	NA	PA1541	DOWN
NC_002516.2484	1503.86	1.62248	0.100234	16.1868	6.24476e-59	1.22521e-57	napB	PA1173	UP
NC_002516.4256	6939.53	1.67496	0.103773	16.1405	1.32436e-58	2.58923e-57	bdhA	PA2003	UP
NC_002516.6950	7787.49	1.84998	0.114849	16.108	2.24069e-58	4.36542e-57	NA	PA3271	UP
NC_002516.1205	2315.83	-1.61749	0.100542	-16.0877	3.1129e-58	6.04358e-57	NA	PA0578	DOWN
NC_002516.3688	847.181	-2.41649	0.15025	-16.0831	3.35033e-58	6.48195e-57	NA	PA1744	DOWN
NC_002516.3550	3579.18	-1.54494	0.0961448	-16.0689	4.21304e-58	8.12286e-57	NA	PA1678	DOWN
NC_002516.7955	9719.12	-2.11304	0.131566	-16.0607	4.80921e-58	9.24032e-57	NA	PA3732	DOWN
NC_002516.3106	15056	-1.54531	0.0963237	-16.0429	6.41246e-58	1.22784e-56	NA	PA1474	DOWN
NC_002516.113	11282.1	2.07018	0.129114	16.0338	7.42552e-58	1.41695e-56	NA	PA0050	UP
NC_002516.6992	8621.57	1.90017	0.118943	15.9755	1.89372e-57	3.6013e-56	NA	PA3290	UP
NC_002516.9328	3922.13	1.70181	0.106976	15.9083	5.55243e-57	1.05232e-55	NA	PA4372	UP
NC_002516.7266	11520.7	-1.6941	0.10672	-15.8742	9.55993e-57	1.80569e-55	NA	PA3413	DOWN
NC_002516.7705	78270.3	-1.79471	0.113099	-15.8686	1.04614e-56	1.96928e-55	recA	PA3617	DOWN
NC_002516.10340	308.709	-2.23249	0.140718	-15.865	1.10775e-56	2.07825e-55	NA	PA4824	DOWN
NC_002516.6376	6474.71	-1.30719	0.0824609	-15.8522	1.35684e-56	2.53702e-55	NA	PA3008	NO
NC_002516.5051	1266.65	-1.67175	0.105867	-15.791	3.58723e-56	6.68497e-55	NA	PA2383	DOWN
NC_002516.2543	4434.29	1.50498	0.0956152	15.74	8.04582e-56	1.49438e-54	NA	PA1202	UP
NC_002516.7090	1683.14	2.27028	0.144499	15.7114	1.26356e-55	2.33906e-54	NA	PA3335	UP
NC_002516.3354	106726	1.77215	0.112869	15.7009	1.49127e-55	2.75144e-54	sucC	PA1588	UP
NC_002516.10468	252.342	-2.41175	0.154344	-15.6258	4.86132e-55	8.93969e-54	NA	PA4884	DOWN
NC_002516.5135	1744.94	1.31471	0.0844903	15.5605	1.35054e-54	2.4754e-53	NA	PA2423	NO
NC_002516.11052	7961.98	1.71587	0.110427	15.5385	1.90365e-54	3.47775e-53	rmlA	PA5163	UP
NC_002516.10366	1108.42	-2.36595	0.15265	-15.4992	3.51231e-54	6.39562e-53	NA	PA4837	DOWN
NC_002516.7330	552.017	-1.88722	0.121851	-15.4879	4.18628e-54	7.59802e-53	NA	PA3443	DOWN
NC_002516.2445	26608.8	2.06906	0.133614	15.4854	4.35317e-54	7.87528e-53	nrdB	PA1155	UP
NC_002516.3680	926.718	-1.6561	0.107419	-15.4171	1.25534e-53	2.26367e-52	NA	PA1740	DOWN
NC_002516.6467	77650.4	2.36425	0.153365	15.4158	1.28227e-53	2.30477e-52	rmf	PA3049	UP
NC_002516.10931	8690.36	-1.49196	0.0973076	-15.3324	4.64639e-53	8.32465e-52	blc	PA5107	NO
NC_002516.5139	631.207	2.57333	0.168108	15.3077	6.79677e-53	1.21383e-51	pvdG	PA2425	UP
NC_002516.2635	2998.72	1.53806	0.100666	15.2788	1.05814e-52	1.8837e-51	aprD	PA1246	UP
NC_002516.6430	2198.43	1.27917	0.083735	15.2764	1.09862e-52	1.94952e-51	snr1	PA3032	NO
NC_002516.3062	9545.06	-1.83837	0.120632	-15.2395	1.93267e-52	3.41868e-51	flhA	PA1452	DOWN
NC_002516.5771	3315.78	1.27842	0.0839165	15.2345	2.08874e-52	3.68306e-51	NA	PA2730	NO
NC_002516.8821	1038.42	2.06531	0.135605	15.2304	2.22357e-52	3.90843e-51	NA	PA4144	UP
NC_002516.1191	8268.87	1.64066	0.107909	15.2042	3.31845e-52	5.81459e-51	NA	PA0572	UP
NC_002516.4229	1221.13	1.70433	0.112342	15.1709	5.50763e-52	9.62023e-51	pqqH	PA1990	UP
NC_002516.9779	17889.1	1.57113	0.103575	15.169	5.67455e-52	9.88081e-51	NA	PA4578	UP
NC_002516.11054	4156.76	1.92698	0.127326	15.1343	9.62507e-52	1.67075e-50	rmlC	PA5164	UP
NC_002516.8328	1436.36	1.63304	0.107907	15.1337	9.70562e-52	1.67949e-50	NA	PA3907	UP
NC_002516.1948	4287.07	-1.48936	0.0986348	-15.0997	1.62593e-51	2.80486e-50	dinB	PA0923	NO
NC_002516.4790	928.971	-1.73299	0.114922	-15.0797	2.2024e-51	3.78758e-50	ptxR	PA2258	DOWN
NC_002516.10162	7844.44	-1.19926	0.0795406	-15.0774	2.28152e-51	3.91158e-50	truB	PA4742	NO
NC_002516.4035	2997.26	1.84699	0.122594	15.0659	2.71265e-51	4.63647e-50	qscR	PA1898	UP
NC_002516.3342	39683.4	1.72647	0.114712	15.0505	3.42717e-51	5.83981e-50	sdhB	PA1584	UP
NC_002516.5131	636.316	-2.27161	0.151134	-15.0304	4.64327e-51	7.88789e-50	NA	PA2421	DOWN
NC_002516.4958	346.93	-2.22082	0.148126	-14.9928	8.1788e-51	1.38518e-49	NA	PA2336	DOWN
NC_002516.4738	9601.45	1.4271	0.0953842	14.9616	1.30914e-50	2.21046e-49	pslB	PA2232	NO
NC_002516.9719	421.171	-1.93875	0.129707	-14.9471	1.6263e-50	2.73769e-49	fimT	PA4549	DOWN
NC_002516.5604	2210.74	1.84659	0.123557	14.9453	1.67245e-50	2.8069e-49	nuoK	PA2646	UP
NC_002516.835	7967.5	1.47538	0.0987213	14.9449	1.6823e-50	2.81496e-49	NA	PA0400	NO
NC_002516.9342	4110.46	-1.48632	0.0994649	-14.9432	1.72518e-50	2.87805e-49	inaA	PA4378	NO
NC_002516.8954	15342.8	2.67503	0.179096	14.9363	1.91284e-50	3.1816e-49	phzM	PA4209	UP
NC_002516.4907	663.934	-2.17216	0.145676	-14.9109	2.79933e-50	4.64222e-49	NA	PA2312	DOWN
NC_002516.4227	1126.25	1.63807	0.110269	14.8553	6.43016e-50	1.06317e-48	pqqE	PA1989	UP
NC_002516.2060	1129.03	-1.57992	0.106625	-14.8174	1.13022e-49	1.86319e-48	NA	PA0975	DOWN
NC_002516.811	5464.47	1.12318	0.0758274	14.8124	1.21888e-49	2.00342e-48	NA	PA0388	NO
NC_002516.5286	9979.99	-1.36908	0.0924373	-14.8109	1.24505e-49	2.04042e-48	oprN	PA2495	NO
NC_002516.3350	71928.6	1.60542	0.108499	14.7966	1.53965e-49	2.51581e-48	sucB	PA1586	UP
NC_002516.9416	4407.74	1.71815	0.116122	14.7961	1.55277e-49	2.52983e-48	murG	PA4412	UP
NC_002516.2361	3159.3	-1.33527	0.0903265	-14.7827	1.89291e-49	3.07501e-48	NA	PA1113	NO
NC_002516.5962	35500.8	1.24961	0.0845793	14.7744	2.1415e-49	3.46873e-48	NA	PA2815	NO
NC_002516.10117	1514.27	-1.45756	0.0987463	-14.7607	2.62699e-49	4.24277e-48	NA	PA4724	NO
NC_002516.4294	821.066	-1.79041	0.121513	-14.7344	3.8776e-49	6.24451e-48	NA	PA2022	DOWN
NC_002516.2283	7289.52	1.45236	0.0991659	14.6458	1.43325e-48	2.30147e-47	flgE	PA1080	NO
NC_002516.2482	1300.05	1.32937	0.0908058	14.6397	1.5681e-48	2.51076e-47	napC	PA1172	NO
NC_002516.5560	1396.77	1.86731	0.127687	14.6242	1.96852e-48	3.14286e-47	NA	PA2625	UP
NC_002516.5369	1147	1.78497	0.122234	14.6029	2.69239e-48	4.28629e-47	NA	PA2536	UP
NC_002516.267	1947.42	1.27732	0.0875153	14.5954	3.004e-48	4.76875e-47	NA	PA0126	NO
NC_002516.11567	464.555	-1.71542	0.117695	-14.5751	4.04401e-48	6.40148e-47	NA	PA5401	DOWN
NC_002516.2313	25513.9	-1.67084	0.114684	-14.5691	4.41526e-48	6.96936e-47	NA	PA1095	DOWN
NC_002516.2327	12016.3	-1.33897	0.0920044	-14.5533	5.56119e-48	8.75338e-47	fliF	PA1101	NO
NC_002516.5008	3759.7	1.94215	0.133668	14.5297	7.85802e-48	1.23338e-46	NA	PA2361	UP
NC_002516.5275	1722.48	-2.44565	0.169052	-14.4668	1.96314e-47	3.07264e-46	NA	PA2490	DOWN
NC_002516.9165	1030.48	1.67493	0.11581	14.4627	2.08428e-47	3.25311e-46	tadD	PA4299	UP
NC_002516.4744	9595.99	1.60983	0.11147	14.4418	2.82546e-47	4.39762e-46	pslE	PA2235	UP
NC_002516.9163	320.561	1.86296	0.129392	14.3977	5.34606e-47	8.29756e-46	NA	PA4298	UP
NC_002516.2008	3516.04	-1.18959	0.0826562	-14.392	5.80848e-47	8.99023e-46	NA	PA0951	NO
NC_002516.7703	4650.93	-1.34813	0.0936936	-14.3887	6.09205e-47	9.40303e-46	NA	PA3616	NO
NC_002516.5796	35688.9	-1.80959	0.125837	-14.3803	6.87512e-47	1.05824e-45	rpmI	PA2742	DOWN
NC_002516.4003	297.575	-2.15858	0.150393	-14.3529	1.02169e-46	1.56829e-45	NA	PA1883	DOWN
NC_002516.364	967.577	1.70678	0.119007	14.3419	1.19696e-46	1.83227e-45	NA	PA0173	UP
NC_002516.9412	5278.54	1.81364	0.126501	14.337	1.28561e-46	1.96258e-45	ddlB	PA4410	UP
NC_002516.10170	5135.61	-1.54541	0.107818	-14.3336	1.3503e-46	2.0557e-45	NA	PA4746	DOWN
NC_002516.427	1623.89	-2.35225	0.164353	-14.3121	1.83835e-46	2.79108e-45	NA	PA0203	DOWN
NC_002516.5304	7902.3	1.42695	0.0997993	14.2982	2.24499e-46	3.3992e-45	NA	PA2504	NO
NC_002516.10022	1694.66	1.26485	0.0886341	14.2705	3.3429e-46	5.04787e-45	hitB	PA4688	NO
NC_002516.8952	5516.41	2.03876	0.14298	14.259	3.9381e-46	5.93057e-45	opmD	PA4208	UP
NC_002516.2373	4197.79	1.56899	0.110161	14.2427	4.97639e-46	7.47398e-45	yfiB	PA1119	UP
NC_002516.3906	5335.09	1.22006	0.0857587	14.2266	6.26295e-46	9.38096e-45	NA	PA1837a	NO
NC_002516.4982	203.616	-2.43383	0.171132	-14.2219	6.69642e-46	1.00033e-44	NA	PA2348	DOWN
NC_002516.10575	68365.7	-2.68808	0.189113	-14.2141	7.4896e-46	1.11583e-44	rpsF	PA4935	DOWN
NC_002516.8250	1131.12	-1.65304	0.116514	-14.1876	1.09408e-45	1.62565e-44	moaA1	PA3870	DOWN
NC_002516.5489	3021.17	1.46929	0.103595	14.183	1.16816e-45	1.73111e-44	NA	PA2591	NO
NC_002516.11050	5923.21	1.1452	0.0807517	14.1817	1.18918e-45	1.75758e-44	rmlD	PA5162	NO
NC_002516.8453	1346.77	-2.13781	0.150748	-14.1814	1.19431e-45	1.7605e-44	NA	PA3967	DOWN
NC_002516.8796	3324.42	2.77449	0.195949	14.1593	1.63727e-45	2.40708e-44	NA	PA4134	UP
NC_002516.5887	4437.01	-1.28085	0.0904839	-14.1555	1.72638e-45	2.53142e-44	NA	PA2778	NO
NC_002516.3026	1701.53	-1.52047	0.107438	-14.152	1.81472e-45	2.65397e-44	NA	PA1434	DOWN
NC_002516.4666	3304.12	1.66594	0.117782	14.1442	2.02721e-45	2.95697e-44	NA	PA2199	UP
NC_002516.3686	529.388	-2.08049	0.147104	-14.143	2.0626e-45	3.00073e-44	NA	PA1743	DOWN
NC_002516.3356	72661.1	1.70762	0.121173	14.0925	4.22426e-45	6.12958e-44	sucD	PA1589	UP
NC_002516.1552	1244.78	-1.28177	0.0909874	-14.0873	4.54361e-45	6.57585e-44	NA	PA0739	NO
NC_002516.580	2815.04	-2.32082	0.164766	-14.0855	4.66355e-45	6.73195e-44	NA	PA0277	DOWN
NC_002516.9330	3365.77	1.42029	0.100981	14.0649	6.23686e-45	8.97978e-44	NA	PA4373	NO
NC_002516.2641	11258	1.87293	0.133499	14.0296	1.02788e-44	1.47612e-43	aprA	PA1249	UP
NC_002516.366	583.48	1.81357	0.129741	13.9784	2.11266e-44	3.02615e-43	NA	PA0174	UP
NC_002516.10401	12016.2	-1.64189	0.117484	-13.9754	2.20221e-44	3.14634e-43	NA	PA4852	DOWN
NC_002516.2033	17890.9	1.27406	0.0912513	13.9621	2.65361e-44	3.78156e-43	NA	PA0962	NO
NC_002516.7334	1850.65	-1.64423	0.118093	-13.9232	4.58195e-44	6.51291e-43	NA	PA3445	DOWN
NC_002516.5897	885.354	-1.91984	0.137907	-13.9212	4.70862e-44	6.67594e-43	NA	PA2783	DOWN
NC_002516.8837	631.671	-2.20747	0.158692	-13.9104	5.47564e-44	7.74372e-43	NA	PA4152	DOWN
NC_002516.8829	438.119	-1.87876	0.135189	-13.8973	6.57799e-44	9.27913e-43	NA	PA4148	DOWN
NC_002516.6218	374.483	-1.92512	0.138606	-13.8892	7.3667e-44	1.03394e-42	NA	PA2933	DOWN
NC_002516.8597	2614.24	-1.42309	0.102459	-13.8893	7.35661e-44	1.03394e-42	NA	PA4036	NO
NC_002516.4760	1131.77	-1.68433	0.121529	-13.8595	1.11438e-43	1.56014e-42	pslM	PA2243	DOWN
NC_002516.1439	421.318	-1.83872	0.133245	-13.7996	2.56336e-43	3.57971e-42	NA	PA0686	DOWN
NC_002516.9324	20252.2	2.19823	0.159336	13.7962	2.68616e-43	3.74182e-42	icmP	PA4370	UP
NC_002516.2633	8914.64	1.5066	0.109272	13.7877	3.02414e-43	4.20212e-42	NA	PA1245	UP
NC_002516.5600	6622.97	1.91546	0.138942	13.7861	3.09181e-43	4.28546e-42	nuoI	PA2644	UP
NC_002516.5556	172568	1.49546	0.108514	13.7813	3.30344e-43	4.56744e-42	icd	PA2623	NO
NC_002516.10539	10617.6	-1.84012	0.1336	-13.7733	3.68721e-43	5.08543e-42	NA	PA4918	DOWN
NC_002516.1173	4821.66	-1.21955	0.0885471	-13.7729	3.709e-43	5.10285e-42	NA	PA0563	NO
NC_002516.5596	49812.7	1.78563	0.129942	13.7417	5.70812e-43	7.83391e-42	nuoG	PA2642	UP
NC_002516.3793	1013.32	-1.32861	0.0966898	-13.741	5.76872e-43	7.89762e-42	NA	PA1790	NO
NC_002516.6812	1815.34	-1.14666	0.0834641	-13.7383	5.98426e-43	8.17263e-42	NA	PA3206	NO
NC_002516.2414	2111.86	-1.33375	0.0970845	-13.738	6.01037e-43	8.18821e-42	NA	PA1139	NO
NC_002516.4310	710.722	1.39649	0.101785	13.7199	7.71539e-43	1.04854e-41	NA	PA2030	NO
NC_002516.107	1187.03	1.38248	0.100782	13.7175	7.97191e-43	1.08077e-41	NA	PA0047	NO
NC_002516.320	1195.87	-1.3756	0.100485	-13.6896	1.17202e-42	1.58507e-41	NA	PA0151	NO
NC_002516.9727	2311.18	1.36225	0.0997876	13.6515	1.97873e-42	2.66961e-41	pilW	PA4552	NO
NC_002516.8798	1416.09	1.63964	0.120116	13.6505	2.00499e-42	2.6985e-41	NA	PA4135	UP
NC_002516.4687	213.859	-2.21456	0.162327	-13.6426	2.23463e-42	3.00032e-41	NA	PA2209	DOWN
NC_002516.3084	8093.67	-1.16417	0.0853508	-13.6398	2.32322e-42	3.11178e-41	NA	PA1463	NO
NC_002516.7328	772.666	-1.86213	0.136572	-13.6348	2.48833e-42	3.32494e-41	NA	PA3442	DOWN
NC_002516.9268	2146.63	-1.34281	0.0985169	-13.6303	2.64587e-42	3.52698e-41	NA	PA4344	NO
NC_002516.8394	1744.67	-1.82566	0.134073	-13.6169	3.17609e-42	4.22367e-41	NA	PA3938	DOWN
NC_002516.4921	4715.63	1.37359	0.100916	13.6111	3.43876e-42	4.56209e-41	NA	PA2318	NO
NC_002516.2486	15179	1.26398	0.0930033	13.5907	4.54729e-42	6.01841e-41	napA	PA1174	NO
NC_002516.7268	8229.04	-1.69955	0.125075	-13.5883	4.7006e-42	6.20657e-41	NA	PA3414	DOWN
NC_002516.9376	3027.83	-1.31784	0.0972343	-13.5532	7.58405e-42	9.99015e-41	NA	PA4394	NO
NC_002516.2630	18800.2	1.55337	0.115091	13.4969	1.63125e-41	2.14371e-40	NA	PA1244	UP
NC_002516.1005	39288.2	1.57	0.116636	13.4607	2.66519e-41	3.49422e-40	glcB	PA0482	UP
NC_002516.10692	733.107	-1.4382	0.106907	-13.4528	2.96437e-41	3.87734e-40	NA	PA4989	NO
NC_002516.2212	23770	1.86056	0.138348	13.4484	3.14555e-41	4.10469e-40	NA	PA1048	UP
NC_002516.4740	3392.82	1.30782	0.0972831	13.4435	3.3616e-41	4.37637e-40	pslC	PA2233	NO
NC_002516.5109	1337.4	2.68462	0.199764	13.4389	3.57617e-41	4.64485e-40	NA	PA2410	UP
NC_002516.433	1214.71	-1.73718	0.129278	-13.4375	3.64405e-41	4.72201e-40	NA	PA0206	DOWN
NC_002516.9216	1492.74	-1.437	0.106975	-13.433	3.87482e-41	5.00939e-40	NA	PA4321	NO
NC_002516.891	13381.9	0.936788	0.0698327	13.4147	4.95617e-41	6.39255e-40	NA	PA0428	NO
NC_002516.4023	3711.89	-1.6089	0.119943	-13.4138	5.01795e-41	6.45728e-40	NA	PA1893	DOWN
NC_002516.8392	573.816	-1.7231	0.128659	-13.3928	6.66532e-41	8.55741e-40	NA	PA3937	DOWN
NC_002516.5558	70274.5	2.01401	0.150542	13.3784	8.08333e-41	1.03541e-39	idh	PA2624	UP
NC_002516.5681	5951.64	-1.44749	0.108202	-13.3777	8.16865e-41	1.04394e-39	NA	PA2685	NO
NC_002516.455	875.286	-1.53193	0.114931	-13.3291	1.56754e-40	1.9987e-39	NA	PA0216	DOWN
NC_002516.9354	721.15	1.41897	0.106563	13.3157	1.87494e-40	2.38519e-39	NA	PA4384	NO
NC_002516.9146	7816.15	1.95352	0.146837	13.304	2.19532e-40	2.78641e-39	NA	PA4290	UP
NC_002516.2204	852.132	-1.72136	0.12953	-13.2892	2.67264e-40	3.38454e-39	NA	PA1044	DOWN
NC_002516.6337	4071.63	1.2522	0.0942493	13.286	2.78999e-40	3.52513e-39	NA	PA2990	NO
NC_002516.7914	1780.61	-1.21482	0.0915664	-13.2671	3.59071e-40	4.52657e-39	spdH	PA3713	NO
NC_002516.3873	1828.84	1.90093	0.143311	13.2643	3.72736e-40	4.68822e-39	NA	PA1823	UP
NC_002516.5598	10556.9	1.79703	0.135672	13.2454	4.79791e-40	6.00763e-39	nuoH	PA2643	UP
NC_002516.8390	528.382	-1.56775	0.118362	-13.2454	4.79545e-40	6.00763e-39	NA	PA3936	DOWN
NC_002516.2406	2211.35	1.0733	0.0811104	13.2326	5.69e-40	7.10867e-39	NA	PA1135	NO
NC_002516.2830	6538.14	1.0152	0.0768105	13.2169	7.01077e-40	8.73915e-39	NA	PA1339	NO
NC_002516.4087	306.539	-2.06266	0.156119	-13.2122	7.46445e-40	9.28391e-39	NA	PA1922	DOWN
NC_002516.4748	2527.31	1.23303	0.0933652	13.2065	8.04589e-40	9.98479e-39	pslG	PA2237	NO
NC_002516.2321	7277.78	-1.36917	0.103688	-13.2047	8.23865e-40	1.02013e-38	fleS	PA1098	NO
NC_002516.5010	1066.67	1.81307	0.13732	13.2033	8.40183e-40	1.03803e-38	NA	PA2362	UP
NC_002516.2832	2667.68	1.19128	0.0904006	13.1778	1.17822e-39	1.45244e-38	NA	PA1340	NO
NC_002516.9030	67315.3	-1.60731	0.122114	-13.1624	1.4445e-39	1.77677e-38	secY	PA4243	DOWN
NC_002516.738	1795.71	-1.21139	0.0920705	-13.1573	1.54606e-39	1.8975e-38	NA	PA0352	NO
NC_002516.4509	508.906	-1.85249	0.140916	-13.146	1.79347e-39	2.19631e-38	NA	PA2124	DOWN
NC_002516.2828	4973.64	1.30374	0.0994324	13.1118	2.81805e-39	3.44346e-38	ggt	PA1338	NO
NC_002516.5371	772.22	1.85195	0.141765	13.0635	5.31951e-39	6.48585e-38	NA	PA2537	UP
NC_002516.7016	4814.73	1.25672	0.0962027	13.0633	5.33771e-39	6.49382e-38	NA	PA3302	NO
NC_002516.334	6735.48	1.09502	0.0838529	13.0588	5.66364e-39	6.87534e-38	NA	PA0158	NO
NC_002516.2684	618.761	-1.63285	0.1251	-13.0523	6.16715e-39	7.4703e-38	NA	PA1270	DOWN
NC_002516.966	924.168	-1.32908	0.101892	-13.044	6.8743e-39	8.30881e-38	creB	PA0463	NO
NC_002516.4382	1416.71	1.95662	0.150068	13.0383	7.41252e-39	8.93994e-38	NA	PA2066	UP
NC_002516.7513	75738	0.990945	0.0760172	13.0358	7.65632e-39	9.21404e-38	NA	PA3529	NO
NC_002516.914	483.308	-1.51563	0.116398	-13.0211	9.27964e-39	1.11436e-37	NA	PA0439	DOWN
NC_002516.3023	11849.3	-1.45111	0.111469	-13.0181	9.65769e-39	1.15726e-37	NA	PA1433	NO
NC_002516.1134	1511.63	-1.28124	0.0984313	-13.0166	9.84251e-39	1.17688e-37	NA	PA0544	NO
NC_002516.4750	2584.89	1.25577	0.0965716	13.0036	1.16782e-38	1.39338e-37	pslH	PA2238	NO
NC_002516.10929	5982.55	-1.06812	0.0821619	-13.0002	1.22016e-38	1.45272e-37	NA	PA5106	NO
NC_002516.9426	8027.67	1.5106	0.116373	12.9807	1.57374e-38	1.86969e-37	murE	PA4417	UP
NC_002516.809	4280.64	1.0784	0.0830967	12.9777	1.63812e-38	1.94204e-37	NA	PA0387	NO
NC_002516.9723	2528.24	1.3921	0.107367	12.9658	1.9122e-38	2.26217e-37	fimU	PA4550	NO
NC_002516.8915	1454.5	1.35984	0.104901	12.9631	1.98115e-38	2.33877e-37	pqsL	PA4190	NO
NC_002516.263	1392.44	-1.22008	0.0942523	-12.9449	2.51218e-38	2.95938e-37	NA	PA0124	NO
NC_002516.893	9861.56	0.973626	0.0752814	12.9332	2.92542e-38	3.43891e-37	NA	PA0429	NO
NC_002516.4939	992.93	1.65842	0.128431	12.9129	3.80752e-38	4.46642e-37	NA	PA2327	UP
NC_002516.3820	2890.39	-1.26184	0.0978663	-12.8936	4.89308e-38	5.72778e-37	parS	PA1798	NO
NC_002516.4742	3373.95	1.55663	0.120802	12.8858	5.41146e-38	6.32132e-37	pslD	PA2234	UP
NC_002516.3660	888.004	1.3287	0.10327	12.8662	6.97102e-38	8.12605e-37	NA	PA1731	NO
NC_002516.6589	7766.24	1.68046	0.130718	12.8556	7.99682e-38	9.28297e-37	xcpQ	PA3105	UP
NC_002516.11699	1772.25	-1.54968	0.120545	-12.8557	7.99222e-38	9.28297e-37	NA	PA5465	DOWN
NC_002516.3980	3118.56	2.11247	0.164514	12.8406	9.70662e-38	1.12443e-36	NA	PA1872	UP
NC_002516.2944	1083.81	-1.36344	0.106329	-12.8229	1.22044e-37	1.41085e-36	NA	PA1396	NO
NC_002516.7827	3495.34	-1.51637	0.118292	-12.8188	1.28697e-37	1.48468e-36	NA	PA3672	DOWN
NC_002516.5773	12390.8	1.01131	0.0789273	12.8131	1.38461e-37	1.59402e-36	NA	PA2732	NO
NC_002516.9042	26059	-1.68013	0.131296	-12.7965	1.71531e-37	1.97066e-36	rpsH	PA4249	DOWN
NC_002516.5121	1680.69	-1.51235	0.118194	-12.7955	1.73814e-37	1.99278e-36	treA	PA2416	DOWN
NC_002516.5606	15380.4	1.85902	0.145388	12.7866	1.9485e-37	2.22937e-36	nuoL	PA2647	UP
NC_002516.5101	558.682	2.85991	0.22399	12.768	2.47354e-37	2.8243e-36	NA	PA2406	UP
NC_002516.11762	17806.3	1.22788	0.0963073	12.7496	3.13464e-37	3.57182e-36	nrdJa	PA5497	NO
NC_002516.10065	2650.53	1.1476	0.0900158	12.7489	3.16206e-37	3.59571e-36	NA	PA4703	NO
NC_002516.8068	12522.3	1.40882	0.11079	12.7161	4.81304e-37	5.46197e-36	NA	PA3785	NO
NC_002516.5594	22297.4	1.55668	0.122501	12.7075	5.37188e-37	6.08376e-36	nuoF	PA2641	UP
NC_002516.3468	2029.37	1.0494	0.0826577	12.6957	6.24721e-37	7.06074e-36	NA	PA1643a	NO
NC_002516.4117	7819.9	1.63663	0.129283	12.6593	9.93322e-37	1.1204e-35	NA	PA1939	UP
NC_002516.9757	17122	-2.52019	0.199208	-12.651	1.10426e-36	1.24302e-35	rpmA	PA4567	DOWN
NC_002516.3839	1378.26	1.46341	0.115706	12.6476	1.15366e-36	1.296e-35	fabI	PA1806	NO
NC_002516.4782	255.265	-2.14319	0.169587	-12.6377	1.30815e-36	1.4666e-35	pvcA	PA2254	DOWN
NC_002516.7530	1817.75	-1.36913	0.108352	-12.636	1.33767e-36	1.49669e-35	argF	PA3537	NO
NC_002516.9913	10856.1	2.51337	0.199182	12.6185	1.67026e-36	1.86506e-35	NA	PA4637a	UP
NC_002516.7854	1617.02	-1.22459	0.0972304	-12.5947	2.25739e-36	2.51564e-35	NA	PA3685	NO
NC_002516.2639	1978.83	1.60763	0.127835	12.5758	2.8674e-36	3.18905e-35	aprF	PA1248	UP
NC_002516.9753	22184.5	-1.45899	0.116162	-12.5599	3.50648e-36	3.89205e-35	proB	PA4565	NO
NC_002516.2467	1503.75	-1.15706	0.092154	-12.5557	3.69803e-36	4.09651e-35	pcpS	PA1165	NO
NC_002516.4221	1702.29	1.58689	0.126669	12.5279	5.25652e-36	5.81138e-35	pqqB	PA1986	UP
NC_002516.642	11099.8	1.33516	0.10662	12.5226	5.61581e-36	6.19629e-35	NA	PA0306a	NO
NC_002516.11144	3489.25	1.15312	0.0921803	12.5093	6.63726e-36	7.30885e-35	gshA	PA5203	NO
NC_002516.294	35910.5	1.28408	0.102733	12.4992	7.54142e-36	8.28812e-35	ahpC	PA0139	NO
NC_002516.10020	6658.59	1.82474	0.146105	12.4893	8.54362e-36	9.37107e-35	hitA	PA4687	UP
NC_002516.2066	946.955	-1.68371	0.134995	-12.4724	1.05601e-35	1.15601e-34	NA	PA0978	DOWN
NC_002516.6534	1668.94	1.0348	0.0829692	12.4722	1.05922e-35	1.15725e-34	NA	PA3081	NO
NC_002516.7092	2572.43	1.67392	0.134227	12.4708	1.077e-35	1.17437e-34	NA	PA3336	UP
NC_002516.4122	3932.49	-1.06212	0.0852501	-12.4589	1.25074e-35	1.36116e-34	NA	PA1941	NO
NC_002516.7930	2179.84	-1.02499	0.0822712	-12.4587	1.25359e-35	1.3616e-34	nalC	PA3721	NO
NC_002516.10250	6061.24	1.30749	0.105008	12.4513	1.37568e-35	1.4913e-34	NA	PA4781	NO
NC_002516.3869	3594.19	1.28822	0.103553	12.4402	1.58201e-35	1.71165e-34	NA	PA1821	NO
NC_002516.3074	28458.4	-1.19074	0.0957489	-12.436	1.66579e-35	1.7988e-34	NA	PA1458	NO
NC_002516.10140	1381.33	-1.38523	0.111405	-12.4342	1.70468e-35	1.83723e-34	panD	PA4731	NO
NC_002516.6580	1894.14	1.87659	0.150926	12.4339	1.71143e-35	1.84094e-34	xcpT	PA3101	UP
NC_002516.5032	675.724	1.31164	0.105604	12.4204	2.02455e-35	2.17356e-34	NA	PA2374	NO
NC_002516.9297	10187.1	1.54877	0.124878	12.4023	2.54065e-35	2.7224e-34	NA	PA4358	UP
NC_002516.4328	1089.63	-1.4639	0.118042	-12.4015	2.56434e-35	2.74252e-34	NA	PA2039	NO
NC_002516.9597	12331.7	1.07895	0.0870639	12.3927	2.86313e-35	3.0562e-34	NA	PA4495	NO
NC_002516.5097	912.269	2.7441	0.221773	12.3734	3.63946e-35	3.87745e-34	NA	PA2404	UP
NC_002516.9144	1943.18	1.48179	0.119846	12.3641	4.08936e-35	4.34845e-34	NA	PA4289	NO
NC_002516.5298	2212.5	1.40486	0.113789	12.3462	5.10733e-35	5.42058e-34	NA	PA2501	NO
NC_002516.4788	211.718	-2.15508	0.174589	-12.3437	5.26624e-35	5.5684e-34	pvcD	PA2257	DOWN
NC_002516.5492	5390.72	1.99024	0.161235	12.3437	5.2666e-35	5.5684e-34	NA	PA2592	UP
NC_002516.5863	808.827	-1.48767	0.120524	-12.3433	5.29113e-35	5.58375e-34	NA	PA2768	NO
NC_002516.9579	1962.01	1.40617	0.113979	12.3371	5.71765e-35	6.02245e-34	NA	PA4487	NO
NC_002516.7119	40195.6	-1.25945	0.102262	-12.3159	7.4359e-35	7.81752e-34	NA	PA3349	NO
NC_002516.3678	494.255	-1.39791	0.113546	-12.3114	7.86252e-35	8.25046e-34	NA	PA1739	NO
NC_002516.5245	1542.92	1.05699	0.0859169	12.3025	8.77985e-35	9.19574e-34	NA	PA2475	NO
NC_002516.7548	764.923	-1.33718	0.108707	-12.3008	8.96909e-35	9.37631e-34	algD	PA3540	NO
NC_002516.8760	5004.66	0.909811	0.074209	12.2601	1.48282e-34	1.54725e-33	bphP	PA4117	NO
NC_002516.11516	1591.39	0.99846	0.0817507	12.2135	2.63378e-34	2.74307e-33	NA	PA5376	NO
NC_002516.1875	2340.48	0.941193	0.0770838	12.21	2.74884e-34	2.85757e-33	NA	PA0891	NO
NC_002516.2447	24822	1.32146	0.108286	12.2035	2.97852e-34	3.09056e-33	nrdA	PA1156	NO
NC_002516.8850	511.392	-1.42065	0.116606	-12.1833	3.81726e-34	3.95349e-33	fepC	PA4158	NO
NC_002516.3169	573.313	-1.54849	0.127159	-12.1776	4.09192e-34	4.23009e-33	gcl	PA1502	DOWN
NC_002516.9410	3576.03	1.30276	0.107031	12.1718	4.39196e-34	4.53186e-33	ftsQ	PA4409	NO
NC_002516.10093	1472.93	-1.13234	0.0930696	-12.1666	4.68248e-34	4.82269e-33	NA	PA4712	NO
NC_002516.11085	2802.78	-0.988888	0.0813565	-12.155	5.39622e-34	5.54755e-33	NA	PA5177	NO
NC_002516.6408	7103.87	1.21662	0.10018	12.1443	6.14701e-34	6.30776e-33	NA	PA3022	NO
NC_002516.7030	4446.08	-1.49429	0.123114	-12.1374	6.69004e-34	6.85237e-33	NA	PA3306	NO
NC_002516.5608	10907.7	1.85006	0.152439	12.1364	6.77358e-34	6.92521e-33	nuoM	PA2648	UP
NC_002516.11605	690.346	-1.83411	0.151232	-12.1278	7.52695e-34	7.68135e-33	purU2	PA5420	DOWN
NC_002516.9422	3240.78	1.12103	0.0924392	12.1273	7.57384e-34	7.71507e-33	mraY	PA4415	NO
NC_002516.1177	1858.36	1.08139	0.0892036	12.1228	8.00271e-34	8.13706e-33	NA	PA0565	NO
NC_002516.3153	2621.22	1.11707	0.0921801	12.1183	8.44752e-34	8.5737e-33	NA	PA1494	NO
NC_002516.833	8183.64	1.23858	0.102244	12.1139	8.91007e-34	9.02671e-33	NA	PA0399	NO
NC_002516.11603	386.59	-1.60646	0.132658	-12.1098	9.37286e-34	9.47832e-33	soxG	PA5419	DOWN
NC_002516.7496	617.871	-1.80882	0.149428	-12.1049	9.94696e-34	1.00407e-32	NA	PA3521	DOWN
NC_002516.7484	906.968	-1.35656	0.112165	-12.0943	1.1318e-33	1.1404e-32	NA	PA3516	NO
NC_002516.200	666.63	1.29196	0.106854	12.0909	1.18032e-33	1.18714e-32	NA	PA0094	NO
NC_002516.5078	988.819	3.19755	0.264652	12.0821	1.31335e-33	1.31856e-32	pvdO	PA2395	UP
NC_002516.6584	6265.5	1.13519	0.0939661	12.0808	1.3336e-33	1.33648e-32	xcpR	PA3103	NO
NC_002516.3488	1271.45	-1.52678	0.126435	-12.0756	1.42091e-33	1.42142e-32	NA	PA1652	DOWN
NC_002516.1008	3013.78	0.947894	0.0785255	12.0712	1.49997e-33	1.49782e-32	NA	PA0483	NO
NC_002516.346	886.586	-1.57691	0.130929	-12.044	2.08505e-33	2.07833e-32	NA	PA0165	DOWN
NC_002516.5107	485.183	2.55503	0.212326	12.0335	2.36899e-33	2.35714e-32	NA	PA2409	UP
NC_002516.5602	4400.66	1.62279	0.134916	12.0282	2.52645e-33	2.50934e-32	nuoJ	PA2645	UP
NC_002516.2012	5494.55	1.1588	0.0964667	12.0124	3.05783e-33	3.03171e-32	NA	PA0952	NO
NC_002516.5377	2832.51	1.1764	0.0980232	12.0012	3.49974e-33	3.46368e-32	NA	PA2540	NO
NC_002516.8680	2727	1.24853	0.104094	11.9942	3.80912e-33	3.76319e-32	NA	PA4079	NO
NC_002516.974	1877.59	1.01395	0.0846264	11.9815	4.44019e-33	4.37889e-32	NA	PA0467	NO
NC_002516.1114	15995.2	-0.97976	0.0818651	-11.968	5.22886e-33	5.14338e-32	NA	PA0534	NO
NC_002516.10101	3984.78	-1.5187	0.126898	-11.9679	5.23384e-33	5.14338e-32	NA	PA4716	DOWN
NC_002516.4186	1464.23	-1.84762	0.15447	-11.961	5.68629e-33	5.57817e-32	NA	PA1970	DOWN
NC_002516.5336	1109.95	-1.15976	0.0969753	-11.9594	5.80083e-33	5.68054e-32	czcA	PA2520	NO
NC_002516.152	11696	1.13746	0.0952594	11.9407	7.26072e-33	7.09767e-32	NA	PA0070	NO
NC_002516.592	3465.56	-1.83137	0.153442	-11.9353	7.74904e-33	7.56176e-32	sbp	PA0283	DOWN
NC_002516.5576	2075.45	1.05709	0.0885941	11.9318	8.07733e-33	7.86833e-32	NA	PA2633	NO
NC_002516.6855	4211.25	0.996103	0.0835982	11.9154	9.84331e-33	9.57189e-32	NA	PA3228	NO
NC_002516.9015	60407.6	1.5405	0.129343	11.9101	1.0483e-32	1.01762e-31	katA	PA4236	UP
NC_002516.5271	1987.94	-1.84588	0.155299	-11.886	1.3998e-32	1.35647e-31	NA	PA2488	DOWN
NC_002516.6204	419.748	-1.55817	0.131336	-11.864	1.81998e-32	1.76058e-31	hisP	PA2926	DOWN
NC_002516.6192	6192.81	-1.12162	0.0945871	-11.858	1.95553e-32	1.88842e-31	NA	PA2920	NO
NC_002516.5794	73771.1	-1.87905	0.158566	-11.8502	2.14589e-32	2.06867e-31	rplT	PA2741	DOWN
NC_002516.5093	19080.7	2.72036	0.230299	11.8123	3.37266e-32	3.24568e-31	NA	PA2402	UP
NC_002516.6578	756.123	1.62772	0.137833	11.8093	3.49304e-32	3.35573e-31	xcpU	PA3100	UP
NC_002516.9289	2957.63	-1.42054	0.120381	-11.8003	3.88801e-32	3.72874e-31	NA	PA4354	NO
NC_002516.734	746.171	-1.23863	0.105025	-11.7937	4.20842e-32	4.0291e-31	folA	PA0350	NO
NC_002516.5123	2346.91	-1.40822	0.119641	-11.7703	5.55206e-32	5.30636e-31	NA	PA2417	NO
NC_002516.9565	2993.97	-1.15909	0.0985677	-11.7593	6.32618e-32	6.03587e-31	mreC	PA4480	NO
NC_002516.11816	3455.64	-1.21485	0.103349	-11.7548	6.66922e-32	6.35228e-31	NA	PA5524	NO
NC_002516.3163	323.95	-1.71743	0.146468	-11.7257	9.4157e-32	8.95295e-31	NA	PA1499	DOWN
NC_002516.11601	1395.86	-1.13407	0.0968245	-11.7127	1.09753e-31	1.04181e-30	soxA	PA5418	NO
NC_002516.7935	13706.5	0.979633	0.0836581	11.71	1.13337e-31	1.074e-30	NA	PA3723	NO
NC_002516.2834	2977.48	1.12655	0.0962566	11.7036	1.22133e-31	1.15539e-30	NA	PA1341	NO
NC_002516.8977	3652.08	1.92112	0.16424	11.697	1.31968e-31	1.24631e-30	NA	PA4219	UP
NC_002516.4998	158.823	-2.05931	0.17619	-11.6881	1.46698e-31	1.38308e-30	msuD	PA2356	DOWN
NC_002516.5480	5187.62	1.30668	0.111836	11.6839	1.5406e-31	1.45004e-30	pqsH	PA2587	NO
NC_002516.8818	2011.46	1.86795	0.159989	11.6755	1.70057e-31	1.59791e-30	NA	PA4143	UP
NC_002516.4201	729.731	1.29991	0.11135	11.6741	1.72791e-31	1.62086e-30	ercS'	PA1976	NO
NC_002516.6752	4817.84	-1.07685	0.0922732	-11.6702	1.80894e-31	1.69402e-30	NA	PA3177	NO
NC_002516.6554	10736.8	0.850224	0.0729751	11.6509	2.27096e-31	2.12312e-30	NA	PA3091	NO
NC_002516.4150	197.4	-2.03402	0.174764	-11.6386	2.62173e-31	2.44695e-30	NA	PA1952	DOWN
NC_002516.8835	614.429	-1.3355	0.114763	-11.6371	2.67014e-31	2.48796e-30	acoB	PA4151	NO
NC_002516.6210	344.583	-1.78508	0.153445	-11.6334	2.78881e-31	2.5942e-30	NA	PA2929	DOWN
NC_002516.8933	4055.03	1.16771	0.100508	11.6181	3.33314e-31	3.09537e-30	NA	PA4199	NO
NC_002516.5074	1112.5	2.84437	0.244985	11.6104	3.64853e-31	3.38263e-30	NA	PA2393	UP
NC_002516.5592	6849.21	1.53886	0.132562	11.6087	3.72388e-31	3.44676e-30	nuoE	PA2640	UP
NC_002516.505	278.312	-1.70456	0.146936	-11.6007	4.08931e-31	3.77872e-30	NA	PA0241	DOWN
NC_002516.6333	4200.92	-1.32017	0.113819	-11.5988	4.17674e-31	3.85311e-30	NA	PA2988	NO
NC_002516.6576	401.474	1.45382	0.125447	11.5891	4.67828e-31	4.30866e-30	xcpV	PA3099	NO
NC_002516.1790	2256.14	1.20091	0.103752	11.5748	5.52871e-31	5.0835e-30	NA	PA0851	NO
NC_002516.425	3646.38	-2.03449	0.175868	-11.5683	5.96688e-31	5.47734e-30	NA	PA0202	DOWN
NC_002516.11824	31007.1	-1.24659	0.107847	-11.5589	6.65258e-31	6.09674e-30	NA	PA5528	NO
NC_002516.3028	1804.26	-2.05075	0.177429	-11.5581	6.71581e-31	6.14458e-30	NA	PA1435	DOWN
NC_002516.5338	381.353	-1.71356	0.148447	-11.5433	7.98453e-31	7.29341e-30	czcB	PA2521	DOWN
NC_002516.7556	636.463	-1.64647	0.142646	-11.5423	8.07306e-31	7.36221e-30	algE	PA3544	DOWN
NC_002516.5342	1029.24	-1.32437	0.114766	-11.5398	8.31444e-31	7.56994e-30	NA	PA2523	NO
NC_002516.9418	4005.06	1.60727	0.13937	11.5324	9.05533e-31	8.23104e-30	ftsW	PA4413	UP
NC_002516.9771	679.094	-1.48127	0.128596	-11.5188	1.06067e-30	9.62548e-30	NA	PA4574	NO
NC_002516.6198	198.632	-1.8802	0.163308	-11.5132	1.13204e-30	1.02565e-29	hisJ	PA2923	DOWN
NC_002516.5524	556.81	1.35559	0.117773	11.5101	1.17303e-30	1.06106e-29	NA	PA2607	NO
NC_002516.6796	1210.75	1.1878	0.103203	11.5094	1.18282e-30	1.06818e-29	NA	PA3198	NO
NC_002516.7877	1350.65	1.07459	0.0934241	11.5023	1.28501e-30	1.15859e-29	NA	PA3696	NO
NC_002516.4089	482.893	-1.74325	0.152151	-11.4574	2.15899e-30	1.94344e-29	NA	PA1923	DOWN
NC_002516.5095	1577.58	2.18804	0.19103	11.4539	2.24731e-30	2.01968e-29	NA	PA2403	UP
NC_002516.5080	1829.14	2.45182	0.214083	11.4527	2.28064e-30	2.04633e-29	pvdF	PA2396	UP
NC_002516.8684	761.02	-1.32487	0.115955	-11.4258	3.10874e-30	2.78487e-29	cupB6	PA4081	NO
NC_002516.3161	447.369	-1.53387	0.134365	-11.4157	3.49113e-30	3.1224e-29	pykF	PA1498	DOWN
NC_002516.7911	14512.1	-0.931413	0.0816217	-11.4113	3.67021e-30	3.27731e-29	NA	PA3712	NO
NC_002516.4752	1749.19	1.17882	0.103354	11.4057	3.91454e-30	3.48989e-29	pslI	PA2239	NO
NC_002516.7550	702.581	-1.37105	0.120486	-11.3794	5.29731e-30	4.71511e-29	alg8	PA3541	NO
NC_002516.10753	5848.25	-1.34746	0.118494	-11.3715	5.79568e-30	5.15048e-29	NA	PA5019	NO
NC_002516.3666	754.294	1.29931	0.114349	11.3627	6.41153e-30	5.6887e-29	NA	PA1734	NO
NC_002516.3183	2721.59	1.31115	0.115549	11.3471	7.66334e-30	6.78857e-29	NA	PA1509	NO
NC_002516.4901	297.256	-1.728	0.152341	-11.3429	8.03987e-30	7.11082e-29	NA	PA2309	DOWN
NC_002516.8959	1062.95	2.95151	0.260231	11.3419	8.13807e-30	7.18626e-29	phzA1	PA4210	UP
NC_002516.10933	5440.77	-1.35542	0.119646	-11.3286	9.46853e-30	8.34789e-29	NA	PA5108	NO
NC_002516.515	1660.87	-1.09559	0.0967227	-11.3271	9.63518e-30	8.4814e-29	NA	PA0246	NO
NC_002516.4354	815.384	1.11047	0.0981397	11.3152	1.10296e-29	9.69356e-29	cynS	PA2052	NO
NC_002516.5769	725.873	1.22733	0.108493	11.3125	1.138e-29	9.98571e-29	NA	PA2729	NO
NC_002516.11146	5960.26	1.3624	0.120491	11.307	1.21102e-29	1.06098e-28	argA	PA5204	NO
NC_002516.5514	2190.44	-1.58155	0.139977	-11.2987	1.33223e-29	1.16534e-28	NA	PA2603	DOWN
NC_002516.5164	2575.08	0.955145	0.0847065	11.2759	1.72541e-29	1.50689e-28	NA	PA2436	NO
NC_002516.3933	1319.25	-1.30989	0.116273	-11.2656	1.93925e-29	1.691e-28	NA	PA1851	NO
NC_002516.3951	3363.19	0.971182	0.0862287	11.2629	2.00136e-29	1.74243e-28	NA	PA1860	NO
NC_002516.10812	2515.9	-1.37061	0.121725	-11.2599	2.06978e-29	1.79919e-28	NA	PA5048	NO
NC_002516.10059	6540.34	-0.911145	0.0809844	-11.2509	2.29307e-29	1.99019e-28	mrcB	PA4700	NO
NC_002516.5610	8570.59	1.65794	0.147407	11.2474	2.3864e-29	2.06797e-28	nuoN	PA2649	UP
NC_002516.7554	426.412	-1.48123	0.131837	-11.2353	2.7354e-29	2.36672e-28	algK	PA3543	NO
NC_002516.8451	3785.47	-1.32359	0.118008	-11.2161	3.39851e-29	2.9359e-28	NA	PA3966	NO
NC_002516.2125	1233.96	-1.19581	0.106777	-11.1991	4.12058e-29	3.55416e-28	NA	PA1007	NO
NC_002516.5452	4243.01	1.19843	0.107119	11.1878	4.6772e-29	4.02803e-28	NA	PA2575	NO
NC_002516.10618	6818.36	-1.21117	0.108319	-11.1815	5.02291e-29	4.31908e-28	motA	PA4954	NO
NC_002516.8309	1514.06	-1.15318	0.103164	-11.1782	5.2163e-29	4.47847e-28	NA	PA3898	NO
NC_002516.1941	1973.14	-1.06744	0.095622	-11.1631	6.17918e-29	5.29698e-28	NA	PA0921	NO
NC_002516.5838	408.391	-1.43111	0.128225	-11.161	6.32896e-29	5.41704e-28	NA	PA2757	NO
NC_002516.11657	11418.7	2.03122	0.182036	11.1584	6.5178e-29	5.57012e-28	NA	PA5445	UP
NC_002516.907	2852.25	1.13049	0.101384	11.1506	7.1123e-29	6.06887e-28	NA	PA0436	NO
NC_002516.10956	30507.3	1.05441	0.0945636	11.1502	7.14228e-29	6.08513e-28	glnA	PA5119	NO
NC_002516.3092	1369.7	-1.27299	0.114171	-11.1499	7.17214e-29	6.10124e-28	NA	PA1467	NO
NC_002516.8961	10826.1	4.53156	0.406983	11.1345	8.5199e-29	7.23672e-28	phzB1	PA4211	UP
NC_002516.8457	2463.12	-1.33951	0.12038	-11.1273	9.23837e-29	7.83504e-28	NA	PA3969	NO
NC_002516.11434	798.558	-1.73636	0.15618	-11.1177	1.02909e-28	8.71443e-28	NA	PA5341	DOWN
NC_002516.1927	788.463	-1.11475	0.100339	-11.1098	1.1247e-28	9.50964e-28	NA	PA0914	NO
NC_002516.457	983.15	-1.41402	0.127307	-11.1072	1.15783e-28	9.77489e-28	NA	PA0217	NO
NC_002516.5903	184.947	-1.93098	0.174009	-11.097	1.29736e-28	1.09363e-27	NA	PA2785	DOWN
NC_002516.3265	1225.75	-1.66364	0.149944	-11.0951	1.32497e-28	1.11521e-27	NA	PA1548	DOWN
NC_002516.4258	2583.7	0.886778	0.0800343	11.08	1.56915e-28	1.31875e-27	NA	PA2004	NO
NC_002516.8066	6723.6	1.38017	0.124803	11.0588	1.9881e-28	1.66833e-27	NA	PA3784	NO
NC_002516.2471	1556.44	0.975992	0.0884092	11.0395	2.46423e-28	2.06476e-27	NA	PA1167	NO
NC_002516.4608	441.441	2.05208	0.186256	11.0175	3.14634e-28	2.63234e-27	NA	PA2171	UP
NC_002516.9715	2631.83	0.96053	0.0873953	10.9906	4.23911e-28	3.54128e-27	pilR	PA4547	NO
NC_002516.10835	3287.39	-0.981859	0.0893504	-10.9889	4.32307e-28	3.60601e-27	NA	PA5059	NO
NC_002516.1589	1782.18	0.945669	0.0860836	10.9855	4.48876e-28	3.73862e-27	NA	PA0758	NO
NC_002516.9789	6030.87	1.97913	0.180167	10.985	4.51411e-28	3.75412e-27	NA	PA4582	UP
NC_002516.7823	4285.44	-0.994248	0.0905417	-10.9811	4.71098e-28	3.91201e-27	NA	PA3670	NO
NC_002516.590	903.211	-1.50525	0.137113	-10.9782	4.8667e-28	4.0353e-27	cysT	PA0282	DOWN
NC_002516.10178	21555.4	-1.52048	0.138536	-10.9753	5.02398e-28	4.15953e-27	tpiA	PA4748	DOWN
NC_002516.7801	1606.16	0.995713	0.0907559	10.9713	5.24934e-28	4.33966e-27	NA	PA3659	NO
NC_002516.5076	1282.26	2.87897	0.262636	10.9618	5.82977e-28	4.81237e-27	pvdN	PA2394	UP
NC_002516.4784	288.805	-1.61219	0.147095	-10.9602	5.93955e-28	4.89573e-27	pvcB	PA2255	DOWN
NC_002516.5578	38033.6	1.43835	0.131247	10.9591	6.01149e-28	4.94772e-27	aceA	PA2634	NO
NC_002516.5590	27930.7	1.51173	0.137997	10.9548	6.30354e-28	5.18043e-27	nuoD	PA2639	UP
NC_002516.5485	507.464	1.51575	0.138368	10.9545	6.32013e-28	5.18641e-27	NA	PA2589	UP
NC_002516.9949	5584.27	-1.26896	0.115907	-10.9482	6.7811e-28	5.55652e-27	NA	PA4656	NO
NC_002516.9567	11467.1	-0.941777	0.0860806	-10.9406	7.36742e-28	6.02808e-27	mreB	PA4481	NO
NC_002516.1604	2376.97	-1.29774	0.118634	-10.9391	7.49793e-28	6.12588e-27	mucC	PA0765	NO
NC_002516.7448	1120.82	-1.06461	0.0973498	-10.936	7.75748e-28	6.32865e-27	NA	PA3498	NO
NC_002516.2393	579.493	1.28448	0.117465	10.935	7.8413e-28	6.38768e-27	NA	PA1129	NO
NC_002516.11394	2612.88	0.910102	0.0832306	10.9347	7.86571e-28	6.39821e-27	dut	PA5321	NO
NC_002516.1564	7691.71	1.07177	0.0980179	10.9344	7.89017e-28	6.40875e-27	NA	PA0745	NO
NC_002516.192	2579.81	1.06501	0.0974587	10.9278	8.48703e-28	6.88351e-27	clpV1	PA0090	NO
NC_002516.6587	3847.1	1.15459	0.105849	10.9079	1.0562e-27	8.55398e-27	xcpP	PA3104	NO
NC_002516.4664	893.283	1.56476	0.143537	10.9015	1.1341e-27	9.17156e-27	NA	PA2198	UP
NC_002516.2527	770.329	-1.31549	0.120675	-10.9012	1.13808e-27	9.19039e-27	NA	PA1194	NO
NC_002516.9428	10135.6	1.05093	0.0964177	10.8998	1.15529e-27	9.31591e-27	ftsI	PA4418	NO
NC_002516.8317	4177.14	-1.4423	0.132362	-10.8967	1.19559e-27	9.62688e-27	NA	PA3902	NO
NC_002516.9090	67322.6	-1.92921	0.177275	-10.8826	1.39576e-27	1.12224e-26	rplJ	PA4272	DOWN
NC_002516.10446	10282.6	0.916809	0.0843973	10.863	1.72961e-27	1.38867e-26	NA	PA4874	NO
NC_002516.5072	1334.89	2.19964	0.202778	10.8475	2.04855e-27	1.64237e-26	pvdP	PA2392	UP
NC_002516.594	3054.94	-1.85377	0.170954	-10.8436	2.13777e-27	1.71144e-26	NA	PA0284	DOWN
NC_002516.2068	409.624	-1.24137	0.114521	-10.8397	2.23308e-27	1.78518e-26	NA	PA0979	NO
NC_002516.3430	1274.26	-1.12177	0.103512	-10.8371	2.29572e-27	1.83263e-26	NA	PA1625	NO
NC_002516.4682	364.692	-1.75262	0.1619	-10.8253	2.61098e-27	2.08132e-26	NA	PA2207	DOWN
NC_002516.11184	5432.92	1.11886	0.103372	10.8237	2.65962e-27	2.11706e-26	NA	PA5221	NO
NC_002516.9529	7576.88	0.874251	0.0808193	10.8174	2.84881e-27	2.26442e-26	ptsN	PA4464	NO
NC_002516.7158	636.43	-1.29256	0.119604	-10.8071	3.18755e-27	2.53006e-26	NA	PA3367	NO
NC_002516.2984	3167.78	-1.77198	0.164111	-10.7975	3.53835e-27	2.80451e-26	NA	PA1416	DOWN
NC_002516.8400	1705.31	-1.20531	0.111804	-10.7805	4.2536e-27	3.36663e-26	NA	PA3941	NO
NC_002516.7117	13872.1	-1.34673	0.125062	-10.7685	4.8478e-27	3.83148e-26	NA	PA3348	NO
NC_002516.9172	1322.17	1.064	0.0988232	10.7667	4.94365e-27	3.9017e-26	tadA	PA4302	NO
NC_002516.10413	699.848	-1.19566	0.111067	-10.7651	5.02816e-27	3.96279e-26	NA	PA4858	NO
NC_002516.3015	12869.7	1.21603	0.113113	10.7505	5.89115e-27	4.63637e-26	lasR	PA1430	NO
NC_002516.2325	5638.52	-1.77618	0.165276	-10.7468	6.13842e-27	4.82415e-26	fliE	PA1100	DOWN
NC_002516.543	4702.65	0.772931	0.0719396	10.7442	6.31324e-27	4.95456e-26	NA	PA0259	NO
NC_002516.5277	52085.8	-1.12402	0.104646	-10.7412	6.51786e-27	5.10795e-26	NA	PA2491	NO
NC_002516.2307	338579	-0.91368	0.0851621	-10.7287	7.46174e-27	5.83944e-26	fliC	PA1092	NO
NC_002516.5448	10096.3	0.894128	0.0833736	10.7244	7.82304e-27	6.1136e-26	NA	PA2573	NO
NC_002516.5058	11837	4.66584	0.435184	10.7215	8.06637e-27	6.29493e-26	pvdA	PA2386	UP
NC_002516.212	2096.9	1.07174	0.10006	10.711	9.03335e-27	7.0397e-26	NA	PA0100	NO
NC_002516.3543	1548.43	-1.09344	0.102091	-10.7105	9.08544e-27	7.0704e-26	NA	PA1676	NO
NC_002516.6510	4540.44	-1.26653	0.118327	-10.7037	9.78066e-27	7.60081e-26	NA	PA3069	NO
NC_002516.10321	553.364	-1.19122	0.111305	-10.7023	9.92522e-27	7.70241e-26	NA	PA4815	NO
NC_002516.4223	1110.5	1.32841	0.124155	10.6996	1.02213e-26	7.92114e-26	pqqC	PA1987	NO
NC_002516.10258	4962.62	-1.24663	0.116535	-10.6974	1.04627e-26	8.09699e-26	NA	PA4785	NO
NC_002516.5373	357.444	1.38308	0.129375	10.6905	1.12795e-26	8.71695e-26	NA	PA2538	NO
NC_002516.2353	4258.38	-0.889467	0.0833802	-10.6676	1.44313e-26	1.11373e-25	NA	PA1112	NO
NC_002516.2397	1718.8	1.23369	0.115712	10.6618	1.53663e-26	1.18425e-25	NA	PA1131	NO
NC_002516.6220	354.582	-1.68126	0.15773	-10.659	1.58223e-26	1.2177e-25	cif	PA2934	DOWN
NC_002516.6901	7125.48	1.13875	0.107012	10.6414	1.91312e-26	1.47033e-25	NA	PA3250	NO
NC_002516.6611	44731.4	0.771662	0.0725423	10.6374	1.99605e-26	1.53196e-25	fimV	PA3115	NO
NC_002516.507	626.681	-1.24178	0.116753	-10.6359	2.02775e-26	1.55415e-25	NA	PA0242	NO
NC_002516.115	2170.51	2.08449	0.19614	10.6276	2.21821e-26	1.69778e-25	phzH	PA0051	UP
NC_002516.10043	1881.44	-0.897014	0.0844112	-10.6267	2.23861e-26	1.71105e-25	NA	PA4692	NO
NC_002516.1777	2891.59	-0.825202	0.0776965	-10.6208	2.38409e-26	1.81975e-25	NA	PA0846	NO
NC_002516.3541	1660.05	-1.17332	0.110495	-10.6187	2.43855e-26	1.85877e-25	NA	PA1675	NO
NC_002516.8301	914.178	-1.41267	0.13311	-10.6128	2.59977e-26	1.97895e-25	NA	PA3894	NO
NC_002516.8656	167115	0.993352	0.0937098	10.6003	2.97043e-26	2.25801e-25	oprG	PA4067	NO
NC_002516.2840	5708.67	0.890476	0.0840544	10.594	3.17562e-26	2.4107e-25	NA	PA1344	NO
NC_002516.11760	3692.24	1.3556	0.128059	10.5857	3.4705e-26	2.63097e-25	nrdJb	PA5496	NO
NC_002516.5853	633.952	1.2398	0.117268	10.5724	4.00021e-26	3.02842e-25	NA	PA2763a	NO
NC_002516.8925	860.606	-1.65543	0.156805	-10.5572	4.70273e-26	3.55544e-25	NA	PA4195	DOWN
NC_002516.8139	46696.9	-0.945369	0.0896409	-10.5462	5.29045e-26	3.99436e-25	NA	PA3819	NO
NC_002516.6395	495.388	-1.20572	0.114337	-10.5453	5.33943e-26	4.02589e-25	NA	PA3016	NO
NC_002516.2836	29216.1	1.40254	0.133127	10.5353	5.93633e-26	4.4699e-25	NA	PA1342	NO
NC_002516.437	6731.36	0.870176	0.0826094	10.5336	6.04651e-26	4.54671e-25	mdcA	PA0208	NO
NC_002516.827	15507.9	0.794799	0.0755418	10.5213	6.8906e-26	5.17445e-25	pilU	PA0396	NO
NC_002516.5476	2787.67	0.876417	0.0833175	10.519	7.06128e-26	5.29549e-25	uvrC	PA2585	NO
NC_002516.1583	441.77	-1.39193	0.132411	-10.5121	7.59528e-26	5.68829e-25	opdH	PA0755	NO
NC_002516.6869	2091.83	1.66764	0.158848	10.4983	8.79411e-26	6.57728e-25	NA	PA3235	UP
NC_002516.4266	8268.34	1.44324	0.137591	10.4893	9.6699e-26	7.22262e-25	fahA	PA2008	NO
NC_002516.8923	376.562	-1.31171	0.125223	-10.475	1.12541e-25	8.3946e-25	NA	PA4194	NO
NC_002516.2475	1533.23	0.896395	0.0855768	10.4747	1.12838e-25	8.40555e-25	NA	PA1169	NO
NC_002516.5064	4259.76	1.29032	0.123207	10.4728	1.15236e-25	8.57269e-25	fpvR	PA2388	NO
NC_002516.8396	528.921	-1.21242	0.115847	-10.4657	1.24161e-25	9.2243e-25	NA	PA3939	NO
NC_002516.4954	288.412	-1.6602	0.158669	-10.4633	1.27407e-25	9.45291e-25	NA	PA2334	DOWN
NC_002516.2469	3092.65	0.777001	0.0743187	10.455	1.39034e-25	1.03018e-24	NA	PA1166	NO
NC_002516.7620	5490.65	-1.28514	0.122956	-10.4521	1.43375e-25	1.06094e-24	NA	PA3575	NO
NC_002516.6196	325.525	-1.66629	0.159468	-10.4491	1.47934e-25	1.09177e-24	NA	PA2922	DOWN
NC_002516.10749	10284.2	-0.976897	0.0934906	-10.4491	1.47846e-25	1.09177e-24	NA	PA5017	NO
NC_002516.429	952.326	-1.94549	0.186227	-10.4469	1.51448e-25	1.11623e-24	NA	PA0204	DOWN
NC_002516.5012	7168.19	1.49641	0.143264	10.4451	1.54284e-25	1.13563e-24	NA	PA2363	NO
NC_002516.9539	1173.18	2.51552	0.24089	10.4426	1.58391e-25	1.16432e-24	NA	PA4469	UP
NC_002516.9749	7645.09	-1.7472	0.16733	-10.4416	1.60061e-25	1.17504e-24	rpsT	PA4563	DOWN
NC_002516.5532	4112.26	1.0421	0.0998927	10.4322	1.76827e-25	1.29642e-24	cysG	PA2611	NO
NC_002516.857	13672.7	0.800071	0.0766987	10.4314	1.78334e-25	1.30575e-24	pilJ	PA0411	NO
NC_002516.7975	684.39	-1.1813	0.113285	-10.4277	1.85327e-25	1.35517e-24	NA	PA3741	NO
NC_002516.4978	213.396	-1.62908	0.156336	-10.4204	2.00141e-25	1.46158e-24	NA	PA2346	DOWN
NC_002516.400	419.888	-1.37629	0.132115	-10.4174	2.06485e-25	1.50594e-24	NA	PA0191	NO
NC_002516.9898	18405.5	-0.903204	0.0868276	-10.4023	2.42112e-25	1.76346e-24	NA	PA4633	NO
NC_002516.160	2149.15	0.819109	0.0787684	10.399	2.50662e-25	1.82336e-24	ppkA	PA0074	NO
NC_002516.1010	7010.02	0.841141	0.0809533	10.3904	2.74062e-25	1.99097e-24	NA	PA0484	NO
NC_002516.6574	922.75	1.2438	0.11973	10.3884	2.79923e-25	2.0309e-24	xcpW	PA3098	NO
NC_002516.7521	3626.01	1.59388	0.153465	10.386	2.87186e-25	2.08088e-24	NA	PA3533	UP
NC_002516.1148	3439.24	-1.19694	0.115269	-10.3838	2.93809e-25	2.12611e-24	epd	PA0551	NO
NC_002516.10683	568.667	-1.49812	0.144371	-10.3769	3.15865e-25	2.28275e-24	NA	PA4985	NO
NC_002516.2805	6613.54	0.869184	0.0839364	10.3553	3.96067e-25	2.85866e-24	NA	PA1327	NO
NC_002516.9406	12710	0.870292	0.0840476	10.3548	3.98212e-25	2.87042e-24	ftsA	PA4408	NO
NC_002516.5526	754.352	1.114	0.107598	10.3533	4.04316e-25	2.91066e-24	NA	PA2608	NO
NC_002516.9424	6495.9	1.28905	0.124524	10.3518	4.10707e-25	2.95285e-24	murF	PA4416	NO
NC_002516.4409	698.66	-1.39236	0.134544	-10.3487	4.24092e-25	3.04515e-24	NA	PA2077	NO
NC_002516.9040	50246.5	-1.43196	0.13838	-10.3481	4.27039e-25	3.06237e-24	rplF	PA4248	NO
NC_002516.4984	140.914	-1.86694	0.180758	-10.3284	5.24289e-25	3.75493e-24	NA	PA2349	DOWN
NC_002516.2651	268.011	-1.47593	0.143063	-10.3167	5.92385e-25	4.23719e-24	NA	PA1254	NO
NC_002516.3030	2311.81	-1.26249	0.122472	-10.3084	6.45763e-25	4.61307e-24	NA	PA1436	NO
NC_002516.49	3023.96	-0.957015	0.0928957	-10.302	6.89788e-25	4.92126e-24	hemF	PA0024	NO
NC_002516.7667	1065.69	-1.29917	0.126133	-10.3	7.04438e-25	5.01935e-24	NA	PA3598	NO
NC_002516.7336	2155.33	-1.47996	0.143722	-10.2974	7.24179e-25	5.15342e-24	NA	PA3446	NO
NC_002516.7332	786.676	-1.43205	0.139295	-10.2807	8.60795e-25	6.11779e-24	NA	PA3444	NO
NC_002516.9282	12741.3	1.96336	0.190995	10.2797	8.70336e-25	6.17773e-24	NA	PA4351	UP
NC_002516.5284	20171.3	-1.19232	0.116073	-10.2722	9.40509e-25	6.66732e-24	mexF	PA2494	NO
NC_002516.9032	38641.5	-1.25443	0.122126	-10.2716	9.45741e-25	6.6959e-24	rplO	PA4244	NO
NC_002516.1171	1584.29	-0.98957	0.0963433	-10.2713	9.49256e-25	6.71225e-24	NA	PA0562	NO
NC_002516.7699	16608	1.03843	0.101183	10.2629	1.03583e-24	7.31516e-24	NA	PA3614	NO
NC_002516.839	9975.67	0.719061	0.0700795	10.2606	1.05991e-24	7.47572e-24	pyrB	PA0402	NO
NC_002516.6798	1767.77	1.12455	0.109653	10.2556	1.11715e-24	7.86949e-24	NA	PA3199	NO
NC_002516.4717	1412.13	1.56662	0.152812	10.2519	1.15982e-24	8.15976e-24	NA	PA2223	UP
NC_002516.3309	752.06	-1.70955	0.166893	-10.2434	1.26729e-24	8.90463e-24	NA	PA1569	DOWN
NC_002516.5190	2418.5	1.29264	0.126343	10.2312	1.43744e-24	1.00874e-23	NA	PA2448	NO
NC_002516.6974	460.224	-1.16485	0.11398	-10.2197	1.61778e-24	1.13387e-23	NA	PA3281	NO
NC_002516.4411	521.482	-1.6864	0.165041	-10.2181	1.64531e-24	1.15172e-23	NA	PA2078	DOWN
NC_002516.11331	3082.2	1.03048	0.100961	10.2068	1.84937e-24	1.29293e-23	NA	PA5291	NO
NC_002516.3267	13322.2	-1.35243	0.132668	-10.1941	2.10644e-24	1.47081e-23	NA	PA1549	NO
NC_002516.11597	464.634	-1.16563	0.114508	-10.1795	2.44925e-24	1.70804e-23	soxB	PA5416	NO
NC_002516.9374	1924.8	-0.863782	0.0848601	-10.1789	2.46356e-24	1.71587e-23	ampG	PA4393	NO
NC_002516.6184	180.151	-1.92383	0.189217	-10.1673	2.77391e-24	1.92962e-23	NA	PA2916	DOWN
NC_002516.10698	2330.73	-0.940558	0.0925361	-10.1642	2.86388e-24	1.98972e-23	NA	PA4992	NO
NC_002516.1138	17916.3	1.02283	0.100669	10.1603	2.98229e-24	2.06941e-23	metK	PA0546	NO
NC_002516.2256	4657.79	-1.0251	0.100961	-10.1534	3.20003e-24	2.21773e-23	NA	PA1068	NO
NC_002516.5350	3066.98	-0.838408	0.0826207	-10.1477	3.39314e-24	2.34865e-23	NA	PA2527	NO
NC_002516.9038	25419.9	-1.3557	0.133602	-10.1474	3.40461e-24	2.35366e-23	rplR	PA4247	NO
NC_002516.608	9171.92	0.937428	0.0924117	10.144	3.52202e-24	2.43181e-23	oprE	PA0291	NO
NC_002516.10944	2513.84	1.25576	0.123891	10.1359	3.82644e-24	2.63873e-23	NA	PA5113	NO
NC_002516.9513	5619.49	-0.861182	0.0850205	-10.1291	4.10366e-24	2.8264e-23	NA	PA4456	NO
NC_002516.2663	219.036	-1.46679	0.144928	-10.1208	4.46657e-24	3.07256e-23	NA	PA1260	NO
NC_002516.5649	609.741	-1.31001	0.129487	-10.117	4.64572e-24	3.19186e-23	NA	PA2669	NO
NC_002516.5103	1007.28	2.11343	0.209098	10.1073	5.12646e-24	3.51781e-23	NA	PA2407	UP
NC_002516.4931	2030.72	1.74066	0.172301	10.1024	5.38803e-24	3.69276e-23	NA	PA2323	UP
NC_002516.2793	782.291	-1.18582	0.117383	-10.1022	5.4039e-24	3.69908e-23	NA	PA1322	NO
NC_002516.8489	2276.08	1.07935	0.106871	10.0996	5.54951e-24	3.7941e-23	NA	PA3983	NO
NC_002516.6449	11607	1.11204	0.110223	10.089	6.1788e-24	4.21915e-23	NA	PA3040	NO
NC_002516.6202	331.587	-1.50803	0.149478	-10.0886	6.20258e-24	4.2302e-23	hisM	PA2925	DOWN
NC_002516.4689	335.14	-1.66589	0.165151	-10.087	6.30363e-24	4.29387e-23	NA	PA2210	DOWN
NC_002516.1452	241.302	-1.55942	0.154621	-10.0854	6.40773e-24	4.35944e-23	NA	PA0692	DOWN
NC_002516.7418	886.775	1.0761	0.106807	10.0751	7.11597e-24	4.83539e-23	NA	PA3484	NO
NC_002516.5824	416.149	-1.59564	0.158396	-10.0738	7.21467e-24	4.89648e-23	NA	PA2752	DOWN
NC_002516.7243	680.564	-1.11999	0.111188	-10.073	7.27563e-24	4.93185e-23	NA	PA3403a	NO
NC_002516.168	1095.88	1.06219	0.105451	10.0728	7.28535e-24	4.93244e-23	NA	PA0078	NO
NC_002516.9695	821.168	-1.39374	0.138524	-10.0614	8.18371e-24	5.53394e-23	NA	PA4540	NO
NC_002516.7594	1348.64	0.984462	0.0979176	10.054	8.8226e-24	5.95873e-23	fruR	PA3563	NO
NC_002516.7500	414.131	-1.17896	0.117283	-10.0523	8.97684e-24	6.05556e-23	NA	PA3523	NO
NC_002516.2043	4742.01	-0.89313	0.0888542	-10.0516	9.03586e-24	6.08801e-23	ruvB	PA0967	NO
NC_002516.10541	8164.28	-1.34686	0.134014	-10.0502	9.16882e-24	6.17013e-23	pncB1	PA4919	NO
NC_002516.2206	4990.39	-0.844068	0.0840719	-10.0398	1.01853e-23	6.8459e-23	NA	PA1045	NO
NC_002516.1209	2655.15	-0.8593	0.0857753	-10.018	1.27013e-23	8.52669e-23	gcp	PA0580	NO
NC_002516.9527	30333.3	1.44778	0.144549	10.0158	1.29858e-23	8.70721e-23	NA	PA4463	NO
NC_002516.11091	1079.88	-1.20824	0.120699	-10.0103	1.37293e-23	9.19466e-23	NA	PA5180	NO
NC_002516.3334	42237.5	1.75797	0.175653	10.0082	1.40222e-23	9.37953e-23	gltA	PA1580	UP
NC_002516.9537	1658.44	2.3467	0.234481	10.0081	1.40457e-23	9.38404e-23	sodM	PA4468	UP
NC_002516.5401	10212.5	1.12152	0.112181	9.99743	1.56397e-23	1.04365e-22	NA	PA2552	NO
NC_002516.8975	3369.48	2.13349	0.213429	9.99625	1.58283e-23	1.05497e-22	NA	PA4218	UP
NC_002516.10634	252.538	-1.33519	0.133592	-9.99452	1.61062e-23	1.07221e-22	NA	PA4962	NO
NC_002516.5798	61645.3	-1.27756	0.127892	-9.98938	1.69642e-23	1.12798e-22	infC	PA2743	NO
NC_002516.4612	166.995	1.68628	0.16903	9.97618	1.93779e-23	1.28693e-22	NA	PA2173	UP
NC_002516.4610	697.222	1.29068	0.1294	9.97431	1.97466e-23	1.30986e-22	NA	PA2172	NO
NC_002516.5748	2366.03	0.955692	0.095827	9.9731	1.99888e-23	1.32434e-22	cpo	PA2717	NO
NC_002516.8027	1886.34	0.83164	0.083511	9.95844	2.31672e-23	1.53311e-22	NA	PA3767	NO
NC_002516.11325	20548.4	1.13994	0.11448	9.95752	2.33829e-23	1.54555e-22	glnK	PA5288	NO
NC_002516.11202	1838.17	0.96937	0.0974652	9.9458	2.63056e-23	1.73667e-22	NA	PA5229	NO
NC_002516.4515	9456.48	-0.797816	0.0802176	-9.94566	2.63429e-23	1.73707e-22	NA	PA2127	NO
NC_002516.10409	6080.92	0.811162	0.0815646	9.94503	2.65102e-23	1.74604e-22	retS	PA4856	NO
NC_002516.10335	831.067	-1.15504	0.116209	-9.93929	2.8083e-23	1.84744e-22	NA	PA4822	NO
NC_002516.648	3386.51	-0.807964	0.0813521	-9.93169	3.03074e-23	1.99143e-22	NA	PA0309	NO
NC_002516.5086	4827.37	2.40131	0.241967	9.92411	3.27e-23	2.14611e-22	fpvA	PA2398	UP
NC_002516.4009	3772.04	1.02273	0.103145	9.91551	3.56438e-23	2.33655e-22	polB	PA1886	NO
NC_002516.7204	1069.54	-1.25403	0.126614	-9.90436	3.98508e-23	2.60926e-22	NA	PA3386	NO
NC_002516.11541	321.457	-1.34964	0.136343	-9.8989	4.20875e-23	2.75249e-22	NA	PA5388	NO
NC_002516.7128	10342.3	-1.0049	0.10154	-9.89661	4.30617e-23	2.8129e-22	NA	PA3353	NO
NC_002516.5068	947.773	1.6663	0.168448	9.89209	4.50541e-23	2.9396e-22	pvdT	PA2390	UP
NC_002516.5512	391.768	-1.70987	0.173016	-9.88275	4.94581e-23	3.22317e-22	NA	PA2602	DOWN
NC_002516.4903	288.559	-1.63012	0.165064	-9.87569	5.30678e-23	3.45437e-22	NA	PA2310	DOWN
NC_002516.2174	6848.81	-1.52603	0.154643	-9.8681	5.72368e-23	3.72139e-22	NA	PA1030	DOWN
NC_002516.6952	4514.15	0.836505	0.0848227	9.86181	6.09411e-23	3.95762e-22	NA	PA3272	NO
NC_002516.7909	4991.31	-1.0623	0.107826	-9.85195	6.72259e-23	4.36069e-22	NA	PA3711	NO
NC_002516.166	2635.28	0.869327	0.0883188	9.84305	7.34467e-23	4.75866e-22	icmF1	PA0077	NO
NC_002516.10893	622.869	1.28536	0.130606	9.84153	7.45707e-23	4.82587e-22	NA	PA5088	NO
NC_002516.5588	15821.1	1.22512	0.124514	9.83925	7.62791e-23	4.93071e-22	nuoB	PA2638	NO
NC_002516.1950	3098.41	-1.49818	0.152329	-9.83517	7.94351e-23	5.12876e-22	NA	PA0924	NO
NC_002516.732	524.782	-1.24861	0.126967	-9.83415	8.02459e-23	5.17512e-22	NA	PA0349	NO
NC_002516.4152	226.664	-1.49419	0.151949	-9.83351	8.07578e-23	5.20211e-22	NA	PA1953	NO
NC_002516.8313	1439.67	-1.04899	0.10683	-9.81933	9.29603e-23	5.98123e-22	NA	PA3900	NO
NC_002516.1829	20027.2	1.14094	0.116254	9.81419	9.78197e-23	6.28664e-22	phhC	PA0870	NO
NC_002516.10978	2138.14	-1.53036	0.155952	-9.81302	9.89597e-23	6.35258e-22	NA	PA5130	DOWN
NC_002516.9501	3744.53	-1.4877	0.151656	-9.80969	1.02278e-22	6.55804e-22	NA	PA4451	NO
NC_002516.3791	30373.7	1.18545	0.12093	9.80277	1.0954e-22	7.0156e-22	NA	PA1789	NO
NC_002516.10434	3074.64	1.02861	0.104985	9.79768	1.15202e-22	7.36973e-22	ureC	PA4868	NO
NC_002516.5885	3465.64	-1.28045	0.130869	-9.78425	1.31566e-22	8.40695e-22	NA	PA2777	NO
NC_002516.5618	1045.54	-1.14063	0.116661	-9.77729	1.40927e-22	8.98448e-22	NA	PA2653	NO
NC_002516.7095	7424.06	0.901935	0.0922473	9.77736	1.40836e-22	8.98448e-22	rfaD	PA3337	NO
NC_002516.895	6343.01	0.928301	0.0949764	9.77401	1.4557e-22	9.26993e-22	metF	PA0430	NO
NC_002516.5528	2293.75	1.03613	0.106142	9.76175	1.643e-22	1.04507e-21	NA	PA2609	NO
NC_002516.4497	915.988	1.26991	0.13023	9.75131	1.82109e-22	1.15703e-21	NA	PA2118a	NO
NC_002516.180	4045.47	1.24929	0.128158	9.74806	1.88028e-22	1.19327e-21	NA	PA0084	NO
NC_002516.4398	497.751	-1.03017	0.10571	-9.74532	1.93162e-22	1.22446e-21	NA	PA2073	NO
NC_002516.4135	12137.2	-1.21448	0.124837	-9.72854	2.27832e-22	1.44259e-21	rbsB	PA1946	NO
NC_002516.4166	1689.05	-1.32356	0.13621	-9.7171	2.54947e-22	1.61245e-21	NA	PA1960	NO
NC_002516.5156	588.629	-0.981004	0.100978	-9.71502	2.60195e-22	1.64377e-21	bexR	PA2432	NO
NC_002516.1132	3226.74	-0.987685	0.101681	-9.71358	2.63901e-22	1.6653e-21	NA	PA0543	NO
NC_002516.1556	766.067	0.971078	0.0999792	9.71281	2.65912e-22	1.67609e-21	NA	PA0741	NO
NC_002516.697	4310.4	-1.10576	0.113871	-9.71061	2.71716e-22	1.71074e-21	NA	PA0333	NO
NC_002516.475	347.92	-1.28107	0.13204	-9.70209	2.95396e-22	1.85773e-21	NA	PA0226	NO
NC_002516.4368	170.53	-1.55266	0.160047	-9.70124	2.97857e-22	1.87109e-21	NA	PA2059	DOWN
NC_002516.4899	165.044	-1.63617	0.16871	-9.69813	3.0707e-22	1.9268e-21	NA	PA2308	DOWN
NC_002516.4481	7087.59	1.2573	0.129822	9.68485	3.49723e-22	2.19197e-21	NA	PA2111	NO
NC_002516.461	324.832	-1.17584	0.121423	-9.68385	3.53158e-22	2.21101e-21	NA	PA0219	NO
NC_002516.3181	470.095	1.12943	0.116694	9.6786	3.71766e-22	2.32489e-21	NA	PA1508	NO
NC_002516.787	54485.6	-0.890386	0.0919999	-9.67812	3.7352e-22	2.33324e-21	rpoH	PA0376	NO
NC_002516.4360	374.221	-1.47448	0.152399	-9.67516	3.84489e-22	2.39907e-21	NA	PA2055	NO
NC_002516.2661	572.21	-1.33967	0.138519	-9.67142	3.98812e-22	2.48566e-21	NA	PA1259	NO
NC_002516.4339	2167.39	0.774221	0.0801322	9.6618	4.38086e-22	2.72739e-21	NA	PA2044	NO
NC_002516.178	1833.15	1.06597	0.11034	9.66074	4.42649e-22	2.75272e-21	NA	PA0083	NO
NC_002516.545	3338.27	0.975497	0.101039	9.65468	4.69646e-22	2.91735e-21	NA	PA0260	NO
NC_002516.9465	44789.8	-1.12932	0.117007	-9.65174	4.83291e-22	2.99877e-21	rplM	PA4433	NO
NC_002516.11565	589.051	-1.64163	0.170098	-9.65109	4.86348e-22	3.01438e-21	NA	PA5400	DOWN
NC_002516.5534	6410.69	1.04947	0.108746	9.65061	4.8866e-22	3.02535e-21	serS	PA2612	NO
NC_002516.10954	3491.47	-0.869035	0.0900549	-9.65006	4.91285e-22	3.03822e-21	thiI	PA5118	NO
NC_002516.3985	10821.3	1.02405	0.106157	9.6466	5.08128e-22	3.1389e-21	NA	PA1874	NO
NC_002516.3841	1614.92	0.837313	0.0868557	9.64028	5.40401e-22	3.33457e-21	NA	PA1807	NO
NC_002516.2797	5318.5	1.88452	0.195665	9.63136	5.89459e-22	3.63326e-21	NA	PA1324	UP
NC_002516.517	754.008	-1.40673	0.146188	-9.62275	6.4096e-22	3.94633e-21	pobA	PA0247	NO
NC_002516.2537	4354.55	1.07501	0.111733	9.62129	6.50122e-22	3.99832e-21	NA	PA1199	NO
NC_002516.10168	35887.5	-1.11	0.115741	-9.59037	8.77668e-22	5.39181e-21	nusA	PA4745	NO
NC_002516.10942	12324.1	1.00119	0.104442	9.58609	9.14843e-22	5.614e-21	estA	PA5112	NO
NC_002516.9804	1001.98	-0.875322	0.0913552	-9.58152	9.56277e-22	5.8618e-21	NA	PA4589	NO
NC_002516.7714	4935.21	-1.39259	0.145468	-9.57313	1.03718e-21	6.35075e-21	fdxA	PA3621	NO
NC_002516.5070	777.016	2.05939	0.215169	9.57102	1.05856e-21	6.47452e-21	opmQ	PA2391	UP
NC_002516.9392	4960.92	0.940021	0.0982362	9.56899	1.07957e-21	6.5958e-21	argJ	PA4402	NO
NC_002516.964	3708.74	-0.941744	0.0984231	-9.56833	1.08651e-21	6.63094e-21	NA	PA0462	NO
NC_002516.1864	27825.4	2.11207	0.220805	9.56533	1.11845e-21	6.81841e-21	acsA	PA0887	UP
NC_002516.6818	326.247	-1.27293	0.133085	-9.56479	1.12426e-21	6.84633e-21	NA	PA3209	NO
NC_002516.5508	605.925	-1.51439	0.158481	-9.55564	1.22828e-21	7.47157e-21	NA	PA2600	DOWN
NC_002516.5213	16395.6	1.14754	0.120199	9.547	1.33506e-21	8.11228e-21	NA	PA2462	NO
NC_002516.10103	8171.38	-0.93684	0.0981312	-9.54681	1.33757e-21	8.1187e-21	NA	PA4717	NO
NC_002516.300	1755.83	-0.885611	0.0927862	-9.54464	1.36583e-21	8.28118e-21	NA	PA0142	NO
NC_002516.11647	4092.32	-1.02137	0.10723	-9.52507	1.64933e-21	9.98922e-21	NA	PA5440	NO
NC_002516.11715	6167.55	-1.04337	0.109611	-9.51877	1.75234e-21	1.06016e-20	NA	PA5473	NO
NC_002516.279	6225.23	1.57404	0.165638	9.5029	2.0413e-21	1.23363e-20	NA	PA0132	UP
NC_002516.4176	520.838	-1.10145	0.115929	-9.50101	2.07872e-21	1.25489e-20	NA	PA1965	NO
NC_002516.2980	12154.8	1.50859	0.158793	9.50036	2.09163e-21	1.26132e-20	NA	PA1414	UP
NC_002516.5066	996.305	1.84229	0.193971	9.49774	2.14492e-21	1.29205e-20	pvdR	PA2389	UP
NC_002516.9430	985.058	0.980176	0.103227	9.49534	2.19487e-21	1.32071e-20	ftsL	PA4419	NO
NC_002516.4366	240.11	-1.55908	0.164202	-9.49491	2.20408e-21	1.32482e-20	NA	PA2058	DOWN
NC_002516.3420	134.793	-1.7246	0.181885	-9.48183	2.49862e-21	1.50025e-20	NA	PA1620	DOWN
NC_002516.6628	2546.12	1.18038	0.12469	9.4665	2.89391e-21	1.73572e-20	NA	PA3123	NO
NC_002516.11504	1118.79	-0.903045	0.0954235	-9.46355	2.97676e-21	1.7835e-20	NA	PA5370	NO
NC_002516.4350	156.675	-1.74881	0.184851	-9.46067	3.05981e-21	1.83129e-20	NA	PA2050	DOWN
NC_002516.7721	30986.2	1.02256	0.10809	9.46019	3.07391e-21	1.83775e-20	rpoS	PA3622	NO
NC_002516.6374	20986.5	-1.38929	0.146862	-9.45984	3.08417e-21	1.84191e-20	lexA	PA3007	NO
NC_002516.8710	1589.79	-0.841243	0.088978	-9.45451	3.24548e-21	1.93617e-20	NA	PA4094	NO
NC_002516.7750	6498.35	1.03071	0.109049	9.45177	3.33148e-21	1.98535e-20	kdsA	PA3636	NO
NC_002516.10587	10095.9	-1.22539	0.129849	-9.43699	3.83655e-21	2.28389e-20	NA	PA4939	NO
NC_002516.3289	1050.33	-0.877045	0.0929667	-9.43396	3.9488e-21	2.34821e-20	NA	PA1558	NO
NC_002516.4758	2532.46	1.14362	0.121287	9.42902	4.13923e-21	2.45882e-20	pslL	PA2242	NO
NC_002516.8299	722.994	-1.19524	0.126855	-9.42206	4.42316e-21	2.62469e-20	NA	PA3893	NO
NC_002516.9455	1740.5	0.838969	0.0890657	9.41966	4.52542e-21	2.68251e-20	sspA	PA4428	NO
NC_002516.423	2553.04	-1.44671	0.153596	-9.41894	4.55686e-21	2.69828e-20	NA	PA0201	NO
NC_002516.3042	1817.66	-0.953823	0.101409	-9.40574	5.16637e-21	3.05594e-20	NA	PA1442	NO
NC_002516.987	1361.79	0.771193	0.0819979	9.40503	5.20138e-21	3.07339e-20	NA	PA0473	NO
NC_002516.6339	12434.2	1.29883	0.138181	9.39953	5.48089e-21	3.23512e-20	sth	PA2991	NO
NC_002516.9299	2455.96	1.74175	0.185311	9.39904	5.50645e-21	3.24676e-20	NA	PA4359	UP
NC_002516.10327	395.513	-1.41791	0.150902	-9.39629	5.65214e-21	3.32915e-20	NA	PA4818	NO
NC_002516.11436	1045.53	-1.02936	0.109774	-9.37714	6.77876e-21	3.98852e-20	NA	PA5342	NO
NC_002516.8487	1194.42	0.996402	0.106302	9.37329	7.03035e-21	4.13219e-20	NA	PA3982	NO
NC_002516.6451	5049.71	1.0535	0.112399	9.37286	7.05925e-21	4.1448e-20	NA	PA3041	NO
NC_002516.646	1568.16	-0.980352	0.104677	-9.36546	7.57182e-21	4.44107e-20	NA	PA0308	NO
NC_002516.5630	7168	0.968206	0.10346	9.35825	8.10684e-21	4.74987e-20	NA	PA2659	NO
NC_002516.2615	261.799	-1.2938	0.138255	-9.35808	8.12006e-21	4.75262e-20	NA	PA1237	NO
NC_002516.5632	1409.75	-1.03006	0.110091	-9.35644	8.24718e-21	4.82196e-20	NA	PA2660	NO
NC_002516.4862	6214.65	0.833652	0.0891189	9.35438	8.4095e-21	4.91171e-20	gcd	PA2290	NO
NC_002516.7206	741.392	-1.1744	0.125629	-9.34816	8.91824e-21	5.20339e-20	rhlG	PA3387	NO
NC_002516.10415	383.012	-1.53772	0.164582	-9.34319	9.34757e-21	5.44818e-20	NA	PA4859	DOWN
NC_002516.7803	1390.13	0.967394	0.103541	9.34307	9.35773e-21	5.44841e-20	NA	PA3660	NO
NC_002516.10593	34199	-0.744297	0.0796742	-9.34175	9.47525e-21	5.51107e-20	hflK	PA4942	NO
NC_002516.7482	1441.65	-0.876493	0.0939135	-9.33297	1.02942e-20	5.98116e-20	NA	PA3515	NO
NC_002516.8402	2340.7	-0.783399	0.083972	-9.32929	1.06585e-20	6.1864e-20	tesB	PA3942	NO
NC_002516.8603	613.304	-1.08845	0.116689	-9.3278	1.08091e-20	6.26727e-20	NA	PA4039	NO
NC_002516.11408	172.082	-1.79207	0.192178	-9.32505	1.10931e-20	6.42522e-20	NA	PA5328	DOWN
NC_002516.7375	10041.2	0.835924	0.0897475	9.31418	1.22898e-20	7.11098e-20	NA	PA3465	NO
NC_002516.4268	12293.3	1.24617	0.133905	9.30642	1.32219e-20	7.64235e-20	hmgA	PA2009	NO
NC_002516.2649	536.094	-1.29231	0.138873	-9.30568	1.33132e-20	7.68717e-20	NA	PA1253	NO
NC_002516.2986	1662.29	-1.65607	0.178062	-9.30049	1.39797e-20	8.06365e-20	NA	PA1417	DOWN
NC_002516.4103	5886.3	1.06295	0.114335	9.2968	1.44736e-20	8.33993e-20	NA	PA1930	NO
NC_002516.7760	2934.51	-0.853565	0.0918505	-9.29299	1.50011e-20	8.63495e-20	NA	PA3641	NO
NC_002516.1921	7665.73	1.11	0.119584	9.2822	1.66008e-20	9.54589e-20	NA	PA0911	NO
NC_002516.11617	3187.54	-0.947375	0.102106	-9.27837	1.72091e-20	9.88545e-20	purE	PA5426	NO
NC_002516.6881	1639.4	0.798506	0.0860899	9.27526	1.77183e-20	1.01675e-19	NA	PA3240	NO
NC_002516.5375	834.684	1.37267	0.148159	9.26484	1.95379e-20	1.12001e-19	NA	PA2539	NO
NC_002516.11292	5896.89	-0.767321	0.082831	-9.2637	1.97474e-20	1.13086e-19	cyaA	PA5272	NO
NC_002516.7813	1715.15	-1.18583	0.128201	-9.24983	2.24845e-20	1.28628e-19	NA	PA3665	NO
NC_002516.6828	2067.36	0.977048	0.105649	9.24804	2.28636e-20	1.30663e-19	NA	PA3214	NO
NC_002516.15	8420.83	0.915882	0.099055	9.2462	2.32608e-20	1.32796e-19	NA	PA0007	NO
NC_002516.388	573.117	-1.10747	0.11983	-9.24203	2.41867e-20	1.37941e-19	NA	PA0185	NO
NC_002516.5522	1293.27	1.00425	0.10871	9.23793	2.51307e-20	1.43178e-19	NA	PA2606	NO
NC_002516.5403	13331.2	1.05794	0.114557	9.23502	2.58249e-20	1.46983e-19	NA	PA2553	NO
NC_002516.4079	273.747	-1.46913	0.159108	-9.23354	2.61826e-20	1.48867e-19	NA	PA1918	NO
NC_002516.1437	673.472	-1.30951	0.141827	-9.23316	2.62775e-20	1.49254e-19	NA	PA0685	NO
NC_002516.6861	560.726	-1.25756	0.13621	-9.2325	2.64391e-20	1.50019e-19	NA	PA3231	NO
NC_002516.8116	2416.17	1.25074	0.135487	9.23144	2.67015e-20	1.51354e-19	NA	PA3808	NO
NC_002516.8909	325.512	-1.09445	0.118577	-9.22988	2.70944e-20	1.53425e-19	NA	PA4187	NO
NC_002516.670	957.687	1.44014	0.156042	9.2292	2.72659e-20	1.54239e-19	NA	PA0320	NO
NC_002516.1128	4422.09	-0.915534	0.0992123	-9.22803	2.75659e-20	1.55778e-19	NA	PA0541	NO
NC_002516.1616	2457.58	0.865577	0.0938114	9.22678	2.78888e-20	1.57443e-19	era	PA0771	NO
NC_002516.6990	1054.02	1.07213	0.116254	9.22231	2.9077e-20	1.63985e-19	NA	PA3289	NO
NC_002516.7825	1447.47	-0.833759	0.090556	-9.20711	3.35032e-20	1.88756e-19	NA	PA3671	NO
NC_002516.11830	12735	1.19504	0.129915	9.19864	3.62514e-20	2.04033e-19	tonB1	PA5531	NO
NC_002516.1560	5779.52	0.860729	0.0936157	9.19428	3.77503e-20	2.12255e-19	NA	PA0743	NO
NC_002516.9535	1301.6	1.39274	0.151778	9.17615	4.46794e-20	2.50961e-19	NA	PA4467	NO
NC_002516.6226	2853.61	1.28179	0.13971	9.17464	4.53101e-20	2.54247e-19	NA	PA2937	NO
NC_002516.8751	1108.57	-0.911103	0.0993418	-9.17139	4.66941e-20	2.6175e-19	NA	PA4113	NO
NC_002516.4469	1572.95	-0.922182	0.100698	-9.15791	5.29124e-20	2.9631e-19	NA	PA2105	NO
NC_002516.11074	87402.2	1.08427	0.118432	9.15518	5.42693e-20	3.03603e-19	arcB	PA5172	NO
NC_002516.916	693.747	-1.1184	0.122247	-9.1487	5.76214e-20	3.22033e-19	NA	PA0440	NO
NC_002516.4915	236.054	-1.58659	0.173492	-9.14504	5.961e-20	3.32812e-19	NA	PA2315	DOWN
NC_002516.693	3840.97	-0.701115	0.0766976	-9.14129	6.17104e-20	3.44195e-19	ilvA1	PA0331	NO
NC_002516.124	1071.62	-1.42674	0.156238	-9.13179	6.73743e-20	3.7541e-19	NA	PA0056	NO
NC_002516.4312	389.749	1.75027	0.191723	9.1292	6.90086e-20	3.84132e-19	NA	PA2031	UP
NC_002516.5546	3987.15	1.12862	0.123741	9.12088	7.45191e-20	4.14391e-19	NA	PA2618	NO
NC_002516.4209	161.011	1.42262	0.156054	9.11621	7.7796e-20	4.32183e-19	eraR	PA1980	NO
NC_002516.5088	9540.66	2.11928	0.232495	9.11536	7.84072e-20	4.35144e-19	pvdD	PA2399	UP
NC_002516.8381	1963.86	0.788692	0.0865346	9.11419	7.92634e-20	4.39458e-19	NA	PA3933	NO
NC_002516.8324	1126.06	1.05422	0.115735	9.10885	8.32634e-20	4.61177e-19	NA	PA3905	NO
NC_002516.1612	2118.74	0.718995	0.0790073	9.10036	9.00333e-20	4.98179e-19	NA	PA0769	NO
NC_002516.9246	13800.5	0.81695	0.0898311	9.09428	9.52112e-20	5.26306e-19	NA	PA4333	NO
NC_002516.9890	556.256	-1.16771	0.128411	-9.09356	9.58445e-20	5.29282e-19	NA	PA4629	NO
NC_002516.7649	225.988	-1.42288	0.156493	-9.09224	9.70162e-20	5.35222e-19	NA	PA3589	NO
NC_002516.72	403.263	-1.10279	0.121333	-9.08891	1.00041e-19	5.51362e-19	NA	PA0034	NO
NC_002516.1775	2585.2	-1.20843	0.133002	-9.08576	1.02978e-19	5.66987e-19	NA	PA0845	NO
NC_002516.5920	1593.05	-0.846011	0.093165	-9.08079	1.07791e-19	5.92905e-19	NA	PA2793	NO
NC_002516.7643	547.49	-1.07014	0.117924	-9.07481	1.13876e-19	6.25754e-19	NA	PA3586	NO
NC_002516.310	566.039	-1.00876	0.111192	-9.07226	1.16575e-19	6.39325e-19	NA	PA0146	NO
NC_002516.524	1963.36	0.799848	0.0881638	9.07229	1.16539e-19	6.39325e-19	NA	PA0250	NO
NC_002516.3700	3965.49	-0.747223	0.0823986	-9.06839	1.20785e-19	6.61763e-19	NA	PA1750	NO
NC_002516.5300	770.954	-0.864023	0.0953122	-9.06519	1.24389e-19	6.8084e-19	NA	PA2502	NO
NC_002516.9368	608.174	-0.973682	0.107413	-9.06482	1.24815e-19	6.82501e-19	NA	PA4391	NO
NC_002516.5622	480.236	-1.06885	0.117938	-9.06282	1.27126e-19	6.94458e-19	NA	PA2655	NO
NC_002516.1585	917.821	-1.33317	0.147185	-9.05779	1.33123e-19	7.26506e-19	NA	PA0756	NO
NC_002516.6457	836.29	-0.910152	0.100501	-9.05616	1.35119e-19	7.36675e-19	NA	PA3044	NO
NC_002516.6634	22136.2	1.86346	0.205808	9.05435	1.37386e-19	7.48306e-19	ibpA	PA3126	UP
NC_002516.9295	1221.78	2.1248	0.234864	9.04696	1.47006e-19	7.99921e-19	NA	PA4357	UP
NC_002516.1558	682.214	1.0694	0.118236	9.04468	1.50111e-19	8.16018e-19	NA	PA0742	NO
NC_002516.8979	755.114	2.12807	0.235353	9.04205	1.53762e-19	8.35049e-19	NA	PA4220	UP
NC_002516.8130	4908.04	-1.6833	0.186348	-9.03309	1.66896e-19	9.05497e-19	iscR	PA3815	DOWN
NC_002516.79	1266.54	-0.985626	0.109224	-9.02389	1.81519e-19	9.83873e-19	trpI	PA0037	NO
NC_002516.7040	4006.27	0.737528	0.0818196	9.01407	1.98539e-19	1.07508e-18	NA	PA3311	NO
NC_002516.2303	840.041	1.06144	0.1178	9.01049	2.05146e-19	1.10978e-18	NA	PA1090	NO
NC_002516.1562	5766.75	0.985003	0.109333	9.00921	2.07545e-19	1.12167e-18	NA	PA0744	NO
NC_002516.4598	727.314	2.08314	0.231233	9.00881	2.08302e-19	1.12467e-18	NA	PA2166	UP
NC_002516.8854	344.521	-1.06148	0.11794	-9.00015	2.25412e-19	1.21587e-18	fepD	PA4160	NO
NC_002516.4691	153.343	-1.51186	0.168054	-8.99629	2.33464e-19	1.25809e-18	NA	PA2211	DOWN
NC_002516.1877	2281.76	0.951469	0.105816	8.99173	2.43378e-19	1.31024e-18	aotP	PA0892	NO
NC_002516.6723	3252.31	0.960299	0.106861	8.98639	2.55477e-19	1.37405e-18	cmk	PA3163	NO
NC_002516.6073	2040.1	1.27022	0.141352	8.98621	2.55911e-19	1.37506e-18	NA	PA2864	NO
NC_002516.1104	2124.77	-0.908178	0.10112	-8.98119	2.67864e-19	1.4379e-18	NA	PA0529	NO
NC_002516.3336	18736.4	0.968786	0.107878	8.98036	2.69884e-19	1.44735e-18	sdhC	PA1581	NO
NC_002516.5536	4014.95	0.936027	0.104262	8.97764	2.76634e-19	1.48212e-18	NA	PA2613	NO
NC_002516.348	830.714	-1.31185	0.146135	-8.97694	2.78391e-19	1.4901e-18	NA	PA0166	NO
NC_002516.2627	6582.52	0.760174	0.0847003	8.97487	2.83693e-19	1.51702e-18	NA	PA1243	NO
NC_002516.10136	5322.06	-0.704387	0.0786641	-8.95435	3.41729e-19	1.82561e-18	panB	PA4729	NO
NC_002516.537	3391.5	0.94393	0.105511	8.94625	3.67767e-19	1.96283e-18	NA	PA0256	NO
NC_002516.126	708.397	-1.21448	0.135765	-8.94546	3.70409e-19	1.97504e-18	NA	PA0057	NO
NC_002516.10887	597.396	-1.44167	0.16118	-8.94446	3.7376e-19	1.991e-18	NA	PA5084	NO
NC_002516.8519	2720.55	0.936597	0.104762	8.9402	3.88477e-19	2.06743e-18	NA	PA3998	NO
NC_002516.2686	2714.67	-1.05923	0.118543	-8.93537	4.05817e-19	2.15559e-18	NA	PA1271	NO
NC_002516.9851	6631.55	1.23726	0.138467	8.93546	4.05477e-19	2.15559e-18	NA	PA4611	NO
NC_002516.1496	18190.8	1.3523	0.151379	8.9332	4.13872e-19	2.19419e-18	NA	PA0713	NO
NC_002516.10397	1909.6	-0.920128	0.103	-8.93329	4.13505e-19	2.19419e-18	prmA	PA4850	NO
NC_002516.2242	1653.45	0.828745	0.0928038	8.93008	4.25703e-19	2.25477e-18	NA	PA1061	NO
NC_002516.8479	8029.04	0.834554	0.0934623	8.92932	4.28647e-19	2.26821e-18	NA	PA3978	NO
NC_002516.1897	1147.58	-0.855576	0.0958444	-8.92673	4.38801e-19	2.31973e-18	NA	PA0902	NO
NC_002516.3658	3246.73	1.06772	0.119636	8.92472	4.46833e-19	2.35996e-18	NA	PA1730	NO
NC_002516.7032	3390.69	-1.19268	0.13371	-8.91993	4.66585e-19	2.46194e-18	NA	PA3307	NO
NC_002516.616	5459.27	0.874533	0.0981004	8.91467	4.89254e-19	2.57911e-18	NA	PA0295	NO
NC_002516.2928	253.129	1.12935	0.126732	8.91134	5.04177e-19	2.65527e-18	NA	PA1388	NO
NC_002516.5520	1620.75	1.16212	0.130434	8.90965	5.11935e-19	2.69358e-18	NA	PA2605	NO
NC_002516.1409	3211.45	1.93428	0.217203	8.90539	5.3198e-19	2.79641e-18	hemO	PA0672	UP
NC_002516.4962	318.799	-1.15093	0.129314	-8.90033	5.56833e-19	2.92429e-18	NA	PA2338	NO
NC_002516.7864	11238.7	0.751441	0.084442	8.8989	5.64038e-19	2.95934e-18	NA	PA3690	NO
NC_002516.728	930.516	-0.889072	0.0999297	-8.89698	5.73869e-19	3.00809e-18	glpQ	PA0347	NO
NC_002516.8749	10846.5	0.905861	0.10186	8.89317	5.93896e-19	3.11014e-18	NA	PA4112	NO
NC_002516.2363	1261.96	-0.88742	0.0998268	-8.8896	6.13304e-19	3.20876e-18	NA	PA1114	NO
NC_002516.459	892.848	-1.03682	0.116653	-8.88805	6.21928e-19	3.25083e-18	NA	PA0218	NO
NC_002516.6696	5712.58	1.32997	0.149695	8.88448	6.42176e-19	3.35352e-18	wbpG	PA3150	NO
NC_002516.3287	85975.1	0.797505	0.0898019	8.88072	6.64296e-19	3.46579e-18	ccoN2	PA1557	NO
NC_002516.5460	4803.57	0.686363	0.0773123	8.87779	6.81991e-19	3.55478e-18	kynA	PA2579	NO
NC_002516.4260	1157.08	-0.976049	0.110001	-8.87309	7.11445e-19	3.70483e-18	NA	PA2005	NO
NC_002516.4933	182.511	-1.51881	0.171198	-8.87167	7.20586e-19	3.74893e-18	NA	PA2324	DOWN
NC_002516.8332	1144.81	-0.961835	0.108437	-8.87002	7.31351e-19	3.80139e-18	eddB	PA3909	NO
NC_002516.4097	759.948	-1.12669	0.127089	-8.86534	7.62711e-19	3.96069e-18	metE	PA1927	NO
NC_002516.10747	39016.7	0.735679	0.0830158	8.86192	7.86463e-19	4.08023e-18	aceF	PA5016	NO
NC_002516.2116	3956.76	1.22617	0.13838	8.86091	7.93633e-19	4.1136e-18	mvfR	PA1003	NO
NC_002516.2809	139.408	-1.60925	0.181692	-8.85703	8.21735e-19	4.2553e-18	NA	PA1329	DOWN
NC_002516.5417	1901.16	-1.11987	0.126448	-8.85639	8.26456e-19	4.27578e-18	NA	PA2559a	NO
NC_002516.10976	1286.88	-0.941827	0.106407	-8.85117	8.66049e-19	4.47646e-18	grx	PA5129	NO
NC_002516.5004	544.779	-1.13164	0.12796	-8.84374	9.257e-19	4.78035e-18	NA	PA2359	NO
NC_002516.11695	1901.27	-1.20694	0.136536	-8.83972	9.59604e-19	4.95085e-18	NA	PA5463	NO
NC_002516.332	2827.48	0.86769	0.0982004	8.83591	9.92848e-19	5.11762e-18	NA	PA0157	NO
NC_002516.6582	2022.64	1.15125	0.130567	8.81727	1.17283e-18	6.03976e-18	xcpS	PA3102	NO
NC_002516.4215	124.614	-1.71046	0.194278	-8.80421	1.31781e-18	6.78007e-18	exaB	PA1983	DOWN
NC_002516.2803	727.053	-1.22364	0.139023	-8.80176	1.34692e-18	6.92347e-18	ilvA2	PA1326	NO
NC_002516.11861	17139.7	0.818346	0.0930247	8.79708	1.40419e-18	7.21121e-18	NA	PA5546	NO
NC_002516.686	6635.54	-0.802373	0.0912103	-8.79695	1.40582e-18	7.21294e-18	NA	PA0328	NO
NC_002516.4833	253.931	-1.19682	0.136169	-8.78919	1.50636e-18	7.72166e-18	arsR	PA2277	NO
NC_002516.5247	525.719	0.952112	0.108354	8.78704	1.53558e-18	7.86422e-18	dsbG	PA2476	NO
NC_002516.588	796.411	-0.868579	0.0988829	-8.78392	1.57876e-18	8.0779e-18	cysW	PA0281	NO
NC_002516.6387	14424.2	0.894422	0.101871	8.77995	1.63545e-18	8.36032e-18	foaB	PA3013	NO
NC_002516.5538	2719.99	1.07	0.12198	8.77186	1.75733e-18	8.97512e-18	lolA	PA2614	NO
NC_002516.2940	308.72	-1.31281	0.149926	-8.75633	2.01714e-18	1.02926e-17	NA	PA1394	NO
NC_002516.6383	15238.9	0.882135	0.100746	8.75606	2.02197e-18	1.03078e-17	topA	PA3011	NO
NC_002516.2198	24301.9	0.797296	0.0911987	8.74241	2.28196e-18	1.16225e-17	NA	PA1041	NO
NC_002516.4905	299.672	-1.55155	0.177519	-8.74021	2.32673e-18	1.18398e-17	NA	PA2311	DOWN
NC_002516.2743	411.171	-1.24495	0.142528	-8.73477	2.44146e-18	1.24122e-17	NA	PA1298	NO
NC_002516.9586	1306.63	0.8322	0.0952773	8.7345	2.44741e-18	1.24312e-17	NA	PA4490	NO
NC_002516.9088	28995.7	-1.46199	0.167434	-8.73175	2.50758e-18	1.27252e-17	rplL	PA4271	NO
NC_002516.5683	1610.16	1.34079	0.153596	8.72934	2.56173e-18	1.29882e-17	pfeR	PA2686	NO
NC_002516.9767	4021.51	-0.716638	0.0821159	-8.72715	2.6118e-18	1.32299e-17	fklB	PA4572	NO
NC_002516.10745	80553.2	0.812496	0.093122	8.72506	2.66033e-18	1.34635e-17	aceE	PA5015	NO
NC_002516.10796	30125.9	0.828148	0.0949239	8.72434	2.67747e-18	1.3538e-17	pilQ	PA5040	NO
NC_002516.5653	462.884	-1.12872	0.1294	-8.72275	2.71536e-18	1.37171e-17	NA	PA2671	NO
NC_002516.730	752.247	-0.941855	0.108002	-8.72069	2.76508e-18	1.3943e-17	NA	PA0348	NO
NC_002516.10403	2490.33	-1.11075	0.127368	-8.72076	2.76352e-18	1.3943e-17	fis	PA4853	NO
NC_002516.1919	11702.7	0.949291	0.108879	8.71879	2.81194e-18	1.41665e-17	NA	PA0910	NO
NC_002516.1102	905.48	-0.909155	0.104316	-8.7154	2.89725e-18	1.45831e-17	NA	PA0528	NO
NC_002516.10717	2806.92	0.813702	0.0935476	8.69826	3.36998e-18	1.69472e-17	NA	PA5001	NO
NC_002516.4579	467.667	-1.0795	0.124111	-8.69785	3.38232e-18	1.69939e-17	NA	PA2157	NO
NC_002516.11518	1196.59	0.917926	0.105568	8.6951	3.46532e-18	1.73953e-17	NA	PA5377	NO
NC_002516.10863	1184.31	-0.90433	0.104176	-8.6808	3.92987e-18	1.97095e-17	NA	PA5073	NO
NC_002516.3629	753.229	-0.905161	0.104291	-8.67917	3.98659e-18	1.9976e-17	pscC	PA1716	NO
NC_002516.9463	21736.5	-1.15317	0.132883	-8.67805	4.02615e-18	2.01561e-17	rpsI	PA4432	NO
NC_002516.6853	2962.64	1.03772	0.119645	8.67328	4.19845e-18	2.09998e-17	ppiA	PA3227	NO
NC_002516.6919	1542.78	-0.881577	0.101729	-8.66596	4.47722e-18	2.23741e-17	NA	PA3258	NO
NC_002516.3159	371.144	-1.05088	0.121284	-8.66461	4.53078e-18	2.26214e-17	NA	PA1497	NO
NC_002516.11514	1172.64	-1.41339	0.163128	-8.66432	4.54221e-18	2.26582e-17	betT1	PA5375	NO
NC_002516.9068	56010.1	-1.2802	0.147783	-8.66267	4.60828e-18	2.29672e-17	rplD	PA4262	NO
NC_002516.817	9826.92	0.822193	0.0949462	8.65957	4.73539e-18	2.35796e-17	NA	PA0391	NO
NC_002516.600	312	-1.10732	0.127896	-8.65798	4.80199e-18	2.38899e-17	gpuP	PA0287	NO
NC_002516.4140	1919.33	-1.23785	0.143089	-8.65093	5.10806e-18	2.53899e-17	rbsC	PA1948	NO
NC_002516.11651	1489.55	-0.890592	0.10296	-8.64986	5.15646e-18	2.56077e-17	NA	PA5442	NO
NC_002516.4980	235.563	-1.60728	0.185861	-8.64774	5.25314e-18	2.60645e-17	NA	PA2347	DOWN
NC_002516.8074	2133.75	1.04246	0.120562	8.6467	5.30096e-18	2.62784e-17	NA	PA3788	NO
NC_002516.1030	654.036	-0.885997	0.102486	-8.64505	5.3782e-18	2.66376e-17	NA	PA0494	NO
NC_002516.85	11981.8	1.19925	0.138791	8.64069	5.58741e-18	2.76492e-17	NA	PA0039	NO
NC_002516.3764	1284.23	-0.926011	0.107229	-8.63582	5.83072e-18	2.88277e-17	cobA	PA1778	NO
NC_002516.7366	1378.37	1.24365	0.144157	8.62709	6.29306e-18	3.10859e-17	NA	PA3461	NO
NC_002516.5265	2841.71	-1.49462	0.173252	-8.62687	6.30516e-18	3.11181e-17	NA	PA2485	NO
NC_002516.3770	816.528	-1.0172	0.117913	-8.62667	6.31627e-18	3.11453e-17	nirB	PA1781	NO
NC_002516.11804	3462.13	-0.858128	0.0995191	-8.62275	6.53627e-18	3.22017e-17	NA	PA5518	NO
NC_002516.4017	1871.86	-0.936437	0.108615	-8.6216	6.60278e-18	3.25006e-17	NA	PA1890	NO
NC_002516.3843	856.376	0.859126	0.0997725	8.61085	7.2523e-18	3.56662e-17	NA	PA1808	NO
NC_002516.10549	1232.82	-0.761232	0.0884292	-8.60838	7.40972e-18	3.64082e-17	NA	PA4923	NO
NC_002516.3962	3110.28	-0.720925	0.0837739	-8.60561	7.59143e-18	3.72682e-17	NA	PA1865	NO
NC_002516.3466	3358.03	0.97175	0.113063	8.5948	8.34095e-18	4.09118e-17	NA	PA1643	NO
NC_002516.1118	6457.04	-0.691158	0.0804246	-8.59387	8.40906e-18	4.12096e-17	NA	PA0536	NO
NC_002516.10474	1007.27	-0.876814	0.102045	-8.59243	8.51479e-18	4.16911e-17	NA	PA4887	NO
NC_002516.35	1569.27	0.747432	0.0869967	8.5915	8.58403e-18	4.19932e-17	NA	PA0017	NO
NC_002516.7811	2783.56	-1.04587	0.121737	-8.59125	8.60319e-18	4.205e-17	NA	PA3664	NO
NC_002516.4362	463.826	-0.988979	0.115386	-8.57103	1.02568e-17	5.00883e-17	NA	PA2056	NO
NC_002516.9485	2592.77	-1.11659	0.130453	-8.55935	1.13502e-17	5.53796e-17	cysD	PA4443	NO
NC_002516.10800	5449.42	0.717716	0.0838911	8.55534	1.17527e-17	5.72929e-17	pilO	PA5042	NO
NC_002516.11557	673.335	-1.01056	0.118158	-8.55261	1.20339e-17	5.86125e-17	NA	PA5396	NO
NC_002516.5391	691.88	-0.894178	0.104554	-8.55234	1.20616e-17	5.86965e-17	NA	PA2547	NO
NC_002516.1961	1816.99	1.01951	0.119315	8.5447	1.28868e-17	6.26575e-17	NA	PA0929	NO
NC_002516.2430	1157.51	-1.35059	0.158132	-8.54092	1.3316e-17	6.46878e-17	NA	PA1147	NO
NC_002516.3883	1762.88	0.97048	0.113661	8.53835	1.36151e-17	6.60832e-17	NA	PA1828	NO
NC_002516.10432	394.503	1.35319	0.158488	8.53816	1.36379e-17	6.61363e-17	ureB	PA4867	NO
NC_002516.9791	5350.95	1.45227	0.170172	8.53416	1.4118e-17	6.84046e-17	NA	PA4583	NO
NC_002516.2371	4218.26	0.81501	0.0955557	8.52916	1.47414e-17	7.13631e-17	NA	PA1118	NO
NC_002516.11739	1611.05	-0.779277	0.0913994	-8.52606	1.51418e-17	7.32379e-17	NA	PA5486	NO
NC_002516.6216	450.774	-0.919298	0.107921	-8.51827	1.61954e-17	7.82659e-17	morB	PA2932	NO
NC_002516.10775	4516.48	-1.25026	0.146997	-8.50536	1.81028e-17	8.7408e-17	NA	PA5030	NO
NC_002516.6538	15063.3	0.775619	0.0911931	8.50524	1.81228e-17	8.74287e-17	pepN	PA3083	NO
NC_002516.5188	410.653	-1.38645	0.163331	-8.48861	2.09122e-17	1.00798e-16	NA	PA2447	NO
NC_002516.5413	1189.63	-0.788481	0.0929173	-8.48583	2.14177e-17	1.03146e-16	NA	PA2558	NO
NC_002516.7793	33342	-1.09592	0.129209	-8.48171	2.21903e-17	1.06774e-16	tsf	PA3655	NO
NC_002516.3650	2783.08	0.665138	0.0784382	8.47977	2.25647e-17	1.08482e-16	bglX	PA1726	NO
NC_002516.5901	464.335	-1.24555	0.146968	-8.47501	2.35069e-17	1.12914e-16	NA	PA2784	NO
NC_002516.3307	165.328	-1.48645	0.175447	-8.47235	2.40486e-17	1.15417e-16	NA	PA1568	NO
NC_002516.11585	878.338	-0.851086	0.100458	-8.47204	2.41142e-17	1.15632e-16	gbcA	PA5410	NO
NC_002516.9995	3880.87	0.81874	0.0967002	8.46679	2.52251e-17	1.20855e-16	NA	PA4677	NO
NC_002516.10164	2256.19	-1.27594	0.150812	-8.46047	2.66302e-17	1.27477e-16	rbfA	PA4743	NO
NC_002516.8935	1192.36	0.922999	0.10916	8.45548	2.7794e-17	1.32934e-16	NA	PA4200	NO
NC_002516.3908	1672.68	-0.932794	0.11037	-8.45149	2.87603e-17	1.37438e-16	NA	PA1839	NO
NC_002516.1661	5450.34	1.41282	0.167289	8.44539	3.03026e-17	1.44684e-16	prpD	PA0792	NO
NC_002516.8501	2739.57	0.675198	0.0799914	8.44088	3.14952e-17	1.50249e-16	holA	PA3989	NO
NC_002516.2490	4437.33	0.959507	0.11368	8.44039	3.1628e-17	1.50754e-16	napF	PA1176	NO
NC_002516.2145	2160.13	-0.899555	0.1066	-8.43857	3.21248e-17	1.52991e-16	NA	PA1016	NO
NC_002516.3338	12092.5	1.21808	0.144478	8.43087	3.43101e-17	1.63259e-16	sdhD	PA1582	NO
NC_002516.289	393.882	-1.30941	0.155344	-8.42912	3.48279e-17	1.65497e-16	NA	PA0137	NO
NC_002516.2549	1456.11	0.836213	0.0992057	8.42908	3.48399e-17	1.65497e-16	NA	PA1205	NO
NC_002516.8160	4292.68	-0.980976	0.116421	-8.4261	3.57379e-17	1.69618e-16	NA	PA3828	NO
NC_002516.9227	3625.18	-1.30775	0.155302	-8.42072	3.7418e-17	1.77441e-16	NA	PA4325	NO
NC_002516.8553	2891.92	1.35764	0.16124	8.42002	3.7643e-17	1.78356e-16	NA	PA4015	NO
NC_002516.3231	928.77	-0.930678	0.110592	-8.41545	3.91382e-17	1.85283e-16	NA	PA1531	NO
NC_002516.10694	451.671	-1.11866	0.133276	-8.39355	4.71681e-17	2.23107e-16	NA	PA4990	NO
NC_002516.3145	837.391	-1.00773	0.120076	-8.39246	4.76093e-17	2.25003e-16	NA	PA1490	NO
NC_002516.6641	1943.34	-1.29528	0.154362	-8.39119	4.81249e-17	2.27247e-16	NA	PA3129	NO
NC_002516.9009	3283.76	-0.727896	0.086776	-8.38822	4.93569e-17	2.32868e-16	NA	PA4233	NO
NC_002516.170	1272.44	0.817696	0.097558	8.38163	5.21978e-17	2.46063e-16	NA	PA0079	NO
NC_002516.7983	11231.2	-1.19454	0.142559	-8.37929	5.3246e-17	2.50792e-16	rpsP	PA3745	NO
NC_002516.889	16374.6	0.658238	0.0785761	8.37707	5.42602e-17	2.55353e-16	oprM	PA0427	NO
NC_002516.8326	735.387	1.07069	0.127825	8.37615	5.46864e-17	2.57141e-16	NA	PA3906	NO
NC_002516.9670	3076	0.684283	0.0817004	8.37552	5.49801e-17	2.58304e-16	pilD	PA4528	NO
NC_002516.7354	3082.13	0.713674	0.0854055	8.3563	6.47155e-17	3.03787e-16	NA	PA3455	NO
NC_002516.6477	2450.66	0.834601	0.0999402	8.35101	6.76838e-17	3.17453e-16	NA	PA3054	NO
NC_002516.1012	1608.43	-0.982225	0.117693	-8.34563	7.08347e-17	3.31952e-16	NA	PA0485	NO
NC_002516.7132	4225.48	-1.07637	0.128989	-8.34461	7.1448e-17	3.34545e-16	NA	PA3355	NO
NC_002516.8792	33895.3	1.35667	0.162635	8.34184	7.3142e-17	3.42189e-16	NA	PA4132	NO
NC_002516.9453	1244.82	0.75958	0.0911006	8.33782	7.5674e-17	3.53738e-16	sspB	PA4427	NO
NC_002516.3448	288.721	-1.08294	0.13003	-8.32836	8.19702e-17	3.82848e-16	kdpB	PA1634	NO
NC_002516.547	392.32	1.24411	0.149457	8.32421	8.48958e-17	3.9618e-16	NA	PA0261	NO
NC_002516.7063	847.143	-0.872175	0.104802	-8.32216	8.63777e-17	4.02758e-16	NA	PA3322	NO
NC_002516.3068	8860.08	-0.809634	0.0973013	-8.3209	8.72972e-17	4.06705e-16	fliA	PA1455	NO
NC_002516.6041	653.949	-1.04459	0.125623	-8.31524	9.15681e-17	4.26247e-16	ohr	PA2850	NO
NC_002516.6903	1030.31	0.81906	0.0985582	8.31042	9.5365e-17	4.43551e-16	NA	PA3251	NO
NC_002516.3235	4673.86	0.761662	0.0916779	8.30802	9.73118e-17	4.51851e-16	NA	PA1533	NO
NC_002516.4986	177.326	-1.38471	0.166671	-8.30802	9.73095e-17	4.51851e-16	NA	PA2350	NO
NC_002516.4685	86.3387	-2.00569	0.241758	-8.29626	1.07444e-16	4.98484e-16	NA	PA2208	DOWN
NC_002516.8287	1067.79	-0.831158	0.100233	-8.29229	1.11086e-16	5.14949e-16	nhaP	PA3887	NO
NC_002516.6435	1877.12	0.961644	0.115983	8.29126	1.12055e-16	5.19012e-16	NA	PA3034	NO
NC_002516.4418	2892.86	1.06904	0.129023	8.28565	1.17469e-16	5.43637e-16	kynB	PA2081	NO
NC_002516.4364	359.259	-1.0925	0.131879	-8.28412	1.18987e-16	5.50205e-16	NA	PA2057	NO
NC_002516.6512	6889.44	0.669162	0.0808042	8.28128	1.21855e-16	5.62999e-16	NA	PA3070	NO
NC_002516.5826	4715.45	0.84797	0.102438	8.27785	1.25415e-16	5.78964e-16	NA	PA2753	NO
NC_002516.3064	11832.3	-0.729268	0.0881519	-8.27285	1.30796e-16	6.03309e-16	flhF	PA1453	NO
NC_002516.2643	3157.33	1.01156	0.122314	8.27024	1.33691e-16	6.16148e-16	aprI	PA1250	NO
NC_002516.1460	405.914	-0.948837	0.114734	-8.26992	1.34051e-16	6.17301e-16	NA	PA0696	NO
NC_002516.10547	82772.6	1.06592	0.128913	8.26856	1.35585e-16	6.23846e-16	azu	PA4922	NO
NC_002516.10626	6892.93	0.647266	0.0783327	8.26303	1.42019e-16	6.52913e-16	fimW	PA4958	NO
NC_002516.392	635.374	0.986459	0.119399	8.26188	1.43394e-16	6.58688e-16	NA	PA0187	NO
NC_002516.2400	1052.33	-0.846089	0.102417	-8.26121	1.44198e-16	6.61657e-16	NA	PA1132	NO
NC_002516.5360	1361.15	0.950797	0.115093	8.26115	1.44277e-16	6.61657e-16	tpx	PA2532	NO
NC_002516.10685	1342.23	-0.969821	0.117464	-8.25634	1.50209e-16	6.88295e-16	NA	PA4986	NO
NC_002516.2795	5662.85	1.67074	0.202393	8.25492	1.51998e-16	6.95918e-16	NA	PA1323	UP
NC_002516.4695	150.721	-1.38278	0.167666	-8.24723	1.62106e-16	7.41587e-16	NA	PA2213	NO
NC_002516.4951	310.151	-1.09124	0.132337	-8.24593	1.63879e-16	7.49083e-16	NA	PA2333	NO
NC_002516.5356	1938.92	0.781187	0.0947374	8.24581	1.64047e-16	7.49236e-16	NA	PA2530	NO
NC_002516.6174	950.535	-0.873197	0.105901	-8.24539	1.64628e-16	7.51277e-16	NA	PA2911	NO
NC_002516.8852	334.785	-1.10123	0.133658	-8.23917	1.73416e-16	7.90729e-16	fepB	PA4159	NO
NC_002516.5146	471.324	1.81866	0.220748	8.23864	1.74184e-16	7.93585e-16	NA	PA2427	UP
NC_002516.8149	1973.79	-0.903383	0.109659	-8.23812	1.74933e-16	7.96346e-16	queA	PA3824	NO
NC_002516.8145	4180.23	-0.933396	0.11341	-8.23028	1.86781e-16	8.49589e-16	NA	PA3822	NO
NC_002516.4395	2944.4	0.975633	0.118562	8.22887	1.88982e-16	8.58895e-16	NA	PA2072	NO
NC_002516.2295	6928.58	0.713822	0.0867579	8.22776	1.90752e-16	8.66237e-16	flgK	PA1086	NO
NC_002516.6463	3223.15	1.03595	0.125941	8.22564	1.94153e-16	8.80963e-16	NA	PA3047	NO
NC_002516.10317	477.855	-0.975642	0.118657	-8.2224	1.99463e-16	9.04318e-16	lipC	PA4813	NO
NC_002516.8025	3136.22	-1.17701	0.143152	-8.22212	1.99935e-16	9.05721e-16	NA	PA3766	NO
NC_002516.9870	827.057	0.816835	0.0993687	8.22024	2.03096e-16	9.19293e-16	NA	PA4620	NO
NC_002516.8307	321.074	-1.10882	0.1349	-8.21961	2.04172e-16	9.23413e-16	NA	PA3897	NO
NC_002516.7999	2835.89	0.681499	0.0829319	8.21757	2.07666e-16	9.38455e-16	NA	PA3753	NO
NC_002516.8263	761.421	-0.883961	0.107576	-8.21704	2.0858e-16	9.41821e-16	narK2	PA3876	NO
NC_002516.2410	919.058	1.00931	0.12284	8.21652	2.09491e-16	9.45171e-16	NA	PA1137	NO
NC_002516.2709	620.001	-0.924829	0.112616	-8.21224	2.17093e-16	9.78676e-16	NA	PA1282	NO
NC_002516.4511	767.353	-0.962476	0.117226	-8.21042	2.2041e-16	9.92823e-16	NA	PA2125	NO
NC_002516.4517	2424.09	1.01439	0.123591	8.20769	2.25492e-16	1.0149e-15	cupA1	PA2128	NO
NC_002516.3175	1807.79	0.818724	0.0997639	8.20662	2.27507e-16	1.02314e-15	moaA2	PA1505	NO
NC_002516.11023	1063.59	-0.790456	0.0963209	-8.20648	2.2776e-16	1.02345e-15	NA	PA5151	NO
NC_002516.6568	1111.17	1.17103	0.142698	8.20633	2.28047e-16	1.02391e-15	xcpZ	PA3095	NO
NC_002516.7026	4554.54	-1.0403	0.12682	-8.20295	2.34567e-16	1.05234e-15	NA	PA3305	NO
NC_002516.9315	28532.1	0.69021	0.0841604	8.20113	2.38145e-16	1.06753e-15	sodB	PA4366	NO
NC_002516.3281	40377.8	0.977273	0.119302	8.19162	2.57733e-16	1.15441e-15	ccoP2	PA1555	NO
NC_002516.10510	429.693	-1.28074	0.156374	-8.19022	2.60749e-16	1.16698e-15	vanA	PA4904	NO
NC_002516.572	316.009	-1.05112	0.128401	-8.18621	2.69579e-16	1.20553e-15	NA	PA0273	NO
NC_002516.9070	56777.1	-1.26545	0.154605	-8.1851	2.72074e-16	1.21524e-15	rplC	PA4263	NO
NC_002516.10150	1007.13	0.766132	0.0936013	8.18505	2.72185e-16	1.21524e-15	NA	PA4736	NO
NC_002516.10919	2425.57	0.8769	0.107154	8.18356	2.75586e-16	1.22944e-15	NA	PA5101	NO
NC_002516.2545	629.645	0.903953	0.110512	8.17971	2.84516e-16	1.26826e-15	NA	PA1203	NO
NC_002516.1831	5822.93	1.47296	0.180121	8.17761	2.89535e-16	1.2896e-15	phhB	PA0871	NO
NC_002516.252	971.925	-0.951963	0.116423	-8.17675	2.9159e-16	1.29772e-15	NA	PA0119	NO
NC_002516.5267	5540.84	-0.821057	0.10042	-8.17623	2.92864e-16	1.30235e-15	NA	PA2486	NO
NC_002516.2988	1222.51	-1.20993	0.148115	-8.16887	3.11301e-16	1.38323e-15	NA	PA1418	NO
NC_002516.8993	14228.5	1.89726	0.232284	8.16783	3.13984e-16	1.39404e-15	pchE	PA4226	UP
NC_002516.3036	705.531	-0.907558	0.111134	-8.16634	3.17881e-16	1.41022e-15	NA	PA1439	NO
NC_002516.6033	623.328	-1.14629	0.140383	-8.16549	3.20131e-16	1.41907e-15	NA	PA2848	NO
NC_002516.11422	5821.33	-0.6972	0.0854099	-8.16298	3.26848e-16	1.44769e-15	NA	PA5335	NO
NC_002516.6939	10633.9	-1.9791	0.242544	-8.15974	3.3574e-16	1.48589e-15	capB	PA3266	DOWN
NC_002516.275	5943.77	1.02269	0.125345	8.15897	3.37881e-16	1.49418e-15	NA	PA0130	NO
NC_002516.6826	1842.21	0.797464	0.0977609	8.15729	3.42626e-16	1.51397e-15	NA	PA3213	NO
NC_002516.8609	821.278	-1.17599	0.144214	-8.15446	3.50738e-16	1.54858e-15	xseB	PA4042	NO
NC_002516.6694	2895.04	1.05029	0.128877	8.14954	3.6531e-16	1.61164e-15	wbpH	PA3149	NO
NC_002516.2680	188.76	-1.26692	0.155467	-8.14913	3.66562e-16	1.61589e-15	NA	PA1268	NO
NC_002516.3971	540.322	-1.10982	0.136202	-8.14833	3.68977e-16	1.62525e-15	xqhA	PA1868	NO
NC_002516.11348	7221.97	-0.68624	0.0842195	-8.14823	3.69289e-16	1.62534e-15	NA	PA5299	NO
NC_002516.10079	979.897	0.993633	0.121947	8.14806	3.69821e-16	1.6264e-15	NA	PA4706	NO
NC_002516.66	766.786	-0.889108	0.109165	-8.14465	3.8038e-16	1.67151e-15	NA	PA0032	NO
NC_002516.8537	8288.21	-0.870198	0.106893	-8.14081	3.92626e-16	1.72397e-15	proA	PA4007	NO
NC_002516.7420	280.979	1.0557	0.129731	8.13762	4.03111e-16	1.76861e-15	NA	PA3485	NO
NC_002516.4053	601.087	1.21422	0.149261	8.13492	4.12217e-16	1.80714e-15	NA	PA1906	NO
NC_002516.2677	287.068	-1.48047	0.182024	-8.13336	4.17552e-16	1.82909e-15	NA	PA1267	NO
NC_002516.879	1657.6	-0.850714	0.104607	-8.13249	4.20562e-16	1.84082e-15	NA	PA0422	NO
NC_002516.6399	1353.07	-0.73022	0.0898917	-8.12333	4.53572e-16	1.9822e-15	NA	PA3018	NO
NC_002516.8696	148.756	-1.4176	0.174509	-8.12335	4.53481e-16	1.9822e-15	NA	PA4087	NO
NC_002516.4880	1042.95	0.934478	0.115069	8.12105	4.62171e-16	2.0182e-15	NA	PA2299	NO
NC_002516.11619	51493.9	0.831626	0.102453	8.11711	4.77405e-16	2.08308e-15	adhA	PA5427	NO
NC_002516.1805	3850.74	-0.774999	0.0955238	-8.11315	4.93232e-16	2.15046e-15	NA	PA0858	NO
NC_002516.9036	40131.4	-1.08547	0.133816	-8.11166	4.99311e-16	2.17526e-15	rpsE	PA4246	NO
NC_002516.10667	654.215	-0.870396	0.107321	-8.11018	5.05461e-16	2.20034e-15	NA	PA4978	NO
NC_002516.6164	2120.82	-0.741833	0.0915219	-8.10553	5.25182e-16	2.2844e-15	NA	PA2906	NO
NC_002516.8692	180.752	-1.21275	0.149633	-8.10486	5.28083e-16	2.29523e-15	cupB2	PA4085	NO
NC_002516.204	500.782	0.898291	0.110999	8.09276	5.83259e-16	2.53306e-15	NA	PA0096	NO
NC_002516.4374	819	-0.810694	0.100207	-8.09022	5.95547e-16	2.58441e-15	NA	PA2062	NO
NC_002516.803	451.644	0.982989	0.121591	8.08437	6.24864e-16	2.70953e-15	NA	PA0384	NO
NC_002516.4195	1666.85	1.05355	0.13044	8.0769	6.6432e-16	2.87838e-15	pqqF	PA1973	NO
NC_002516.9868	1952.09	0.830178	0.102813	8.07468	6.76531e-16	2.92901e-15	NA	PA4619	NO
NC_002516.5014	944.15	0.983679	0.121826	8.07446	6.77749e-16	2.932e-15	NA	PA2364	NO
NC_002516.7364	2362.61	0.963906	0.11941	8.07225	6.90123e-16	2.98322e-15	NA	PA3460	NO
NC_002516.841	3890.59	0.802716	0.0995614	8.06252	7.4736e-16	3.22813e-15	pyrR	PA0403	NO
NC_002516.660	7284.49	-1.16884	0.144989	-8.06153	7.53478e-16	3.25204e-15	NA	PA0315	NO
NC_002516.8495	7151.15	1.05006	0.130289	8.05944	7.66421e-16	3.30534e-15	NA	PA3986	NO
NC_002516.4392	9113.29	0.850428	0.105584	8.05455	7.97747e-16	3.43778e-15	fusA2	PA2071	NO
NC_002516.1022	1605.39	-0.672055	0.0835932	-8.03959	9.01365e-16	3.8813e-15	NA	PA0490	NO
NC_002516.2428	560.803	-0.931855	0.116203	-8.01917	1.06458e-15	4.58059e-15	NA	PA1146	NO
NC_002516.10329	177.925	-1.33913	0.167127	-8.01264	1.12268e-15	4.82685e-15	NA	PA4819	NO
NC_002516.1447	6479.77	-0.780389	0.0974424	-8.00873	1.15899e-15	4.97912e-15	NA	PA0690	NO
NC_002516.3738	6664.56	1.10169	0.137665	8.00266	1.2176e-15	5.22688e-15	NA	PA1767	NO
NC_002516.11126	2125.44	0.640449	0.0800333	8.00228	1.22139e-15	5.23911e-15	NA	PA5194	NO
NC_002516.6692	5492.06	1.31271	0.164092	7.99981	1.24612e-15	5.34106e-15	wbpI	PA3148	NO
NC_002516.9366	1583.95	-1.30069	0.162639	-7.99745	1.27025e-15	5.4403e-15	NA	PA4390	NO
NC_002516.5742	566.066	-0.89826	0.112379	-7.9931	1.31591e-15	5.63152e-15	NA	PA2714	NO
NC_002516.1106	1797.19	-0.878747	0.109955	-7.99185	1.32927e-15	5.68432e-15	NA	PA0530	NO
NC_002516.4467	953.722	-0.763248	0.0955593	-7.98717	1.38075e-15	5.89995e-15	NA	PA2104	NO
NC_002516.10960	2246.96	-0.740266	0.0927281	-7.98319	1.42599e-15	6.08858e-15	NA	PA5121	NO
NC_002516.11444	11855.7	0.604697	0.0757517	7.98262	1.43258e-15	6.11204e-15	NA	PA5346	NO
NC_002516.2659	169.616	-1.30482	0.163518	-7.97966	1.46732e-15	6.25546e-15	NA	PA1258	NO
NC_002516.5909	14007.3	-0.835188	0.104674	-7.97893	1.4761e-15	6.28808e-15	NA	PA2788	NO
NC_002516.5628	1958.76	0.804741	0.101079	7.96148	1.69992e-15	7.23602e-15	NA	PA2658	NO
NC_002516.1915	3723.66	0.968133	0.1217	7.95507	1.79026e-15	7.61476e-15	NA	PA0908	NO
NC_002516.5478	11368.5	0.739676	0.0930271	7.95118	1.84738e-15	7.85172e-15	gacA	PA2586	NO
NC_002516.2488	685.426	1.04363	0.13127	7.95027	1.86111e-15	7.90403e-15	napD	PA1175	NO
NC_002516.1879	2190.14	0.679595	0.085545	7.9443	1.95296e-15	8.28783e-15	argR	PA0893	NO
NC_002516.4300	6753.99	0.650507	0.0818902	7.94365	1.96316e-15	8.32477e-15	gor	PA2025	NO
NC_002516.8991	15052.6	1.87894	0.23675	7.93639	2.0815e-15	8.81988e-15	pchF	PA4225	UP
NC_002516.1669	8024.94	1.11243	0.140188	7.93528	2.10016e-15	8.89215e-15	prpB	PA0796	NO
NC_002516.1677	469.411	-1.09764	0.138383	-7.93191	2.15803e-15	9.13025e-15	NA	PA0800	NO
NC_002516.9879	2556.65	0.828622	0.104473	7.93145	2.16599e-15	9.15698e-15	NA	PA4624	NO
NC_002516.11072	123511	0.980576	0.123637	7.93111	2.17194e-15	9.17516e-15	arcA	PA5171	NO
NC_002516.3072	9057.93	-0.75878	0.0956782	-7.93055	2.18182e-15	9.20994e-15	cheZ	PA1457	NO
NC_002516.5046	28812.9	1.80393	0.227476	7.93019	2.18819e-15	9.22984e-15	NA	PA2381	UP
NC_002516.3631	562.734	-1.03486	0.130526	-7.92838	2.2203e-15	9.35819e-15	pscD	PA1717	NO
NC_002516.10362	449.05	-1.05781	0.133471	-7.92543	2.27352e-15	9.57523e-15	NA	PA4835	NO
NC_002516.3275	2632.94	0.897569	0.113354	7.91831	2.40757e-15	1.01321e-14	ccoQ1	PA1552.1	NO
NC_002516.4168	1113.83	-0.939598	0.118861	-7.90501	2.67916e-15	1.12666e-14	NA	PA1961	NO
NC_002516.2052	12487	-0.900886	0.11398	-7.90386	2.70394e-15	1.13623e-14	tolA	PA0971	NO
NC_002516.6265	1671.44	-0.83111	0.105157	-7.90349	2.71207e-15	1.13878e-14	NA	PA2955	NO
NC_002516.10781	1982.16	0.648468	0.0821314	7.89549	2.89178e-15	1.21333e-14	NA	PA5033	NO
NC_002516.1869	18187.3	0.675409	0.0856016	7.89015	3.01817e-15	1.2654e-14	aotJ	PA0888	NO
NC_002516.2305	9783.06	0.915266	0.116012	7.88943	3.03559e-15	1.27175e-14	fgtA	PA1091	NO
NC_002516.1840	2489.49	-1.11474	0.141371	-7.88519	3.14069e-15	1.31479e-14	NA	PA0875	NO
NC_002516.2095	88.2724	-1.86843	0.237009	-7.88334	3.18738e-15	1.33334e-14	cupC2	PA0993	DOWN
NC_002516.7681	1241.46	-0.742161	0.094152	-7.88258	3.20687e-15	1.34049e-14	NA	PA3605	NO
NC_002516.6459	222.814	-1.19447	0.15157	-7.88066	3.25664e-15	1.36027e-14	NA	PA3045	NO
NC_002516.9617	1619.85	0.75511	0.0958463	7.87834	3.3175e-15	1.38465e-14	NA	PA4505	NO
NC_002516.11262	8861.03	0.774956	0.0984149	7.87438	3.42436e-15	1.42818e-14	NA	PA5257	NO
NC_002516.8459	1644.04	-1.09944	0.139663	-7.8721	3.48743e-15	1.4534e-14	NA	PA3969a	NO
NC_002516.4433	263.503	-1.17936	0.149864	-7.86956	3.55891e-15	1.48208e-14	NA	PA2088	NO
NC_002516.7123	25132.3	-1.31754	0.167475	-7.86709	3.62987e-15	1.50965e-14	flgM	PA3351	NO
NC_002516.9001	1937.55	2.01954	0.256708	7.86707	3.63053e-15	1.50965e-14	pchC	PA4229	UP
NC_002516.10808	14003.1	-0.928636	0.118053	-7.86627	3.65369e-15	1.51815e-14	NA	PA5046	NO
NC_002516.5444	4193.79	0.756364	0.096163	7.86544	3.67804e-15	1.52713e-14	NA	PA2571	NO
NC_002516.56	1897.57	0.849208	0.107969	7.86531	3.68174e-15	1.52752e-14	NA	PA0027	NO
NC_002516.3227	545.736	0.963106	0.122474	7.86377	3.72728e-15	1.54527e-14	NA	PA1530	NO
NC_002516.6707	9918.03	1.19337	0.151909	7.85585	3.97074e-15	1.64498e-14	wbpE	PA3155	NO
NC_002516.10476	477.111	-0.995422	0.126736	-7.85428	4.02091e-15	1.66453e-14	desB	PA4888	NO
NC_002516.2882	2078.99	1.17454	0.149593	7.85158	4.10836e-15	1.69947e-14	NA	PA1365	NO
NC_002516.6453	1880	1.10564	0.140825	7.85118	4.12128e-15	1.70354e-14	NA	PA3042	NO
NC_002516.897	5185.59	0.981159	0.124991	7.84981	4.16654e-15	1.72097e-14	NA	PA0431	NO
NC_002516.3654	6713.58	0.773916	0.0986244	7.84711	4.25738e-15	1.75719e-14	NA	PA1728	NO
NC_002516.11868	3734.63	0.714278	0.0910415	7.84563	4.30798e-15	1.77676e-14	glmS	PA5549	NO
NC_002516.54	2502.89	0.876893	0.111784	7.84454	4.34558e-15	1.79095e-14	plcB	PA0026	NO
NC_002516.9672	2611.99	0.677394	0.0863668	7.84322	4.39146e-15	1.80852e-14	coaE	PA4529	NO
NC_002516.1538	458.735	-1.04145	0.132923	-7.83496	4.68973e-15	1.92993e-14	NA	PA0733	NO
NC_002516.3482	726.54	-0.886814	0.113205	-7.83368	4.7381e-15	1.94839e-14	NA	PA1649	NO
NC_002516.7932	2686.71	-0.741273	0.0946364	-7.83285	4.76922e-15	1.95974e-14	NA	PA3722	NO
NC_002516.9220	3953.6	-1.05487	0.13468	-7.83243	4.78547e-15	1.96497e-14	NA	PA4323	NO
NC_002516.7346	1999.46	0.960371	0.122677	7.82844	4.93953e-15	2.02673e-14	NA	PA3451	NO
NC_002516.7844	1292.49	-0.973409	0.124412	-7.82405	5.11496e-15	2.09717e-14	NA	PA3680	NO
NC_002516.8945	1375.02	1.09837	0.140418	7.82211	5.19462e-15	2.12826e-14	mexG	PA4205	NO
NC_002516.7276	14469.2	0.824102	0.105381	7.82018	5.27489e-15	2.15957e-14	ldh	PA3418	NO
NC_002516.8322	1469.7	0.947542	0.121292	7.8121	5.62435e-15	2.30095e-14	NA	PA3904	NO
NC_002516.8788	43990.5	0.945432	0.121049	7.81033	5.70367e-15	2.33168e-14	NA	PA4130	NO
NC_002516.9493	4811.43	0.675462	0.0866301	7.79708	6.3355e-15	2.58808e-14	hisC1	PA4447	NO
NC_002516.4158	73.435	-1.85663	0.23816	-7.79573	6.40372e-15	2.61403e-14	NA	PA1956	DOWN
NC_002516.8989	1842.23	1.73839	0.223073	7.7929	6.54905e-15	2.6714e-14	pchG	PA4224	UP
NC_002516.2520	764.649	0.779463	0.100046	7.79106	6.64516e-15	2.70862e-14	NA	PA1191	NO
NC_002516.11527	399.553	-0.998065	0.128138	-7.78901	6.75342e-15	2.75074e-14	NA	PA5381	NO
NC_002516.11672	2267.61	0.653113	0.0838795	7.78633	6.89851e-15	2.80778e-14	wbpW	PA5452	NO
NC_002516.9785	1313.02	-0.811121	0.104192	-7.78487	6.9785e-15	2.83826e-14	rtcR	PA4581	NO
NC_002516.935	7764.91	0.961764	0.123607	7.78081	7.20602e-15	2.92866e-14	NA	PA0449	NO
NC_002516.3220	8425.61	0.780144	0.100279	7.77972	7.26855e-15	2.95192e-14	NA	PA1527	NO
NC_002516.7860	3816.4	0.768406	0.0989262	7.76746	8.00755e-15	3.24968e-14	NA	PA3688	NO
NC_002516.4314	3821.06	-0.881771	0.113569	-7.76415	8.21935e-15	3.3332e-14	NA	PA2032	NO
NC_002516.4581	616.921	-0.910612	0.117294	-7.76347	8.26352e-15	3.34868e-14	NA	PA2158	NO
NC_002516.9965	1651.55	0.71891	0.0926716	7.75761	8.65478e-15	3.50468e-14	hemK	PA4664	NO
NC_002516.11587	563.457	-1.03562	0.133626	-7.75014	9.17932e-15	3.71439e-14	gbcB	PA5411	NO
NC_002516.8367	550.154	-0.957853	0.123604	-7.74934	9.2368e-15	3.73494e-14	NA	PA3926	NO
NC_002516.9555	7040.65	0.685414	0.08845	7.74917	9.24945e-15	3.73734e-14	NA	PA4475	NO
NC_002516.5861	923.606	-1.19789	0.154764	-7.74012	9.93251e-15	4.01043e-14	NA	PA2767	NO
NC_002516.5879	560.145	-0.91102	0.11774	-7.73754	1.01355e-14	4.08944e-14	NA	PA2775	NO
NC_002516.11136	5061.89	-0.740569	0.0957241	-7.7365	1.0219e-14	4.12013e-14	amgS	PA5199	NO
NC_002516.3295	51937.4	0.587433	0.0759311	7.7364	1.02275e-14	4.12058e-14	acnA	PA1562	NO
NC_002516.1846	941.125	-1.96789	0.254437	-7.73431	1.03966e-14	4.18567e-14	NA	PA0878	DOWN
NC_002516.4530	650.394	1.71381	0.221595	7.73397	1.04245e-14	4.19389e-14	NA	PA2134	UP
NC_002516.6528	1020.74	0.755897	0.0978183	7.72756	1.09631e-14	4.40737e-14	NA	PA3078	NO
NC_002516.3259	4561.28	-1.3437	0.173969	-7.7238	1.12912e-14	4.53602e-14	NA	PA1545	NO
NC_002516.962	4450.7	-0.687647	0.0890838	-7.7191	1.17154e-14	4.69964e-14	NA	PA0461	NO
NC_002516.3111	1679.79	-0.729305	0.0944802	-7.71913	1.17126e-14	4.69964e-14	ccmB	PA1476	NO
NC_002516.232	1464.62	1.07587	0.139411	7.71728	1.18837e-14	4.76375e-14	NA	PA0109	NO
NC_002516.202	4976.23	0.638621	0.0827703	7.71558	1.20432e-14	4.8242e-14	NA	PA0095	NO
NC_002516.1935	1927.21	0.790457	0.102561	7.70717	1.28639e-14	5.14927e-14	NA	PA0918	NO
NC_002516.9592	6165.35	0.811083	0.10524	7.70701	1.28804e-14	5.15215e-14	roxR	PA4493	NO
NC_002516.4698	110.26	-1.45904	0.189336	-7.70606	1.29759e-14	5.18663e-14	NA	PA2214	NO
NC_002516.1694	54165.6	1.22483	0.159013	7.70267	1.33249e-14	5.3223e-14	ampDh3	PA0807	NO
NC_002516.2214	6069.78	0.601836	0.0781607	7.69997	1.36093e-14	5.43203e-14	pdxH	PA1049	NO
NC_002516.564	1283.1	0.694815	0.0902842	7.69586	1.40541e-14	5.60555e-14	NA	PA0269	NO
NC_002516.11231	37318.1	0.650165	0.0845115	7.69322	1.43479e-14	5.71863e-14	hemB	PA5243	NO
NC_002516.9918	31029.1	1.09117	0.141903	7.68954	1.4767e-14	5.88149e-14	mqoB	PA4640	NO
NC_002516.1377	5368.53	-0.75027	0.0976159	-7.68594	1.51873e-14	6.04453e-14	argC	PA0662	NO
NC_002516.10289	483.91	-0.972648	0.126577	-7.68423	1.53918e-14	6.12156e-14	NA	PA4800	NO
NC_002516.4990	451.609	-0.887885	0.115585	-7.6817	1.56993e-14	6.23941e-14	NA	PA2352	NO
NC_002516.5178	1783.74	0.945428	0.123122	7.67881	1.60573e-14	6.37712e-14	gcvT2	PA2442	NO
NC_002516.11290	2177.13	1.3186	0.171756	7.67716	1.62655e-14	6.45524e-14	NA	PA5271	NO
NC_002516.210	680.424	0.993349	0.12944	7.67418	1.66475e-14	6.60213e-14	NA	PA0099	NO
NC_002516.2301	853.615	0.97502	0.127141	7.66879	1.73625e-14	6.88079e-14	NA	PA1089	NO
NC_002516.4674	166.394	-1.33762	0.174448	-7.66774	1.75053e-14	6.93246e-14	NA	PA2203	NO
NC_002516.10502	406.491	-0.977235	0.12766	-7.65496	1.93377e-14	7.65267e-14	NA	PA4900	NO
NC_002516.9793	2566.82	1.31534	0.171845	7.65423	1.94469e-14	7.69043e-14	NA	PA4584	NO
NC_002516.37	1403.49	0.733069	0.0957907	7.65282	1.96619e-14	7.76995e-14	fmt	PA0018	NO
NC_002516.11896	3273.01	-0.687675	0.0898603	-7.65272	1.96774e-14	7.77056e-14	soj	PA5563	NO
NC_002516.656	2039.76	-0.739598	0.0966922	-7.64899	2.02566e-14	7.99362e-14	NA	PA0313	NO
NC_002516.2572	583.32	0.983592	0.128619	7.64731	2.05224e-14	8.09276e-14	NA	PA1216	NO
NC_002516.303	3518.17	0.793837	0.103848	7.64418	2.10274e-14	8.28603e-14	nuh	PA0143	NO
NC_002516.9751	3095.67	-1.01992	0.133481	-7.64094	2.15646e-14	8.49172e-14	NA	PA4564	NO
NC_002516.1055	20323.1	0.882013	0.115477	7.63799	2.20634e-14	8.682e-14	NA	PA0506	NO
NC_002516.9900	1997.93	-0.763493	0.0999673	-7.63743	2.21606e-14	8.71411e-14	NA	PA4634	NO
NC_002516.2309	11219.3	-0.816343	0.106989	-7.63013	2.34523e-14	9.21552e-14	NA	PA1093	NO
NC_002516.8712	130.603	-1.32976	0.1743	-7.62918	2.36258e-14	9.27715e-14	NA	PA4095	NO
NC_002516.5822	2805.72	-1.26828	0.166307	-7.62612	2.41922e-14	9.49288e-14	NA	PA2751	NO
NC_002516.7614	7278.92	-0.866288	0.113602	-7.62565	2.42808e-14	9.52094e-14	NA	PA3573	NO
NC_002516.6833	985.003	0.917817	0.12045	7.61989	2.53885e-14	9.94829e-14	NA	PA3216	NO
NC_002516.5740	789.549	0.70525	0.0925935	7.61662	2.604e-14	1.01964e-13	NA	PA2713	NO
NC_002516.4966	224.66	-1.13897	0.149545	-7.61623	2.61196e-14	1.02204e-13	NA	PA2340	NO
NC_002516.6287	7873.9	0.600761	0.078893	7.61488	2.63931e-14	1.03202e-13	fabF1	PA2965	NO
NC_002516.4129	2041.82	0.758701	0.0996627	7.61268	2.68465e-14	1.04901e-13	NA	PA1943	NO
NC_002516.3736	3803.26	1.04708	0.137693	7.60443	2.86153e-14	1.11734e-13	NA	PA1766	NO
NC_002516.9847	4268.72	-0.671064	0.0882747	-7.602	2.91593e-14	1.13779e-13	radA	PA4609	NO
NC_002516.5176	532.238	0.862917	0.113739	7.58684	3.27796e-14	1.27815e-13	NA	PA2441	NO
NC_002516.7916	374.978	-1.15492	0.152235	-7.58639	3.28929e-14	1.28167e-13	NA	PA3714	NO
NC_002516.3177	379.063	0.86746	0.114435	7.58037	3.44574e-14	1.34169e-13	NA	PA1506	NO
NC_002516.2673	276.82	-1.72096	0.227199	-7.57467	3.60035e-14	1.40092e-13	NA	PA1265	DOWN
NC_002516.5152	631.456	0.955054	0.126225	7.56631	3.83981e-14	1.49305e-13	NA	PA2430	NO
NC_002516.1852	622.352	-1.88202	0.248935	-7.56027	4.02225e-14	1.5629e-13	NA	PA0881	DOWN
NC_002516.6389	24489.2	0.913239	0.120804	7.5597	4.04007e-14	1.56873e-13	faoA	PA3014	NO
NC_002516.4992	667.788	-0.761319	0.10071	-7.55951	4.04588e-14	1.56989e-13	NA	PA2353	NO
NC_002516.1983	380.631	-0.93859	0.124167	-7.55909	4.0589e-14	1.57385e-13	NA	PA0939	NO
NC_002516.10589	1562.7	-1.24807	0.165191	-7.55531	4.17866e-14	1.61916e-13	NA	PA4940	NO
NC_002516.4604	244.038	1.61476	0.214251	7.53677	4.81755e-14	1.86542e-13	NA	PA2169	UP
NC_002516.5612	747.642	-0.76915	0.102096	-7.53362	4.93524e-14	1.90966e-13	NA	PA2650	NO
NC_002516.6380	3295.12	0.633118	0.0841277	7.52567	5.24499e-14	2.02811e-13	NA	PA3010	NO
NC_002516.9197	2788.87	-0.763654	0.101528	-7.52164	5.40922e-14	2.09017e-13	NA	PA4313	NO
NC_002516.1550	434.965	-0.905189	0.120374	-7.51978	5.48666e-14	2.11862e-13	NA	PA0738	NO
NC_002516.1116	3724.24	-1.02962	0.136931	-7.51929	5.50744e-14	2.12517e-13	NA	PA0535	NO
NC_002516.8831	599.011	-1.08645	0.144548	-7.51619	5.6396e-14	2.17466e-13	NA	PA4149	NO
NC_002516.8943	5762.95	-0.920717	0.122615	-7.50901	5.95765e-14	2.29571e-13	ppgL	PA4204	NO
NC_002516.10794	3562.78	0.588983	0.0784378	7.50891	5.96201e-14	2.29581e-13	aroK	PA5039	NO
NC_002516.2418	779.155	-0.753334	0.100383	-7.50462	6.16091e-14	2.37076e-13	NA	PA1141	NO
NC_002516.7766	1886.14	0.67941	0.0907976	7.48268	7.28221e-14	2.80031e-13	lpxB	PA3643	NO
NC_002516.942	908.879	-0.797023	0.106539	-7.48106	7.37282e-14	2.8332e-13	NA	PA0452	NO
NC_002516.3887	6370.52	1.24039	0.166004	7.47205	7.89578e-14	3.03207e-13	NA	PA1830	NO
NC_002516.6593	9850.78	0.710416	0.0951703	7.46468	8.35005e-14	3.20388e-13	metZ	PA3107	NO
NC_002516.8568	6402.88	1.02114	0.136797	7.46461	8.35469e-14	3.20388e-13	NA	PA4022	NO
NC_002516.8481	904.599	-0.864549	0.115849	-7.46274	8.47446e-14	3.24757e-13	NA	PA3979	NO
NC_002516.8541	567.516	-0.883861	0.118477	-7.46022	8.63814e-14	3.30802e-13	NA	PA4009	NO
NC_002516.273	2399.06	-1.01669	0.136324	-7.45789	8.79215e-14	3.36469e-13	gabP	PA0129	NO
NC_002516.4322	123.035	-1.43787	0.192847	-7.45599	8.91952e-14	3.41109e-13	NA	PA2036	NO
NC_002516.10777	648.751	-0.909226	0.12197	-7.45449	9.02163e-14	3.44777e-13	NA	PA5031	NO
NC_002516.11553	1308.4	-0.752976	0.101088	-7.4487	9.42615e-14	3.5999e-13	cls	PA5394	NO
NC_002516.4423	581.147	-0.838514	0.112591	-7.44742	9.51797e-14	3.63247e-13	NA	PA2083	NO
NC_002516.10704	923.531	-0.777697	0.104431	-7.44696	9.55135e-14	3.64272e-13	NA	PA4995	NO
NC_002516.1476	507.164	-0.949111	0.127564	-7.44026	1.00485e-13	3.8297e-13	NA	PA0703	NO
NC_002516.5038	470.981	-0.832439	0.111912	-7.43835	1.01951e-13	3.8829e-13	NA	PA2377	NO
NC_002516.4473	338.207	-1.03729	0.13952	-7.43467	1.04827e-13	3.98974e-13	NA	PA2107	NO
NC_002516.136	2061.02	-0.880486	0.118553	-7.42692	1.11158e-13	4.22779e-13	NA	PA0062	NO
NC_002516.1213	500.988	-1.17126	0.157728	-7.42583	1.12071e-13	4.2596e-13	folB	PA0582	NO
NC_002516.3997	7789.78	0.701166	0.0944647	7.42251	1.14918e-13	4.36484e-13	NA	PA1880	NO
NC_002516.9034	10251.4	-1.21784	0.164234	-7.41525	1.21397e-13	4.60778e-13	rpmD	PA4245	NO
NC_002516.10897	1923.35	0.756303	0.102039	7.41193	1.24477e-13	4.7215e-13	NA	PA5090	NO
NC_002516.1663	3116.8	1.04699	0.141284	7.41053	1.25795e-13	4.76824e-13	NA	PA0793	NO
NC_002516.2584	2118.94	-0.625516	0.0844115	-7.41032	1.25994e-13	4.77252e-13	NA	PA1222	NO
NC_002516.4225	227.78	1.00838	0.136149	7.40643	1.29745e-13	4.91129e-13	pqqD	PA1988	NO
NC_002516.3490	621.402	-0.912155	0.123164	-7.40599	1.30175e-13	4.9242e-13	NA	PA1653	NO
NC_002516.5986	900.519	0.775834	0.104782	7.40424	1.31904e-13	4.98623e-13	ospR	PA2825	NO
NC_002516.4298	3923.54	0.867626	0.117185	7.40389	1.32255e-13	4.9961e-13	NA	PA2024	NO
NC_002516.9142	625.563	0.807344	0.109098	7.40017	1.36012e-13	5.13453e-13	NA	PA4288	NO
NC_002516.7263	170.953	-1.24534	0.168358	-7.39697	1.39329e-13	5.25619e-13	NA	PA3412	NO
NC_002516.5199	1661.87	-0.833333	0.112736	-7.3919	1.44743e-13	5.45675e-13	NA	PA2454	NO
NC_002516.1743	2385.07	0.81774	0.110635	7.39133	1.45372e-13	5.47306e-13	NA	PA0830	NO
NC_002516.9725	1842.01	0.635054	0.0859185	7.39136	1.45339e-13	5.47306e-13	pilV	PA4551	NO
NC_002516.2082	216.668	-1.04914	0.142019	-7.38733	1.49805e-13	5.63235e-13	NA	PA0987	NO
NC_002516.11571	158.655	-1.27153	0.172122	-7.3874	1.49729e-13	5.63235e-13	NA	PA5403	NO
NC_002516.6748	1198.12	-1.05361	0.142721	-7.38233	1.55541e-13	5.84407e-13	gltS	PA3176	NO
NC_002516.2920	321.763	-0.999993	0.135516	-7.37913	1.59326e-13	5.98222e-13	galE	PA1384	NO
NC_002516.5203	633.293	-1.03024	0.139652	-7.3772	1.6165e-13	6.06543e-13	NA	PA2457	NO
NC_002516.6412	1255.93	0.748833	0.101833	7.35353	1.93046e-13	7.23856e-13	NA	PA3024	NO
NC_002516.7121	2718.72	-0.832914	0.113307	-7.35095	1.96799e-13	7.37435e-13	NA	PA3350	NO
NC_002516.10299	807.851	-0.756167	0.102937	-7.3459	2.04381e-13	7.65332e-13	NA	PA4804	NO
NC_002516.10616	5151.3	-0.748977	0.101992	-7.3435	2.0808e-13	7.78658e-13	motB	PA4953	NO
NC_002516.6473	2616.31	0.699106	0.0952095	7.34282	2.09141e-13	7.82105e-13	NA	PA3052	NO
NC_002516.1665	14390.7	0.950071	0.129464	7.33851	2.15983e-13	8.06711e-13	NA	PA0794	NO
NC_002516.9674	440.619	1.0017	0.1365	7.33849	2.16011e-13	8.06711e-13	NA	PA4530	NO
NC_002516.9985	3330.36	0.997523	0.135941	7.33789	2.16988e-13	8.09816e-13	NA	PA4673	NO
NC_002516.8804	1910.08	0.797577	0.108713	7.33656	2.19154e-13	8.17353e-13	tyrS	PA4138	NO
NC_002516.10211	24513.7	-0.923421	0.125895	-7.33484	2.21993e-13	8.27388e-13	recN	PA4763	NO
NC_002516.7869	25479.3	1.49542	0.203911	7.3337	2.23892e-13	8.33906e-13	lptF	PA3692	NO
NC_002516.2178	6791.99	-0.986544	0.134524	-7.3336	2.24057e-13	8.33964e-13	NA	PA1031	NO
NC_002516.8891	225.827	-1.07352	0.146436	-7.33101	2.28428e-13	8.49665e-13	NA	PA4178	NO
NC_002516.7809	1792	-0.667504	0.0911417	-7.32381	2.41035e-13	8.95961e-13	NA	PA3663	NO
NC_002516.5468	5103.74	0.716357	0.0978669	7.31971	2.48508e-13	9.23124e-13	NA	PA2582	NO
NC_002516.6715	67608.7	-0.596141	0.0814688	-7.31742	2.52785e-13	9.38388e-13	wbpA	PA3159	NO
NC_002516.4154	345.446	-1.07663	0.14714	-7.317	2.53573e-13	9.40686e-13	NA	PA1954	NO
NC_002516.9334	1404.12	-0.65226	0.0891749	-7.31438	2.58565e-13	9.58566e-13	NA	PA4374	NO
NC_002516.2884	4183.94	1.08179	0.147968	7.31097	2.65218e-13	9.82577e-13	NA	PA1366	NO
NC_002516.10301	424.49	-1.02664	0.140427	-7.31083	2.65492e-13	9.82938e-13	NA	PA4805	NO
NC_002516.4970	297.103	-1.04375	0.142804	-7.30899	2.69157e-13	9.95846e-13	mtlD	PA2342	NO
NC_002516.918	655.942	-1.15901	0.158584	-7.30851	2.70116e-13	9.98069e-13	dht	PA0441	NO
NC_002516.6309	37554.4	0.503954	0.0689536	7.3086	2.69945e-13	9.98069e-13	rne	PA2976	NO
NC_002516.2667	372.75	-1.13467	0.155343	-7.30428	2.78747e-13	1.02928e-12	NA	PA1262	NO
NC_002516.8248	381.684	-0.851581	0.11659	-7.30405	2.79237e-13	1.0304e-12	NA	PA3869	NO
NC_002516.7560	333.092	-0.957256	0.131378	-7.28626	3.18687e-13	1.1752e-12	algX	PA3546	NO
NC_002516.4878	1207.01	0.916065	0.126003	7.27018	3.58997e-13	1.32297e-12	NA	PA2298	NO
NC_002516.1667	17430.2	1.21565	0.167217	7.26989	3.59773e-13	1.32495e-12	prpC	PA0795	NO
NC_002516.4964	219.724	-1.15565	0.158978	-7.26925	3.61492e-13	1.3304e-12	NA	PA2339	NO
NC_002516.10553	2972.68	0.703461	0.096806	7.26671	3.68343e-13	1.35472e-12	NA	PA4925	NO
NC_002516.11719	20557.4	0.753986	0.103787	7.26478	3.7366e-13	1.37337e-12	NA	PA5475	NO
NC_002516.7568	387.034	0.811915	0.111795	7.26253	3.79915e-13	1.39544e-12	algF	PA3550	NO
NC_002516.9921	922.902	-1.16365	0.16023	-7.26238	3.80351e-13	1.39612e-12	NA	PA4642	NO
NC_002516.11693	1056.39	-0.936442	0.128963	-7.26132	3.83317e-13	1.40609e-12	NA	PA5462	NO
NC_002516.3577	138.816	-1.23257	0.170008	-7.25008	4.16529e-13	1.52691e-12	pscT	PA1691	NO
NC_002516.9697	4591.99	-0.718507	0.0991067	-7.24984	4.17272e-13	1.52863e-12	NA	PA4541	NO
NC_002516.863	2845.14	0.807983	0.111497	7.2467	4.27033e-13	1.56336e-12	chpB	PA0414	NO
NC_002516.6643	545.386	-0.902082	0.124498	-7.24578	4.29953e-13	1.57301e-12	NA	PA3130	NO
NC_002516.764	589.143	0.771316	0.106466	7.24472	4.33338e-13	1.58436e-12	NA	PA0365	NO
NC_002516.6222	57.4714	-1.88005	0.25951	-7.24462	4.33638e-13	1.58442e-12	NA	PA2935	DOWN
NC_002516.11689	868.258	1.29498	0.178821	7.24175	4.42941e-13	1.61734e-12	NA	PA5460	NO
NC_002516.318	1037.28	-0.779108	0.107631	-7.23871	4.52975e-13	1.6529e-12	NA	PA0150	NO
NC_002516.5133	200.41	-1.20844	0.167042	-7.23438	4.67651e-13	1.70534e-12	NA	PA2422	NO
NC_002516.9322	2346.17	0.667577	0.0923058	7.23223	4.7512e-13	1.73144e-12	NA	PA4369	NO
NC_002516.11841	100.32	-1.41853	0.196232	-7.22885	4.87103e-13	1.77395e-12	NA	PA5536	NO
NC_002516.4207	205.798	1.00458	0.139012	7.22657	4.95354e-13	1.80282e-12	eraS	PA1979	NO
NC_002516.415	308.893	-1.28515	0.178074	-7.21692	5.31795e-13	1.93418e-12	tonB2	PA0197	NO
NC_002516.7212	181.681	-1.09249	0.151503	-7.211	5.55429e-13	2.01882e-12	NA	PA3390	NO
NC_002516.766	5297.78	0.695996	0.0965454	7.20901	5.63601e-13	2.04719e-12	NA	PA0366	NO
NC_002516.305	1173.21	0.879997	0.122158	7.20374	5.85822e-13	2.12652e-12	NA	PA0144	NO
NC_002516.837	8700.01	0.763142	0.105948	7.20302	5.88926e-13	2.13639e-12	NA	PA0401	NO
NC_002516.4835	592.422	-1.08434	0.150907	-7.18554	6.69437e-13	2.42687e-12	arsB	PA2278	NO
NC_002516.5988	1101.14	0.701521	0.0976665	7.18282	6.82877e-13	2.47398e-12	NA	PA2826	NO
NC_002516.11539	129.478	-1.53267	0.213447	-7.18059	6.94122e-13	2.51309e-12	cdhC	PA5387	DOWN
NC_002516.3285	26572.6	0.934057	0.130085	7.18034	6.95374e-13	2.51599e-12	ccoO2	PA1556	NO
NC_002516.968	1144.41	-0.814853	0.113503	-7.17914	7.01527e-13	2.53661e-12	creC	PA0464	NO
NC_002516.6455	1806.25	0.725846	0.101173	7.17434	7.26582e-13	2.6255e-12	NA	PA3043	NO
NC_002516.10430	676.798	1.18063	0.164567	7.17416	7.27544e-13	2.62727e-12	NA	PA4866	NO
NC_002516.8921	186.308	-1.24555	0.173711	-7.17025	7.48616e-13	2.70161e-12	NA	PA4193	NO
NC_002516.11569	521.397	-0.820824	0.114518	-7.16763	7.63084e-13	2.75204e-12	NA	PA5402	NO
NC_002516.5002	401.314	-1.07374	0.14981	-7.16735	7.64652e-13	2.75591e-12	NA	PA2358	NO
NC_002516.6522	2421.05	0.705805	0.0985318	7.16322	7.88016e-13	2.83828e-12	NA	PA3075	NO
NC_002516.7764	763.437	0.869355	0.121376	7.16249	7.92226e-13	2.85161e-12	rnhB	PA3642	NO
NC_002516.6806	2041.47	0.831295	0.116115	7.15925	8.11182e-13	2.91795e-12	NA	PA3203	NO
NC_002516.11900	13843.1	-0.605766	0.0847872	-7.14455	9.02926e-13	3.24587e-12	gidA	PA5565	NO
NC_002516.2133	7795.37	0.690116	0.0966088	7.1434	9.10491e-13	3.27096e-12	NA	PA1011	NO
NC_002516.5814	1330.73	-0.704052	0.0985663	-7.14293	9.13608e-13	3.28004e-12	NA	PA2748	NO
NC_002516.5438	1353.92	-0.84568	0.118413	-7.1418	9.21195e-13	3.30515e-12	NA	PA2569	NO
NC_002516.8222	7783.63	0.869662	0.12185	7.13718	9.52676e-13	3.4159e-12	NA	PA3858	NO
NC_002516.7397	5859.58	0.739208	0.103598	7.13538	9.65193e-13	3.45856e-12	rhlI	PA3476	NO
NC_002516.9829	5905.14	0.690113	0.0967662	7.13175	9.90988e-13	3.54871e-12	morA	PA4601	NO
NC_002516.4318	565.412	1.11873	0.156897	7.13034	1.00123e-12	3.5831e-12	NA	PA2034	NO
NC_002516.11512	5587.36	-0.950544	0.133316	-7.13002	1.00352e-12	3.58898e-12	betI	PA5374	NO
NC_002516.2137	6003.64	1.27055	0.178272	7.127	1.02578e-12	3.66624e-12	purC	PA1013	NO
NC_002516.9451	3551.4	0.61497	0.0863285	7.12359	1.05148e-12	3.75568e-12	NA	PA4426	NO
NC_002516.4005	512.081	-0.999853	0.140402	-7.12138	1.06851e-12	3.81407e-12	NA	PA1884	NO
NC_002516.2669	1930.68	-0.663118	0.0931388	-7.11968	1.08179e-12	3.85898e-12	NA	PA1263	NO
NC_002516.8786	10006.8	1.37163	0.19268	7.11869	1.08959e-12	3.88431e-12	NA	PA4129	NO
NC_002516.1041	410.316	-0.981335	0.137899	-7.11631	1.10856e-12	3.94941e-12	NA	PA0499	NO
NC_002516.3388	3020.87	0.608131	0.0854667	7.11542	1.11572e-12	3.97239e-12	NA	PA1604	NO
NC_002516.5760	410.905	0.838608	0.117863	7.1151	1.11828e-12	3.97897e-12	NA	PA2723	NO
NC_002516.925	1248.27	-0.667425	0.0938625	-7.11067	1.15477e-12	4.10619e-12	NA	PA0444	NO
NC_002516.3475	937.615	-0.791521	0.111338	-7.10919	1.16729e-12	4.14804e-12	NA	PA1646	NO
NC_002516.1963	1218.72	0.717728	0.10101	7.10548	1.19901e-12	4.25804e-12	NA	PA0930	NO
NC_002516.9947	3870.93	-0.783724	0.110309	-7.10483	1.20475e-12	4.27571e-12	hemH	PA4655	NO
NC_002516.10779	478.813	-0.850176	0.119731	-7.10073	1.24101e-12	4.4016e-12	NA	PA5032	NO
NC_002516.1981	10236.8	0.802844	0.113075	7.10011	1.24661e-12	4.41863e-12	NA	PA0938	NO
NC_002516.4083	1416.39	-0.74557	0.105033	-7.0984	1.26208e-12	4.47063e-12	nrdD	PA1920	NO
NC_002516.9499	14704	-0.546978	0.0770658	-7.09754	1.26994e-12	4.4956e-12	murA	PA4450	NO
NC_002516.5777	5152.4	0.632294	0.0891503	7.09244	1.31764e-12	4.66151e-12	NA	PA2734	NO
NC_002516.6570	2962.54	0.983379	0.138762	7.08681	1.37236e-12	4.85201e-12	xcpY	PA3096	NO
NC_002516.2220	1882.25	-0.632427	0.0892616	-7.08509	1.3895e-12	4.90952e-12	NA	PA1052	NO
NC_002516.9358	31952.5	1.25117	0.176649	7.0828	1.41269e-12	4.98828e-12	groES	PA4386	NO
NC_002516.3299	867.164	1.05809	0.149391	7.0827	1.41371e-12	4.98872e-12	NA	PA1564	NO
NC_002516.2180	6115.9	-0.665985	0.0940475	-7.08137	1.42735e-12	5.03049e-12	quiP	PA1032	NO
NC_002516.8013	3431.35	-0.840299	0.118662	-7.08145	1.42655e-12	5.03049e-12	NA	PA3760	NO
NC_002516.7924	742.523	-1.02945	0.145417	-7.07931	1.44875e-12	5.10269e-12	NA	PA3718	NO
NC_002516.5358	589.854	1.18769	0.167787	7.07857	1.45645e-12	5.12654e-12	NA	PA2531	NO
NC_002516.5243	361.73	0.95359	0.13472	7.07831	1.45924e-12	5.13315e-12	NA	PA2474	NO
NC_002516.6200	175.676	-1.52887	0.21657	-7.05945	1.6716e-12	5.87645e-12	hisQ	PA2924	DOWN
NC_002516.8551	545.581	-0.841996	0.11928	-7.05898	1.67727e-12	5.89266e-12	NA	PA4014	NO
NC_002516.8557	3046.61	0.548378	0.0777123	7.05651	1.70731e-12	5.9944e-12	NA	PA4017	NO
NC_002516.9174	1622.96	0.730076	0.103548	7.0506	1.78151e-12	6.25098e-12	tadZ	PA4303	NO
NC_002516.5117	2047.3	0.887167	0.125883	7.04758	1.82057e-12	6.38403e-12	NA	PA2414	NO
NC_002516.11551	400.93	-0.909562	0.129113	-7.0447	1.85856e-12	6.51314e-12	NA	PA5393	NO
NC_002516.750	601.667	-0.73772	0.104774	-7.04104	1.90813e-12	6.68265e-12	NA	PA0358	NO
NC_002516.1903	4861.17	1.67626	0.238117	7.03965	1.92718e-12	6.74512e-12	rsmA	PA0905	UP
NC_002516.984	1808.43	1.18539	0.168392	7.03949	1.92951e-12	6.74531e-12	NA	PA0472	NO
NC_002516.7274	4874.41	0.941593	0.133759	7.03948	1.92965e-12	6.74531e-12	NA	PA3417	NO
NC_002516.9457	33910.5	0.863943	0.122754	7.03801	1.95011e-12	6.81253e-12	NA	PA4429	NO
NC_002516.3774	587.597	-0.90664	0.128824	-7.03781	1.95291e-12	6.81807e-12	NA	PA1782	NO
NC_002516.9933	1566.23	1.28055	0.182172	7.02932	2.07536e-12	7.24103e-12	NA	PA4648	NO
NC_002516.4994	138.966	-1.17008	0.166552	-7.02531	2.13589e-12	7.44754e-12	NA	PA2354	NO
NC_002516.6558	2392.01	-0.616443	0.0877522	-7.02481	2.14353e-12	7.46952e-12	NA	PA3093	NO
NC_002516.9644	2315.07	0.649329	0.0925627	7.01501	2.29925e-12	8.00714e-12	NA	PA4516	NO
NC_002516.7945	379.105	0.899081	0.128354	7.00472	2.47487e-12	8.61334e-12	NA	PA3727	NO
NC_002516.10246	1077.4	-0.73076	0.104333	-7.00414	2.48504e-12	8.64333e-12	NA	PA4779	NO
NC_002516.8455	1099.53	-0.797895	0.114048	-6.9961	2.63187e-12	9.14834e-12	NA	PA3968	NO
NC_002516.5314	171.03	-1.42628	0.203909	-6.99468	2.65874e-12	9.23598e-12	catB	PA2509	NO
NC_002516.10984	4019.37	-0.635999	0.0909276	-6.99456	2.66089e-12	9.23768e-12	NA	PA5133	NO
NC_002516.6867	6175.26	1.74284	0.249202	6.99366	2.67808e-12	9.29156e-12	NA	PA3234	UP
NC_002516.11563	620.956	-0.79783	0.114116	-6.9914	2.72149e-12	9.43632e-12	dgcB	PA5399	NO
NC_002516.859	2423.14	0.689261	0.0987386	6.98066	2.93797e-12	1.01806e-11	pilK	PA0412	NO
NC_002516.4616	415.007	1.50099	0.215109	6.97781	2.99822e-12	1.03829e-11	NA	PA2174	UP
NC_002516.4499	7806.4	0.656136	0.0940483	6.97658	3.02449e-12	1.04674e-11	NA	PA2119	NO
NC_002516.11378	1727.92	-0.859723	0.123314	-6.97181	3.12883e-12	1.08217e-11	NA	PA5314	NO
NC_002516.9884	925.384	-0.666507	0.0956173	-6.97058	3.15648e-12	1.09106e-11	hprA	PA4626	NO
NC_002516.10047	20437.3	0.562423	0.0807064	6.96876	3.19754e-12	1.10457e-11	ilvC	PA4694	NO
NC_002516.1823	3093.05	0.939724	0.134851	6.96862	3.20065e-12	1.10496e-11	mliC	PA0867	NO
NC_002516.982	1615.23	1.11086	0.159447	6.96694	3.23919e-12	1.11757e-11	NA	PA0471	NO
NC_002516.8747	1168.69	0.846617	0.121532	6.96623	3.25558e-12	1.12253e-11	NA	PA4111	NO
NC_002516.2765	1365.08	-0.635947	0.0913648	-6.96053	3.38995e-12	1.16814e-11	NA	PA1309	NO
NC_002516.775	1265.33	0.614937	0.0883542	6.95991	3.40491e-12	1.17257e-11	NA	PA0370	NO
NC_002516.11160	12371	0.824625	0.118502	6.95873	3.43348e-12	1.18168e-11	NA	PA5210	NO
NC_002516.3458	1049.33	-0.707619	0.101717	-6.95677	3.48167e-12	1.19752e-11	NA	PA1639	NO
NC_002516.10579	20686.4	0.473505	0.0680713	6.95601	3.50039e-12	1.20322e-11	rnr	PA4937	NO
NC_002516.682	299.534	-1.05575	0.151809	-6.95449	3.53851e-12	1.21557e-11	NA	PA0326	NO
NC_002516.1365	3110.62	0.848436	0.122051	6.95149	3.61456e-12	1.24093e-11	NA	PA0656	NO
NC_002516.4352	228.048	-1.07787	0.155072	-6.95078	3.63268e-12	1.24638e-11	NA	PA2051	NO
NC_002516.1381	2672.15	-0.536143	0.0771837	-6.94633	3.74923e-12	1.28558e-11	NA	PA0664	NO
NC_002516.390	709.519	-0.931267	0.134144	-6.94231	3.85747e-12	1.32188e-11	NA	PA0186	NO
NC_002516.1233	1760.76	-0.668733	0.0963423	-6.94122	3.88735e-12	1.3313e-11	ksgA	PA0592	NO
NC_002516.9769	2429.58	0.842391	0.12137	6.9407	3.90169e-12	1.33539e-11	NA	PA4573	NO
NC_002516.11745	19402.9	-0.68272	0.0983988	-6.9383	3.96846e-12	1.35741e-11	dsbA	PA5489	NO
NC_002516.6393	1266.48	-0.723695	0.10433	-6.93659	4.01685e-12	1.37312e-11	NA	PA3015	NO
NC_002516.2623	805.934	-0.840565	0.121201	-6.93532	4.05315e-12	1.38468e-11	NA	PA1241	NO
NC_002516.3991	629.324	0.688469	0.0992758	6.93491	4.06474e-12	1.38779e-11	NA	PA1877	NO
NC_002516.8535	2471.79	-0.833847	0.120249	-6.93436	4.08053e-12	1.39233e-11	nadD	PA4006	NO
NC_002516.3109	3338.89	-0.912396	0.131612	-6.93247	4.13567e-12	1.41028e-11	ccmA	PA1475	NO
NC_002516.4448	249.763	-0.922613	0.133188	-6.92713	4.29458e-12	1.46357e-11	NA	PA2095	NO
NC_002516.1833	28777.5	1.20535	0.174171	6.92046	4.50176e-12	1.5323e-11	phhA	PA0872	NO
NC_002516.8578	1344.58	0.658886	0.0952078	6.92051	4.50025e-12	1.5323e-11	NA	PA4027	NO
NC_002516.3017	1917.69	1.64692	0.238118	6.91643	4.63175e-12	1.57559e-11	rsaL	PA1431	UP
NC_002516.6767	2521.16	-0.548599	0.0793321	-6.91522	4.67142e-12	1.58811e-11	NA	PA3184	NO
NC_002516.6608	1181.6	0.77815	0.112749	6.90163	5.14087e-12	1.74664e-11	truA	PA3114	NO
NC_002516.2551	749.161	-0.669968	0.0971023	-6.8996	5.21478e-12	1.77067e-11	NA	PA1206	NO
NC_002516.10325	194.243	-1.25827	0.182398	-6.89845	5.25716e-12	1.78398e-11	NA	PA4817	NO
NC_002516.4724	329.472	1.16681	0.169231	6.89477	5.39521e-12	1.82971e-11	NA	PA2226	NO
NC_002516.3271	27454.2	0.665093	0.0964847	6.89325	5.45329e-12	1.84828e-11	NA	PA1551	NO
NC_002516.4925	2516.97	0.883349	0.128223	6.88916	5.61209e-12	1.90095e-11	gntR	PA2320	NO
NC_002516.1504	2804.15	-0.627838	0.0911549	-6.88759	5.67452e-12	1.92093e-11	NA	PA0716	NO
NC_002516.11372	1267.02	-0.812313	0.118119	-6.87709	6.10862e-12	2.06662e-11	NA	PA5311	NO
NC_002516.5834	7360.31	-0.908103	0.132107	-6.87401	6.2424e-12	2.1106e-11	eco	PA2755	NO
NC_002516.4714	606.784	1.2399	0.180409	6.87271	6.29932e-12	2.12855e-11	NA	PA2222	NO
NC_002516.6960	524.978	-0.874512	0.12729	-6.87024	6.40931e-12	2.1644e-11	NA	PA3276	NO
NC_002516.10869	3825.42	-0.731972	0.106551	-6.86968	6.43444e-12	2.17158e-11	NA	PA5076	NO
NC_002516.9553	7876.02	0.587395	0.0855466	6.86638	6.58528e-12	2.22114e-11	NA	PA4474	NO
NC_002516.11236	8156.62	0.554334	0.0807793	6.86233	6.77445e-12	2.28356e-11	NA	PA5245	NO
NC_002516.5675	705.511	-0.714225	0.10416	-6.85702	7.03139e-12	2.36874e-11	NA	PA2682	NO
NC_002516.1369	3700.62	-0.555568	0.0810771	-6.85234	7.26527e-12	2.44605e-11	NA	PA0658	NO
NC_002516.2000	1793.6	-0.645068	0.0941565	-6.85102	7.33251e-12	2.4672e-11	NA	PA0947	NO
NC_002516.2729	980.919	-0.791317	0.115512	-6.8505	7.35945e-12	2.47476e-11	NA	PA1291	NO
NC_002516.3690	1537.34	0.987904	0.144223	6.84981	7.39473e-12	2.48386e-11	NA	PA1745	NO
NC_002516.8156	757.263	-0.843083	0.123081	-6.8498	7.39542e-12	2.48386e-11	NA	PA3826	NO
NC_002516.8698	284.579	-0.907232	0.132461	-6.84906	7.43392e-12	2.49529e-11	NA	PA4088	NO
NC_002516.11158	3902.04	-0.670282	0.09787	-6.8487	7.45246e-12	2.50001e-11	NA	PA5209	NO
NC_002516.8334	863.248	-0.879016	0.128355	-6.8483	7.47322e-12	2.50546e-11	eddA	PA3910	NO
NC_002516.242	4151.39	0.763176	0.111471	6.84643	7.5716e-12	2.53692e-11	senC	PA0114	NO
NC_002516.10551	1673.32	-0.714493	0.104383	-6.84494	7.65102e-12	2.56199e-11	NA	PA4924	NO
NC_002516.7772	6449.67	0.760803	0.111266	6.83769	8.04796e-12	2.69329e-11	lpxD	PA3646	NO
NC_002516.6597	1509.97	-0.681579	0.0997037	-6.83604	8.14106e-12	2.72281e-11	NA	PA3109	NO
NC_002516.8379	1301.47	-0.875435	0.128187	-6.82934	8.53075e-12	2.85143e-11	NA	PA3932	NO
NC_002516.2699	514.436	0.723998	0.106079	6.82509	8.7869e-12	2.93529e-11	cobQ	PA1277	NO
NC_002516.10428	232.759	1.29715	0.19015	6.82174	8.99448e-12	3.00283e-11	ureA	PA4865	NO
NC_002516.2675	322.332	-1.33951	0.19641	-6.81996	9.10679e-12	3.03707e-11	NA	PA1266	NO
NC_002516.3273	11565.1	0.847266	0.124234	6.81994	9.10793e-12	3.03707e-11	ccoP1	PA1552	NO
NC_002516.3060	916.006	-0.975155	0.143005	-6.81901	9.16675e-12	3.05485e-11	NA	PA1451	NO
NC_002516.6546	1459.29	0.62191	0.0913088	6.81106	9.68818e-12	3.22669e-11	NA	PA3087	NO
NC_002516.1568	10922.8	0.558099	0.0819531	6.80998	9.76137e-12	3.24913e-11	NA	PA0747	NO
NC_002516.10438	1012.6	1.22769	0.18039	6.80575	1.00525e-11	3.34404e-11	NA	PA4870	NO
NC_002516.8408	7052.32	0.570348	0.0838109	6.80518	1.00923e-11	3.35527e-11	NA	PA3945	NO
NC_002516.5655	155.621	-1.26012	0.18536	-6.79823	1.05916e-11	3.51916e-11	NA	PA2672	NO
NC_002516.7653	101.747	-1.30438	0.19188	-6.79787	1.06179e-11	3.5258e-11	NA	PA3591	NO
NC_002516.4606	98.3855	1.31083	0.192839	6.79756	1.06405e-11	3.53119e-11	NA	PA2170	NO
NC_002516.10696	3925.49	-0.787092	0.115903	-6.79094	1.11402e-11	3.69482e-11	NA	PA4991	NO
NC_002516.8218	1230.48	0.780741	0.115118	6.78207	1.18465e-11	3.92675e-11	NA	PA3856	NO
NC_002516.324	467.005	-0.863325	0.127358	-6.77875	1.21224e-11	4.0158e-11	pcaH	PA0153	NO
NC_002516.3620	402.544	-0.75159	0.111054	-6.76778	1.30774e-11	4.32962e-11	exsB	PA1712	NO
NC_002516.5446	6814	0.785047	0.116117	6.76083	1.37199e-11	4.53964e-11	NA	PA2572	NO
NC_002516.5687	1386.82	0.807411	0.119463	6.75869	1.39241e-11	4.60445e-11	pfeS	PA2687	NO
NC_002516.11310	891.424	0.727573	0.107668	6.75756	1.40331e-11	4.63773e-11	NA	PA5281	NO
NC_002516.10997	942.295	-0.650251	0.0962582	-6.75527	1.42568e-11	4.70888e-11	NA	PA5139	NO
NC_002516.7647	432.183	-0.822476	0.121899	-6.74719	1.5074e-11	4.97586e-11	NA	PA3588	NO
NC_002516.11319	9788.85	1.13293	0.167938	6.74609	1.51878e-11	5.01045e-11	NA	PA5285	NO
NC_002516.5907	3249.7	-0.896175	0.132885	-6.74401	1.54076e-11	5.07994e-11	cpg2	PA2787	NO
NC_002516.10109	1535.2	0.558384	0.0828184	6.74227	1.55931e-11	5.13806e-11	trmA	PA4720	NO
NC_002516.11272	7789.03	-0.499308	0.0741151	-6.73693	1.61772e-11	5.3274e-11	algZ	PA5262	NO
NC_002516.3094	469.57	-0.887445	0.13174	-6.73632	1.62453e-11	5.34667e-11	NA	PA1468	NO
NC_002516.396	714.792	-0.878591	0.130467	-6.7342	1.64831e-11	5.41534e-11	NA	PA0189	NO
NC_002516.4754	1776.42	0.805627	0.11963	6.73433	1.64683e-11	5.41534e-11	pslJ	PA2240	NO
NC_002516.9148	1944.49	0.927867	0.137784	6.73422	1.64815e-11	5.41534e-11	NA	PA4291	NO
NC_002516.7752	20975.3	0.685292	0.101789	6.73247	1.6681e-11	5.4771e-11	pyrG	PA3637	NO
NC_002516.779	5141.81	-0.760102	0.112919	-6.73137	1.68076e-11	5.51544e-11	NA	PA0372	NO
NC_002516.384	993.859	-0.847625	0.125952	-6.72973	1.69982e-11	5.57469e-11	atsA	PA0183	NO
NC_002516.11611	3750.24	-0.673953	0.100233	-6.72383	1.77007e-11	5.80167e-11	NA	PA5423	NO
NC_002516.6404	3788.92	0.583882	0.0869221	6.7173	1.85122e-11	6.06408e-11	NA	PA3020	NO
NC_002516.5530	1206.02	0.69475	0.103461	6.7151	1.87943e-11	6.15287e-11	NA	PA2610	NO
NC_002516.6331	2207.82	0.625408	0.0931449	6.71435	1.889e-11	6.18058e-11	NA	PA2987	NO
NC_002516.6839	1459.67	-0.570095	0.0849119	-6.71396	1.89413e-11	6.19372e-11	NA	PA3220	NO
NC_002516.3554	847.338	-0.648257	0.0965845	-6.71181	1.92229e-11	6.2821e-11	NA	PA1680	NO
NC_002516.8252	420.115	-0.978296	0.145791	-6.71026	1.94273e-11	6.34518e-11	NA	PA3871	NO
NC_002516.9098	11827.4	-0.588868	0.0878567	-6.7026	2.04744e-11	6.68326e-11	nusG	PA4275	NO
Unknown	9801.85	-0.653207	0.0974649	-6.70197	2.05621e-11	6.70797e-11	NA	NA	NO
NC_002516.6285	1790.48	0.710304	0.106018	6.69986	2.08618e-11	6.80175e-11	pabC	PA2964	NO
NC_002516.5911	373.08	-0.795702	0.118841	-6.69552	2.14911e-11	7.00285e-11	NA	PA2789	NO
NC_002516.9326	2701.14	0.640501	0.0957209	6.69134	2.21143e-11	7.20168e-11	NA	PA4371	NO
NC_002516.3684	8145.35	0.973908	0.145571	6.69028	2.2275e-11	7.24977e-11	NA	PA1742	NO
NC_002516.7768	3220.43	0.855233	0.127888	6.68736	2.27226e-11	7.39116e-11	lpxA	PA3644	NO
NC_002516.6018	3554.41	0.620254	0.0927767	6.68544	2.30225e-11	7.48433e-11	NA	PA2841	NO
NC_002516.1373	4584.45	0.500932	0.0750443	6.67515	2.46979e-11	8.02428e-11	NA	PA0660	NO
NC_002516.6071	242.815	0.922297	0.138291	6.66924	2.57134e-11	8.34935e-11	lipH	PA2863	NO
NC_002516.11908	16934.9	-0.796138	0.11958	-6.6578	2.77961e-11	9.02037e-11	rnpA	PA5569	NO
NC_002516.6617	3056.21	0.519698	0.0780687	6.65693	2.79611e-11	9.06863e-11	leuB	PA3118	NO
NC_002516.2950	830.288	-0.811783	0.122005	-6.6537	2.85813e-11	9.26439e-11	NA	PA1399	NO
NC_002516.10223	2962.61	-0.595803	0.0895654	-6.65215	2.88841e-11	9.35709e-11	NA	PA4769	NO
NC_002516.4577	126.849	-1.21779	0.183184	-6.64788	2.9734e-11	9.62685e-11	NA	PA2156	NO
NC_002516.2099	1411.77	0.90698	0.136454	6.64679	2.99557e-11	9.69297e-11	ogt	PA0995	NO
NC_002516.861	35307.4	0.732082	0.11016	6.6456	3.01982e-11	9.76579e-11	chpA	PA0413	NO
NC_002516.9475	2068.13	0.71619	0.107782	6.64478	3.0368e-11	9.81501e-11	NA	PA4438	NO
NC_002516.4594	550.806	1.05648	0.159096	6.64052	3.12569e-11	1.00964e-10	NA	PA2164	NO
NC_002516.9218	2595.38	-0.679003	0.102267	-6.6395	3.14755e-11	1.01611e-10	NA	PA4322	NO
NC_002516.5846	371.086	1.37141	0.206679	6.63547	3.23478e-11	1.04367e-10	NA	PA2761	NO
NC_002516.4170	423.809	-1.02655	0.154739	-6.63407	3.26547e-11	1.05296e-10	azoR2	PA1962	NO
NC_002516.6341	853.16	0.902684	0.136095	6.63276	3.29478e-11	1.0618e-10	NA	PA2992	NO
NC_002516.1854	592.747	-1.60275	0.241879	-6.62623	3.44357e-11	1.10911e-10	NA	PA0882	DOWN
NC_002516.631	4251.68	0.699308	0.10565	6.61909	3.61421e-11	1.1634e-10	spuF	PA0302	NO
NC_002516.2250	2113.42	0.639744	0.0967324	6.61355	3.7521e-11	1.20709e-10	NA	PA1065	NO
NC_002516.62	340.596	-0.893331	0.135081	-6.61331	3.75811e-11	1.20832e-10	NA	PA0030	NO
NC_002516.9519	2701.76	0.717503	0.10852	6.61174	3.79824e-11	1.22052e-10	NA	PA4459	NO
NC_002516.4491	11896.1	0.730272	0.110485	6.6097	3.85112e-11	1.2368e-10	NA	PA2116	NO
NC_002516.11674	2946.82	0.769784	0.116487	6.60831	3.88725e-11	1.24768e-10	gmd	PA5453	NO
NC_002516.2355	1008.2	-0.832788	0.12605	-6.60679	3.92747e-11	1.25986e-10	NA	PA1112a	NO
NC_002516.1698	20023.8	0.891735	0.135033	6.60385	4.00625e-11	1.2844e-10	NA	PA0809	NO
NC_002516.2902	1986.07	-0.608349	0.0922555	-6.59418	4.27603e-11	1.3701e-10	pdxB	PA1375	NO
NC_002516.1356	12231.6	0.689585	0.104604	6.59236	4.32894e-11	1.38626e-10	vfr	PA0652	NO
NC_002516.9134	6799.85	0.601227	0.0912035	6.59215	4.33501e-11	1.3874e-10	recB	PA4284	NO
NC_002516.9435	6568.02	0.924142	0.140305	6.58664	4.49887e-11	1.43902e-10	NA	PA4421	NO
NC_002516.2596	405.038	-1.01724	0.154499	-6.58411	4.57613e-11	1.46289e-10	NA	PA1228	NO
NC_002516.208	459.178	0.731045	0.111034	6.58394	4.58138e-11	1.46373e-10	NA	PA0098	NO
NC_002516.4061	717.114	-0.72604	0.110313	-6.58162	4.65335e-11	1.48587e-10	femA	PA1910	NO
NC_002516.10063	5061.55	0.740846	0.1126	6.57945	4.72182e-11	1.50687e-10	NA	PA4702	NO
NC_002516.7442	635.72	0.841233	0.12787	6.5788	4.74255e-11	1.51262e-10	nth	PA3495	NO
NC_002516.5930	2972.16	0.593639	0.0902366	6.5787	4.74583e-11	1.5128e-10	NA	PA2799	NO
NC_002516.8361	10106.8	1.32456	0.201388	6.57716	4.79532e-11	1.5277e-10	NA	PA3923	NO
NC_002516.718	3159.6	-0.612686	0.093228	-6.5719	4.96756e-11	1.58167e-10	thyA	PA0342	NO
NC_002516.2559	675.976	0.682628	0.103879	6.57138	4.98515e-11	1.58637e-10	NA	PA1210	NO
NC_002516.8868	274.901	-0.867972	0.132099	-6.57063	5.01014e-11	1.59341e-10	NA	PA4167	NO
NC_002516.5487	916.2	-0.733468	0.11172	-6.5652	5.19622e-11	1.65164e-10	NA	PA2590	NO
NC_002516.5154	1213.84	0.875721	0.133403	6.56449	5.22128e-11	1.65866e-10	NA	PA2431	NO
NC_002516.8913	400.926	-0.957711	0.145915	-6.5635	5.25605e-11	1.66876e-10	NA	PA4189	NO
NC_002516.9659	32521	0.68929	0.10508	6.55968	5.39249e-11	1.7111e-10	NA	PA4523	NO
NC_002516.402	489.041	-1.06173	0.161867	-6.55928	5.40665e-11	1.71462e-10	NA	PA0192	NO
NC_002516.3398	15284.6	0.968202	0.147664	6.55681	5.49701e-11	1.74228e-10	fabB	PA1609	NO
NC_002516.11120	1097.95	0.750503	0.114597	6.54905	5.79045e-11	1.83425e-10	NA	PA5191	NO
NC_002516.5419	839.169	-0.816789	0.124728	-6.54858	5.80869e-11	1.83898e-10	NA	PA2560	NO
NC_002516.923	390.478	-1.03222	0.157641	-6.54791	5.83472e-11	1.84617e-10	NA	PA0443	NO
NC_002516.10099	7007.8	0.681334	0.104082	6.5461	5.90579e-11	1.8676e-10	NA	PA4715	NO
NC_002516.9892	1579.99	0.540016	0.0825167	6.54432	5.97655e-11	1.8889e-10	NA	PA4630	NO
NC_002516.7105	1697.33	0.720216	0.110088	6.5422	6.06202e-11	1.91483e-10	NA	PA3342	NO
NC_002516.11089	1705.75	-0.6315	0.0965723	-6.53914	6.18722e-11	1.95327e-10	NA	PA5179	NO
NC_002516.10567	5842.13	-0.694482	0.10626	-6.53568	6.33209e-11	1.99787e-10	dnaB	PA4931	NO
NC_002516.3319	1226.26	-0.8659	0.13256	-6.53214	6.48346e-11	2.04447e-10	NA	PA1574	NO
NC_002516.9729	2321.2	0.696317	0.106656	6.52863	6.63759e-11	2.09189e-10	pilX	PA4553	NO
NC_002516.8295	1005.87	1.0823	0.165901	6.52375	6.85718e-11	2.15987e-10	NA	PA3891	NO
NC_002516.2091	695.71	-0.767426	0.117682	-6.52121	6.97423e-11	2.1955e-10	NA	PA0990	NO
NC_002516.2369	1539.55	0.600863	0.0922691	6.51207	7.41198e-11	2.33199e-10	NA	PA1117	NO
NC_002516.8941	815.236	-0.71888	0.110477	-6.50704	7.66479e-11	2.41017e-10	NA	PA4203	NO
NC_002516.1873	1468.41	0.685512	0.105375	6.50545	7.74629e-11	2.43442e-10	aotM	PA0890	NO
NC_002516.11774	2795.76	-0.580077	0.0891746	-6.50496	7.77161e-11	2.441e-10	NA	PA5503	NO
NC_002516.887	25818.2	0.611624	0.0940261	6.50483	7.77803e-11	2.44164e-10	mexB	PA0426	NO
NC_002516.9340	4939.6	1.25978	0.19369	6.50414	7.81382e-11	2.4515e-10	NA	PA4377	NO
NC_002516.1478	2767.03	0.533938	0.0821159	6.50225	7.91295e-11	2.47981e-10	NA	PA0704	NO
NC_002516.4427	153.163	-1.08754	0.167254	-6.50231	7.90939e-11	2.47981e-10	NA	PA2085	NO
NC_002516.11124	2408.54	-0.564297	0.0867971	-6.50134	7.96095e-11	2.49345e-10	yrfI	PA5193	NO
NC_002516.7840	3419.48	0.742192	0.114231	6.49731	8.17662e-11	2.55956e-10	NA	PA3678	NO
NC_002516.10440	758.438	-0.644788	0.0992449	-6.49693	8.19738e-11	2.56461e-10	NA	PA4871	NO
NC_002516.9571	7437.19	0.721935	0.111134	6.4961	8.24282e-11	2.57738e-10	gatA	PA4483	NO
NC_002516.6755	1627.29	-0.800646	0.123352	-6.49072	8.5425e-11	2.66937e-10	NA	PA3178	NO
NC_002516.9858	9092.72	0.79252	0.122102	6.49065	8.54658e-11	2.66937e-10	mscL	PA4614	NO
NC_002516.8256	356.28	-0.919237	0.141733	-6.48567	8.83364e-11	2.75748e-10	narJ	PA3873	NO
NC_002516.10673	481.605	-0.699674	0.108023	-6.47706	9.35293e-11	2.91795e-10	NA	PA4981	NO
NC_002516.513	194.454	-0.987254	0.1525	-6.47381	9.55646e-11	2.97978e-10	aroQ2	PA0245	NO
NC_002516.11537	189.422	-1.37946	0.213276	-6.46797	9.9326e-11	3.09533e-10	cdhA	PA5386	NO
NC_002516.3185	2183.52	0.674267	0.104369	6.46039	1.04437e-10	3.25278e-10	NA	PA1510	NO
NC_002516.3732	426.151	-0.695053	0.107623	-6.45824	1.05927e-10	3.29736e-10	NA	PA1764	NO
NC_002516.8201	2941.9	0.610685	0.0946762	6.45025	1.11665e-10	3.47401e-10	NA	PA3848	NO
NC_002516.8398	18774.4	-1.07506	0.166897	-6.44149	1.18309e-10	3.67868e-10	NA	PA3940	NO
NC_002516.421	398.553	1.15333	0.179078	6.44039	1.19164e-10	3.70319e-10	NA	PA0200	NO
NC_002516.1871	1696.51	0.621908	0.0965666	6.4402	1.1932e-10	3.70596e-10	aotQ	PA0889	NO
NC_002516.1923	2267.11	0.969176	0.150512	6.43921	1.20097e-10	3.72804e-10	NA	PA0912	NO
NC_002516.1154	2962.64	-0.714969	0.111052	-6.43815	1.20936e-10	3.75198e-10	NA	PA0554	NO
NC_002516.3311	1566.1	-0.883846	0.137331	-6.43586	1.22777e-10	3.80698e-10	NA	PA1570	NO
NC_002516.4213	275.286	-0.873227	0.135729	-6.4336	1.24614e-10	3.86178e-10	exaA	PA1982	NO
NC_002516.3539	4666.76	-0.580547	0.0902739	-6.43095	1.26808e-10	3.92758e-10	folE2	PA1674	NO
NC_002516.10420	190.724	-0.900566	0.140138	-6.42627	1.30776e-10	4.04826e-10	NA	PA4861	NO
NC_002516.8431	2410.89	0.691767	0.107663	6.42532	1.31589e-10	4.07116e-10	NA	PA3956	NO
NC_002516.4471	1306.22	-0.649801	0.101246	-6.41805	1.38029e-10	4.26801e-10	NA	PA2106	NO
NC_002516.2942	259.711	-0.919099	0.143279	-6.41475	1.41056e-10	4.3592e-10	NA	PA1395	NO
NC_002516.1628	668.703	-0.856523	0.133553	-6.41334	1.4237e-10	4.39737e-10	NA	PA0777	NO
NC_002516.6649	443.639	-0.807273	0.126051	-6.40435	1.51014e-10	4.66176e-10	NA	PA3133	NO
NC_002516.9433	6537.32	0.565322	0.0883325	6.39993	1.55447e-10	4.79596e-10	NA	PA4420	NO
NC_002516.11639	911.265	-0.618833	0.0967481	-6.39633	1.59154e-10	4.90762e-10	NA	PA5437	NO
NC_002516.8088	8252.8	-0.857631	0.134101	-6.39541	1.60117e-10	4.93457e-10	NA	PA3795	NO
NC_002516.11478	2788.07	0.565994	0.0885133	6.39444	1.61132e-10	4.96312e-10	NA	PA5363	NO
NC_002516.10319	351.109	-0.839473	0.131352	-6.39099	1.6481e-10	5.0736e-10	fadH2	PA4814	NO
NC_002516.3279	12008	0.875127	0.136973	6.38904	1.66927e-10	5.13594e-10	ccoN1	PA1554	NO
NC_002516.7241	195.072	-0.92121	0.144257	-6.3859	1.70392e-10	5.23965e-10	NA	PA3403	NO
NC_002516.6208	773.284	-0.789654	0.123675	-6.38491	1.71501e-10	5.27083e-10	NA	PA2928	NO
NC_002516.6845	325.664	-0.922557	0.14453	-6.38315	1.73478e-10	5.32868e-10	azoR3	PA3223	NO
NC_002516.10671	215.249	-1.06272	0.166546	-6.38093	1.76012e-10	5.40353e-10	NA	PA4980	NO
NC_002516.9951	6999.22	0.550442	0.0863024	6.37806	1.79349e-10	5.50294e-10	NA	PA4657	NO
NC_002516.3881	323.495	-0.756148	0.118562	-6.37768	1.79791e-10	5.51347e-10	NA	PA1827	NO
NC_002516.742	2551.26	-0.636324	0.0997998	-6.376	1.81773e-10	5.57116e-10	NA	PA0354	NO
NC_002516.11659	24765.7	1.19544	0.187676	6.36969	1.89415e-10	5.8022e-10	NA	PA5446	NO
NC_002516.1702	22828	1.00303	0.157479	6.36934	1.89847e-10	5.81224e-10	NA	PA0811	NO
NC_002516.3671	1093.54	0.670952	0.105347	6.36896	1.9031e-10	5.82321e-10	NA	PA1736	NO
NC_002516.5302	3199.12	0.901719	0.14178	6.35998	2.01786e-10	6.17098e-10	NA	PA2503	NO
NC_002516.5228	930.894	1.00069	0.157349	6.35968	2.02177e-10	6.17954e-10	foxR	PA2467	NO
NC_002516.2657	171.239	-1.08564	0.170753	-6.35797	2.04436e-10	6.24517e-10	NA	PA1257	NO
NC_002516.1071	807.649	1.10287	0.173719	6.3486	2.17283e-10	6.63397e-10	nirL	PA0514	NO
NC_002516.11510	20327.5	-0.527343	0.0830679	-6.34833	2.1766e-10	6.64184e-10	betB	PA5373	NO
NC_002516.6368	3582.78	-0.628194	0.0989703	-6.3473	2.19128e-10	6.68299e-10	nagZ	PA3005	NO
NC_002516.4127	8699.06	-1.2855	0.202575	-6.3458	2.21279e-10	6.74489e-10	NA	PA1942	NO
NC_002516.7414	8377.81	0.628598	0.0990903	6.34369	2.24326e-10	6.83403e-10	metG	PA3482	NO
NC_002516.9132	4332.16	0.739534	0.116652	6.33964	2.30302e-10	7.01227e-10	recD	PA4283	NO
NC_002516.287	834.547	-0.84653	0.133669	-6.33303	2.4039e-10	7.31542e-10	NA	PA0136	NO
NC_002516.7795	40776.7	-1.0306	0.162776	-6.33139	2.4297e-10	7.3899e-10	rpsB	PA3656	NO
NC_002516.3133	380.433	-0.715025	0.113006	-6.3273	2.49483e-10	7.58386e-10	NA	PA1485	NO
NC_002516.1183	675.03	0.700721	0.110755	6.32678	2.50332e-10	7.60551e-10	NA	PA0568	NO
NC_002516.3321	1445.18	0.589078	0.0931122	6.32654	2.50725e-10	7.61329e-10	NA	PA1575	NO
NC_002516.6194	575.954	-0.863005	0.136514	-6.32174	2.58631e-10	7.84909e-10	NA	PA2921	NO
NC_002516.6188	1012.24	-0.803058	0.127077	-6.31944	2.62519e-10	7.96274e-10	NA	PA2918	NO
NC_002516.1881	401.926	0.863891	0.136735	6.318	2.64964e-10	8.03254e-10	NA	PA0894	NO
NC_002516.5385	1989.26	0.617342	0.097808	6.31177	2.75862e-10	8.35837e-10	NA	PA2544	NO
NC_002516.10761	972.12	-0.761254	0.120644	-6.30994	2.79143e-10	8.45318e-10	NA	PA5023	NO
NC_002516.8790	53921.4	0.942595	0.149394	6.30946	2.80016e-10	8.475e-10	NA	PA4131	NO
NC_002516.1856	446.127	-1.57242	0.249325	-6.30671	2.85032e-10	8.62214e-10	NA	PA0883	DOWN
NC_002516.4156	82.4451	-1.31542	0.208742	-6.30165	2.945e-10	8.90372e-10	NA	PA1955	NO
NC_002516.3305	872.193	-0.72997	0.115916	-6.29738	3.02725e-10	9.14741e-10	NA	PA1567	NO
NC_002516.8549	1419.72	-0.727964	0.115691	-6.29234	3.12714e-10	9.44414e-10	NA	PA4013	NO
NC_002516.8090	10370.4	-0.862874	0.137216	-6.28845	3.20641e-10	9.6783e-10	NA	PA3796	NO
NC_002516.8429	538.603	-0.673285	0.107111	-6.28584	3.26085e-10	9.83728e-10	NA	PA3955	NO
NC_002516.11066	1424.14	0.67173	0.106875	6.28522	3.27382e-10	9.87105e-10	NA	PA5169	NO
NC_002516.1236	1757.79	0.664327	0.105699	6.28507	3.27698e-10	9.87526e-10	pdxA	PA0593	NO
NC_002516.1749	24780.9	-0.753478	0.119916	-6.28339	3.31268e-10	9.97745e-10	NA	PA0833	NO
NC_002516.5090	6646.86	1.54954	0.246638	6.28263	3.32886e-10	1.00207e-09	pvdJ	PA2400	UP
NC_002516.2080	70.2474	-1.44993	0.230971	-6.27751	3.44041e-10	1.0351e-09	NA	PA0986	NO
NC_002516.1488	365.952	0.999713	0.159268	6.27693	3.45316e-10	1.03837e-09	NA	PA0709	NO
NC_002516.3372	3175.48	0.770881	0.122869	6.27401	3.51865e-10	1.05749e-09	NA	PA1597	NO
NC_002516.5844	20438.8	0.982078	0.156569	6.27248	3.5534e-10	1.06736e-09	NA	PA2760	NO
NC_002516.3096	723.261	-0.818701	0.130576	-6.26994	3.61194e-10	1.08436e-09	NA	PA1469	NO
NC_002516.2801	281.475	-0.966576	0.154188	-6.2688	3.63833e-10	1.09169e-09	NA	PA1325	NO
NC_002516.1929	808.627	-0.927766	0.148012	-6.26819	3.6526e-10	1.09539e-09	NA	PA0915	NO
NC_002516.1546	4027.78	-0.853976	0.136287	-6.26601	3.70419e-10	1.11026e-09	NA	PA0736a	NO
NC_002516.6645	1551.03	-0.770489	0.123016	-6.26334	3.76807e-10	1.1288e-09	NA	PA3131	NO
NC_002516.8513	1451.22	0.6108	0.0975463	6.26163	3.80964e-10	1.14064e-09	NA	PA3995	NO
NC_002516.8611	1784.26	-0.633031	0.101105	-6.26111	3.82235e-10	1.14383e-09	ispA	PA4043	NO
NC_002516.2424	520.368	-1.05013	0.167736	-6.26061	3.83473e-10	1.14692e-09	NA	PA1144	NO
NC_002516.9896	8086.95	0.695105	0.111197	6.25111	4.07544e-10	1.21826e-09	NA	PA4632	NO
NC_002516.3692	9980.63	1.01347	0.162183	6.24893	4.13273e-10	1.23406e-09	NA	PA1746	NO
NC_002516.8465	5415.23	0.881632	0.141084	6.249	4.13081e-10	1.23406e-09	NA	PA3972	NO
NC_002516.6346	4591.14	0.706692	0.113168	6.24464	4.24784e-10	1.26775e-09	nqrF	PA2994	NO
NC_002516.10166	57135.2	-0.637719	0.102136	-6.24384	4.26967e-10	1.27359e-09	infB	PA4744	NO
NC_002516.8114	22853	-0.757008	0.121272	-6.24222	4.31413e-10	1.28616e-09	ndk	PA3807	NO
NC_002516.9241	1625.82	0.611491	0.0979822	6.24084	4.35223e-10	1.29683e-09	NA	PA4332	NO
NC_002516.11713	3742.51	-0.769409	0.123339	-6.23817	4.42716e-10	1.31845e-09	NA	PA5472	NO
NC_002516.690	3776.49	-0.662643	0.106247	-6.23685	4.46477e-10	1.32894e-09	rpiA	PA0330	NO
NC_002516.2723	20672	1.09426	0.175488	6.2355	4.50337e-10	1.33971e-09	NA	PA1288	NO
NC_002516.8888	125.379	-1.11509	0.178878	-6.2338	4.55249e-10	1.3536e-09	NA	PA4177	NO
NC_002516.1985	318.102	-0.778336	0.124949	-6.22925	4.68679e-10	1.39279e-09	NA	PA0940	NO
NC_002516.7558	1534.54	-0.743219	0.119346	-6.22742	4.74165e-10	1.40834e-09	algG	PA3545	NO
NC_002516.5354	2284.16	0.683443	0.109766	6.22635	4.77422e-10	1.41726e-09	NA	PA2529	NO
NC_002516.5984	3930.21	0.592426	0.0951824	6.22411	4.84294e-10	1.43689e-09	NA	PA2824	NO
NC_002516.174	3346.46	0.486543	0.0782384	6.21872	5.01211e-10	1.4863e-09	fha1	PA0081	NO
NC_002516.7498	872.672	-0.770301	0.123939	-6.21518	5.1267e-10	1.51947e-09	NA	PA3522	NO
NC_002516.652	365.022	-0.960158	0.154489	-6.21507	5.13031e-10	1.51973e-09	NA	PA0311	NO
NC_002516.11839	523.509	-0.724766	0.116768	-6.2069	5.40411e-10	1.59998e-09	NA	PA5535	NO
NC_002516.1035	621.718	-0.690206	0.111239	-6.20471	5.47985e-10	1.62155e-09	NA	PA0496	NO
NC_002516.4540	422.657	-0.85384	0.137628	-6.20399	5.50503e-10	1.62813e-09	NA	PA2138	NO
NC_002516.5808	5285.75	0.914043	0.147334	6.20386	5.50942e-10	1.62857e-09	NA	PA2746a	NO
NC_002516.11076	59613.7	0.902734	0.145546	6.20239	5.56135e-10	1.64304e-09	arcC	PA5173	NO
NC_002516.7061	985.135	-0.615225	0.0991942	-6.20223	5.56693e-10	1.64382e-09	NA	PA3321	NO
NC_002516.899	56923.2	0.42492	0.0686012	6.19405	5.86364e-10	1.73052e-09	sahH	PA0432	NO
NC_002516.11037	374.962	0.855436	0.138118	6.19353	5.88316e-10	1.73536e-09	NA	PA5157	NO
NC_002516.5137	20013.3	2.47205	0.399325	6.19057	5.99474e-10	1.76734e-09	pvdL	PA2424	UP
NC_002516.39	6827.85	0.911307	0.147267	6.18811	6.08907e-10	1.7942e-09	def	PA0019	NO
NC_002516.9619	2150.92	0.551695	0.0891837	6.18606	6.1688e-10	1.81673e-09	NA	PA4506	NO
NC_002516.6572	1137.88	0.618664	0.100058	6.18303	6.28843e-10	1.85099e-09	xcpX	PA3097	NO
NC_002516.4968	218.365	-0.984817	0.159341	-6.18056	6.38763e-10	1.87919e-09	NA	PA2341	NO
NC_002516.2533	1622.35	-0.615414	0.0995902	-6.17946	6.43196e-10	1.89123e-09	NA	PA1197	NO
NC_002516.5976	3058.93	0.775388	0.12553	6.17693	6.5362e-10	1.92087e-09	NA	PA2820	NO
NC_002516.2539	1637.41	0.725848	0.117522	6.1763	6.56207e-10	1.92746e-09	NA	PA1200	NO
NC_002516.8491	2449.16	-0.486879	0.078843	-6.1753	6.60371e-10	1.93866e-09	lnt	PA3984	NO
NC_002516.2244	727.623	0.860958	0.139467	6.17319	6.69247e-10	1.96369e-09	NA	PA1062	NO
NC_002516.11609	6110.19	-0.588023	0.0953041	-6.16997	6.83047e-10	2.00313e-09	NA	PA5422	NO
NC_002516.9991	2899.71	0.880075	0.142662	6.16893	6.8754e-10	2.01524e-09	NA	PA4675	NO
NC_002516.128	428.875	-0.73736	0.119586	-6.16596	7.00562e-10	2.05233e-09	NA	PA0058	NO
NC_002516.8948	1206.01	0.883658	0.143317	6.16574	7.01538e-10	2.05411e-09	mexH	PA4206	NO
NC_002516.3432	504.734	-0.773979	0.125622	-6.16118	7.22065e-10	2.1131e-09	NA	PA1626	NO
NC_002516.7369	1736.73	0.499672	0.0811645	6.15629	7.44687e-10	2.17816e-09	NA	PA3462	NO
NC_002516.9396	2021.58	-0.748378	0.121723	-6.14822	7.8358e-10	2.29072e-09	NA	PA4404	NO
NC_002516.2998	2834.67	-0.595282	0.0968611	-6.14573	7.95985e-10	2.32576e-09	bdlA	PA1423	NO
NC_002516.578	326.982	-0.757117	0.123232	-6.14386	8.05389e-10	2.35201e-09	NA	PA0276	NO
NC_002516.6937	569.206	-0.731366	0.119051	-6.14333	8.08103e-10	2.3587e-09	NA	PA3265	NO
NC_002516.2767	835.201	-0.629511	0.102501	-6.14149	8.17517e-10	2.38492e-09	phnW	PA1310	NO
NC_002516.3891	3251.48	-0.668469	0.108875	-6.13979	8.26317e-10	2.40934e-09	NA	PA1832	NO
NC_002516.4624	192.34	1.09058	0.177654	6.13879	8.31516e-10	2.42323e-09	NA	PA2178	NO
NC_002516.489	533.549	-0.688339	0.112172	-6.13645	8.43878e-10	2.45797e-09	NA	PA0233	NO
NC_002516.1850	164.006	-1.76781	0.288128	-6.13552	8.48825e-10	2.47108e-09	NA	PA0880	DOWN
NC_002516.11758	8465.32	0.518163	0.0845567	6.12799	8.89964e-10	2.58949e-09	thrB	PA5495	NO
NC_002516.8593	466.787	-0.805352	0.131648	-6.11746	9.50814e-10	2.7651e-09	aqpZ	PA4034	NO
NC_002516.8621	1848.63	0.596322	0.0975371	6.1138	9.72867e-10	2.82776e-09	NA	PA4048	NO
NC_002516.11015	2763.58	0.56681	0.0927303	6.11245	9.81104e-10	2.85021e-09	NA	PA5148	NO
NC_002516.1081	21811	0.777755	0.127289	6.11013	9.9548e-10	2.89047e-09	nirS	PA0519	NO
NC_002516.9864	2903.45	0.553906	0.0906669	6.10924	1.00106e-09	2.90515e-09	NA	PA4617	NO
NC_002516.3283	5963.04	0.76407	0.125094	6.10797	1.00909e-09	2.92694e-09	ccoQ2	PA1555.1	NO
NC_002516.11837	350.076	-0.802874	0.131452	-6.10773	1.01057e-09	2.92972e-09	NA	PA5534	NO
NC_002516.4827	139.078	1.13439	0.185755	6.10691	1.01581e-09	2.94337e-09	NA	PA2274	NO
NC_002516.10209	30863.1	1.02256	0.167479	6.1056	1.02416e-09	2.96603e-09	grpE	PA4762	NO
NC_002516.4819	951.139	-0.570643	0.0934701	-6.10509	1.02746e-09	2.97403e-09	NA	PA2270	NO
NC_002516.2790	269.832	-0.777769	0.127412	-6.10437	1.03207e-09	2.98581e-09	cyoE	PA1321	NO
NC_002516.5922	1896.12	-0.617327	0.101145	-6.10336	1.03861e-09	3.00317e-09	NA	PA2795	NO
NC_002516.6912	1256.99	0.565596	0.0927253	6.09969	1.06272e-09	3.07132e-09	NA	PA3255	NO
NC_002516.1958	7157.57	0.448505	0.0735706	6.09625	1.08583e-09	3.13645e-09	gacS	PA0928	NO
NC_002516.10757	1457.76	-0.750131	0.12306	-6.09563	1.09008e-09	3.14712e-09	NA	PA5021	NO
NC_002516.11406	472.871	-0.695964	0.114248	-6.09172	1.11705e-09	3.22331e-09	NA	PA5327	NO
NC_002516.479	463.247	-0.658946	0.10822	-6.08894	1.13661e-09	3.27805e-09	pcaF	PA0228	NO
NC_002516.10921	328.592	-0.844379	0.138802	-6.08335	1.17699e-09	3.39276e-09	NA	PA5102	NO
NC_002516.2535	8167.37	0.524692	0.0863078	6.07931	1.20699e-09	3.47743e-09	NA	PA1198	NO
NC_002516.6385	814.731	0.758222	0.124729	6.07895	1.2097e-09	3.48345e-09	NA	PA3012	NO
NC_002516.533	1037.97	-0.661086	0.108822	-6.07493	1.24044e-09	3.57012e-09	NA	PA0254	NO
NC_002516.9270	3268.12	-0.71331	0.117444	-6.0736	1.25077e-09	3.59797e-09	NA	PA4345	NO
NC_002516.497	154.808	-0.938206	0.15479	-6.06117	1.35132e-09	3.88521e-09	NA	PA0237	NO
NC_002516.8485	6656.6	0.820652	0.135602	6.05192	1.43128e-09	4.11299e-09	NA	PA3981	NO
NC_002516.10338	56.28	-1.56166	0.258058	-6.05159	1.43421e-09	4.11929e-09	NA	PA4823	DOWN
NC_002516.435	1071.06	-0.703234	0.11623	-6.05037	1.4451e-09	4.14844e-09	NA	PA0207	NO
NC_002516.6297	2207.23	-1.1978	0.198044	-6.04811	1.46551e-09	4.20485e-09	rpmF	PA2970	NO
NC_002516.1458	85.9303	-1.22097	0.201902	-6.04732	1.47277e-09	4.2235e-09	NA	PA0695	NO
NC_002516.6362	12013.4	0.509594	0.0842903	6.0457	1.48764e-09	4.26007e-09	mfd	PA3002	NO
NC_002516.8995	2769.95	1.25025	0.206801	6.04568	1.48781e-09	4.26007e-09	pchR	PA4227	NO
NC_002516.10053	3153.4	0.839903	0.138923	6.04584	1.48638e-09	4.26007e-09	NA	PA4697	NO
NC_002516.3569	1501.56	-0.95233	0.157589	-6.04311	1.51171e-09	4.32627e-09	speE	PA1687	NO
NC_002516.11847	233.764	-0.838762	0.138813	-6.0424	1.51843e-09	4.34326e-09	NA	PA5539	NO
NC_002516.11756	8626.88	0.600297	0.0994096	6.03862	1.55439e-09	4.44384e-09	NA	PA5494	NO
NC_002516.4778	596.963	-0.710459	0.117675	-6.03744	1.56578e-09	4.47411e-09	NA	PA2252	NO
NC_002516.4678	213.658	-0.860624	0.142597	-6.03537	1.58598e-09	4.52953e-09	NA	PA2205	NO
NC_002516.8377	3408.14	-0.912486	0.151258	-6.03263	1.61311e-09	4.60464e-09	NA	PA3931	NO
NC_002516.7344	1464.32	-0.798986	0.132504	-6.02989	1.64068e-09	4.68094e-09	NA	PA3450	NO
NC_002516.5395	2351.43	-0.778056	0.129238	-6.02034	1.74054e-09	4.96329e-09	NA	PA2549	NO
NC_002516.10923	1769.8	0.569165	0.0945617	6.01898	1.75515e-09	5.0024e-09	NA	PA5103	NO
NC_002516.912	2196.4	-0.483413	0.080335	-6.01746	1.77174e-09	5.04711e-09	codB	PA0438	NO
NC_002516.3125	1918.82	0.751592	0.124981	6.01363	1.81417e-09	5.1627e-09	ccmH	PA1482	NO
NC_002516.8539	1097.98	-0.775373	0.128935	-6.01366	1.81384e-09	5.1627e-09	NA	PA4008	NO
NC_002516.2222	1063.11	-1.05648	0.175685	-6.01351	1.8155e-09	5.16383e-09	NA	PA1052a	NO
NC_002516.3898	826.314	0.775023	0.128885	6.0133	1.81785e-09	5.16789e-09	NA	PA1835	NO
NC_002516.1211	1800.74	-0.519344	0.0864085	-6.01033	1.85146e-09	5.25947e-09	NA	PA0581	NO
NC_002516.10741	17049.1	0.693831	0.115441	6.01029	1.85195e-09	5.25947e-09	ilvE	PA5013	NO
NC_002516.431	1095.3	-1.17786	0.196099	-6.00643	1.8965e-09	5.38325e-09	NA	PA0205	NO
NC_002516.2900	328.503	-0.730825	0.121759	-6.00221	1.94649e-09	5.52231e-09	NA	PA1374	NO
NC_002516.1435	94.0299	-1.23119	0.205253	-5.9984	1.99272e-09	5.65061e-09	NA	PA0684	NO
NC_002516.11376	7903.32	-0.776408	0.129477	-5.99649	2.01628e-09	5.7145e-09	NA	PA5313	NO
NC_002516.8716	220.99	-1.18897	0.19842	-5.99217	2.07054e-09	5.8653e-09	NA	PA4097	NO
NC_002516.277	736.654	1.0783	0.179955	5.99208	2.07168e-09	5.86556e-09	NA	PA0131	NO
NC_002516.5251	773.831	-0.65509	0.109384	-5.98888	2.11293e-09	5.97929e-09	NA	PA2478	NO
NC_002516.1401	3511.31	-0.675416	0.112784	-5.9886	2.11654e-09	5.98647e-09	NA	PA0669	NO
NC_002516.7067	1592.75	-0.730678	0.122022	-5.98806	2.12359e-09	6.00336e-09	NA	PA3324	NO
NC_002516.5859	929.219	-0.619559	0.103478	-5.98734	2.13301e-09	6.02695e-09	NA	PA2766	NO
NC_002516.6518	826.366	0.668181	0.111627	5.98585	2.1526e-09	6.07921e-09	NA	PA3073	NO
NC_002516.5494	465.63	0.893569	0.1493	5.98504	2.16333e-09	6.10641e-09	qteE	PA2593	NO
NC_002516.1710	10099.3	0.732599	0.122409	5.98486	2.16579e-09	6.11027e-09	NA	PA0815	NO
NC_002516.6481	608.538	0.877492	0.146672	5.9827	2.19474e-09	6.18881e-09	NA	PA3056	NO
NC_002516.322	1035.74	-0.679464	0.113577	-5.98241	2.19861e-09	6.19659e-09	pcaQ	PA0152	NO
NC_002516.3277	6833.55	0.88186	0.14742	5.98196	2.2047e-09	6.21061e-09	ccoO1	PA1553	NO
NC_002516.188	801.903	0.704632	0.117837	5.9797	2.2355e-09	6.29102e-09	NA	PA0088	NO
NC_002516.8784	4953.13	0.915535	0.153105	5.97977	2.23452e-09	6.29102e-09	NA	PA4128	NO
NC_002516.5756	1217.69	0.524827	0.0877922	5.97806	2.2581e-09	6.3514e-09	NA	PA2721	NO
NC_002516.3533	1567.48	0.849685	0.142254	5.97303	2.32892e-09	6.5473e-09	stk1	PA1671	NO
NC_002516.7490	390.697	-1.01103	0.169288	-5.97225	2.34004e-09	6.57524e-09	NA	PA3519	NO
NC_002516.4765	956.818	0.652389	0.109358	5.96564	2.43681e-09	6.84369e-09	bkdR	PA2246	NO
NC_002516.95	1322.32	-0.744735	0.124867	-5.96421	2.45826e-09	6.90047e-09	NA	PA0043	NO
NC_002516.10024	8074.23	0.614671	0.103062	5.9641	2.45986e-09	6.90149e-09	NA	PA4689	NO
NC_002516.5942	2386.7	0.906932	0.152084	5.96335	2.47112e-09	6.92959e-09	NA	PA2805	NO
NC_002516.9159	6680.44	1.10504	0.18535	5.96192	2.49285e-09	6.987e-09	pprB	PA4296	NO
NC_002516.5506	504.906	-0.648036	0.108941	-5.9485	2.70619e-09	7.57732e-09	NA	PA2599	NO
NC_002516.9953	2933.51	-0.687227	0.115529	-5.94855	2.70528e-09	7.57732e-09	NA	PA4658	NO
NC_002516.5498	343.778	-0.733104	0.12334	-5.94376	2.78551e-09	7.7955e-09	NA	PA2595	NO
NC_002516.3627	191.524	-0.873515	0.146967	-5.94362	2.78803e-09	7.79864e-09	pscB	PA1715	NO
NC_002516.7651	510.421	-0.802545	0.13506	-5.94216	2.81295e-09	7.8644e-09	NA	PA3590	NO
NC_002516.783	2519.12	0.483773	0.081415	5.94206	2.81457e-09	7.86499e-09	ftsE	PA0374	NO
NC_002516.7985	9827.65	-0.565092	0.0951044	-5.9418	2.81904e-09	7.87352e-09	ffh	PA3746	NO
NC_002516.2280	1562.35	0.582178	0.0980169	5.93956	2.85787e-09	7.97799e-09	flgD	PA1079	NO
NC_002516.10152	866.955	0.622734	0.104854	5.93904	2.86702e-09	7.99952e-09	NA	PA4737	NO
NC_002516.1215	631.156	-0.953942	0.160702	-5.9361	2.91878e-09	8.13987e-09	NA	PA0583	NO
NC_002516.4057	297.352	-0.786564	0.132627	-5.93063	3.01777e-09	8.40764e-09	NA	PA1908	NO
[truncated: 3,573 more rows]
