# Supplementary material for: Mutations in mexT bypass the stringent response dependency of virulence in Pseudomonas aeruginosa
Source: Cell Rep. Author manuscript; Available in PMC 2025 Nov 18. (PMC7618369; doi:10.1016/j.celrep.2024.115079)
Supplement: Supplementary Materials [file EMS209706-supplement-Supplementary_Materials.zip › 1-s2.0-S221112472401430X-mmc4.xlsx]

## Sheet: Data S3
GeneID	baseMean	log2FoldChange	lfcSE	stat	pvalue	padj	Gene	Locus_tag	diffexpressed	Function
NC_002516.551	1215.3	2.37301	0.21431	11.0728	1.70073e-28	1.05294e-25	hcpC	PA0263	UP	T6SS
NC_002516.10001	187.628	0.0291357	0.189381	0.153847	0.87773	0.948875	rimI	PA4678	NO
NC_002516.10003	1236.85	0.196125	0.141905	1.38208	0.166946	0.365367	NA	PA4679	NO
NC_002516.10005	314.045	0.846076	0.17	4.97691	6.46063e-07	2.70667e-05	NA	PA4680	NO
NC_002516.10007	901.138	0.711976	0.265971	2.6769	0.00743077	0.0478109	NA	PA4681	NO
NC_002516.10009	1674.84	-0.0826421	0.175105	-0.471957	0.636957	0.809085	NA	PA4682	NO
NC_002516.1001	137.915	0.383275	0.21441	1.78758	0.0738436	0.21886	NA	PA0480	NO
NC_002516.10011	757.584	0.678232	0.148498	4.56727	4.94118e-06	0.000157327	NA	PA4683	NO
NC_002516.10014	1006.61	-0.2683	0.188631	-1.42235	0.154924	0.348783	NA	PA4684	NO
NC_002516.10016	47.7059	-0.0168999	0.404435	-0.0417865	0.966669	0.985055	NA	PA4685	NO
NC_002516.10018	3740.03	-0.495018	0.229169	-2.16006	0.0307679	0.126244	NA	PA4686	NO
NC_002516.10020	2889.65	-0.652512	0.161779	-4.03336	5.49858e-05	0.00116053	hitA	PA4687	NO
NC_002516.10022	738.98	-0.3301	0.209262	-1.57745	0.114693	0.290825	hitB	PA4688	NO
NC_002516.10024	4661.97	-0.0932066	0.134433	-0.693331	0.488102	0.693165	NA	PA4689	NO
NC_002516.10026	773.817	0.162558	0.207512	0.783366	0.433412	0.646926	NA	PA4690	NO
NC_002516.10028	1427.48	0.159088	0.126394	1.25866	0.208152	0.42053	NA	PA4690a	NO
NC_002516.1003	171.066	-0.392147	0.256704	-1.52762	0.126606	0.306983	NA	PA0481	NO
NC_002516.10041	763.665	-0.422072	0.234809	-1.79751	0.0722549	0.215902	NA	PA4691	NO
NC_002516.10043	1015.59	-0.110095	0.147695	-0.745419	0.456019	0.666372	NA	PA4692	NO
NC_002516.10045	2027.26	0.0494405	0.114355	0.432344	0.665492	0.826046	pssA	PA4693	NO
NC_002516.10047	12716.5	-0.391443	0.151501	-2.58377	0.00977261	0.0577444	ilvC	PA4694	NO
NC_002516.10049	1626.46	-0.468095	0.179588	-2.60649	0.00914759	0.0550436	ilvH	PA4695	NO
NC_002516.1005	21695.9	-0.169843	0.152995	-1.11012	0.266946	0.48768	glcB	PA0482	NO
NC_002516.10051	6720.05	-0.400191	0.170345	-2.34929	0.0188091	0.0903485	ilvI	PA4696	NO
NC_002516.10053	1397.1	-1.23828	0.311375	-3.97682	6.98426e-05	0.00139485	NA	PA4697	NO
NC_002516.10055	647.116	0.0561171	0.230748	0.243197	0.807853	0.907715	NA	PA4698	NO
NC_002516.10057	3116.82	-0.147842	0.127551	-1.15909	0.246421	0.462154	NA	PA4699	NO
NC_002516.10059	2159.94	0.18868	0.127095	1.48455	0.137662	0.323787	mrcB	PA4700	NO
NC_002516.10061	4254.58	0.139356	0.224892	0.619655	0.535485	0.734003	NA	PA4701	NO
NC_002516.10063	7858.82	0.643915	0.354769	1.81503	0.0695197	0.211328	NA	PA4702	NO
NC_002516.10065	4441.84	0.112786	0.14361	0.785362	0.432241	0.646216	NA	PA4703	NO
NC_002516.10068	2519.19	-0.0826548	0.174411	-0.473907	0.635566	0.808717	cbpA	PA4704	NO
NC_002516.10077	891.703	-0.276927	0.142385	-1.94492	0.0517848	0.174212	NA	PA4705	NO
NC_002516.10079	475.316	0.0208571	0.198731	0.104952	0.916414	0.96473	NA	PA4706	NO
NC_002516.1008	2864.97	0.155073	0.1712	0.905798	0.365043	0.585248	NA	PA0483	NO
NC_002516.10081	352.467	0.22048	0.189717	1.16215	0.245173	0.460744	NA	PA4707	NO
NC_002516.10083	831.987	-0.338212	0.241314	-1.40154	0.161052	0.357095	phuT	PA4708	NO
NC_002516.10085	345.436	-0.176359	0.219471	-0.803565	0.421648	0.637737	NA	PA4709	NO
NC_002516.10089	1005.73	-0.478175	0.287861	-1.66113	0.0966867	0.261736	phuR	PA4710	NO
NC_002516.10091	323.227	-0.175864	0.252109	-0.697571	0.485445	0.691224	NA	PA4711	NO
NC_002516.10093	704.181	0.316082	0.131806	2.39809	0.016481	0.0825087	NA	PA4712	NO
NC_002516.10095	2048.68	-0.55794	0.442949	-1.2596	0.207812	0.420148	NA	PA4713	NO
NC_002516.10097	2188.4	0.0871898	0.231803	0.376138	0.706814	0.853561	NA	PA4714	NO
NC_002516.10099	3707.77	-0.500792	0.11576	-4.3261	1.5177e-05	0.000398226	NA	PA4715	NO
NC_002516.1010	9811.81	0.209156	0.103457	2.02167	0.0432109	0.154088	NA	PA0484	NO
NC_002516.10101	1120.59	-0.109088	0.189187	-0.576616	0.564199	0.753855	NA	PA4716	NO
NC_002516.10103	5764.29	0.0970352	0.128769	0.753561	0.451113	0.662346	NA	PA4717	NO
NC_002516.10105	1292.55	0.00263115	0.153334	0.0171596	0.986309	0.993923	NA	PA4718	NO
NC_002516.10107	1693.26	-0.00865314	0.170667	-0.050702	0.959563	0.982666	NA	PA4719	NO
NC_002516.10109	1765.07	0.0523969	0.145279	0.360663	0.718351	0.859861	trmA	PA4720	NO
NC_002516.10111	698.694	-0.364674	0.151932	-2.40025	0.0163839	0.0822443	NA	PA4721	NO
NC_002516.10113	3317.84	-0.327538	0.186708	-1.75428	0.0793831	0.230737	NA	PA4722	NO
NC_002516.10115	2744.44	-0.555624	0.218733	-2.54019	0.0110792	0.0631868	dksA	PA4723	NO
NC_002516.10117	428.211	-0.0672214	0.194114	-0.346299	0.729118	0.864813	NA	PA4724	NO
NC_002516.10119	64.118	-0.178571	0.307199	-0.581288	0.561046	0.753431	NA	PA4724.1	NO
NC_002516.1012	1179.19	-0.184509	0.199634	-0.924235	0.355364	0.577453	NA	PA0485	NO
NC_002516.10121	1633.48	-0.137638	0.157564	-0.873532	0.382373	0.600672	cbrA	PA4725	NO
NC_002516.10123	10257.2	0.241514	0.129639	1.86297	0.0624669	0.196647	cbrB	PA4726	NO
NC_002516.10132	5522.79	0.212844	0.247531	0.859868	0.389862	0.60696	pcnB	PA4727	NO
NC_002516.10134	415.741	0.0856934	0.200597	0.427192	0.66924	0.828537	folK	PA4728	NO
NC_002516.10136	1348.13	-0.412898	0.134886	-3.06108	0.0022054	0.0201121	panB	PA4729	NO
NC_002516.10138	1203.5	-0.0397986	0.1929	-0.206317	0.836543	0.925947	panC	PA4730	NO
NC_002516.1014	1190.19	0.0897217	0.223188	0.402	0.687684	0.838279	NA	PA0486	NO
NC_002516.10140	328.188	-0.328519	0.207325	-1.58456	0.113066	0.288993	panD	PA4731	NO
NC_002516.10142	4722.52	0.199218	0.209029	0.953062	0.340558	0.564619	pgi	PA4732	NO
NC_002516.10144	3359.02	-0.157773	0.123491	-1.27761	0.201389	0.412399	acsB	PA4733	NO
NC_002516.10146	1201.31	-0.066329	0.150506	-0.440708	0.659425	0.822812	NA	PA4734	NO
NC_002516.10148	11610.4	-0.00762291	0.137792	-0.0553218	0.955882	0.981331	NA	PA4735	NO
NC_002516.10150	1222.41	0.114296	0.166963	0.684558	0.493623	0.698088	NA	PA4736	NO
NC_002516.10152	1018.96	0.236892	0.26701	0.887204	0.374969	0.593559	NA	PA4737	NO
NC_002516.10154	4978.66	-1.15166	0.266929	-4.31449	1.59973e-05	0.000410771	NA	PA4738	NO
NC_002516.10156	11040.6	0.00888161	0.33589	0.0264421	0.978905	0.990459	NA	PA4739	NO
NC_002516.10158	17980	-0.262275	0.16862	-1.55542	0.119846	0.297137	pnp	PA4740	NO
NC_002516.1016	629.101	0.0884597	0.25576	0.34587	0.72944	0.864813	NA	PA0487	NO
NC_002516.10160	3841.28	0.347411	0.207192	1.67676	0.0935899	0.257198	rpsO	PA4741	NO
NC_002516.10162	2970.26	0.171742	0.178293	0.963257	0.335419	0.5599	truB	PA4742	NO
NC_002516.10164	1141.22	-0.0983343	0.16808	-0.585044	0.558518	0.75166	rbfA	PA4743	NO
NC_002516.10166	37491.5	-0.42238	0.152049	-2.77792	0.00547073	0.0382951	infB	PA4744	NO
NC_002516.10168	16338.8	-0.404284	0.164887	-2.45189	0.0142108	0.0748773	nusA	PA4745	NO
NC_002516.10170	2248.26	-0.0630401	0.226592	-0.27821	0.780851	0.892371	NA	PA4746	NO
NC_002516.10176	2786.18	-0.585624	0.280477	-2.08795	0.0368019	0.13982	secG	PA4747	NO
NC_002516.10178	6328.88	-0.914518	0.37412	-2.44445	0.0145072	0.0758997	tpiA	PA4748	NO
NC_002516.1018	449.483	0.435157	0.169367	2.56931	0.0101901	0.0593927	NA	PA0488	NO
NC_002516.10180	6480.9	-0.674749	0.200239	-3.36973	0.000752425	0.0089013	glmM	PA4749	NO
NC_002516.10183	1730.22	-0.186496	0.1905	-0.978983	0.327588	0.551623	folP	PA4750	NO
NC_002516.10185	40216.9	0.186106	0.148033	1.25719	0.208684	0.4213	ftsH	PA4751	NO
NC_002516.10187	4957.93	0.0486046	0.190599	0.25501	0.798715	0.903219	ftsJ	PA4752	NO
NC_002516.10189	1822.27	0.0302376	0.249741	0.121076	0.903631	0.960207	NA	PA4753	NO
NC_002516.10191	1104.89	0.300592	0.16327	1.84107	0.0656108	0.203441	NA	PA4754	NO
NC_002516.10193	3651.09	0.172284	0.143868	1.19751	0.231106	0.448265	greA	PA4755	NO
NC_002516.10195	17699.8	-0.279936	0.126418	-2.21436	0.0268038	0.115062	carB	PA4756	NO
NC_002516.10197	1890.22	-0.295615	0.249428	-1.18517	0.235948	0.451798	NA	PA4757	NO
NC_002516.10199	7832.47	0.00874332	0.13637	0.0641146	0.948879	0.978197	carA	PA4758	NO
NC_002516.1020	191.489	0.14552	0.190621	0.763398	0.445226	0.656603	NA	PA0489	NO
NC_002516.10203	6189.49	-0.0746999	0.179387	-0.416418	0.677104	0.832666	dapB	PA4759	NO
NC_002516.10205	14617.5	0.140664	0.209269	0.672168	0.501477	0.703482	dnaJ	PA4760	NO
NC_002516.10207	226214	-0.0108063	0.181988	-0.0593791	0.95265	0.979615	dnaK	PA4761	NO
NC_002516.10209	40963.7	-0.578038	0.211749	-2.72982	0.00633683	0.0427704	grpE	PA4762	NO
NC_002516.10211	3505.43	0.534286	0.183557	2.91074	0.00360571	0.0286605	recN	PA4763	NO
NC_002516.10213	5396.29	0.351408	0.236778	1.48413	0.137775	0.323918	fur	PA4764	NO
NC_002516.10215	2446.28	-0.102796	0.174336	-0.589641	0.555431	0.749243	omlA	PA4765	NO
NC_002516.10217	375.68	0.742644	0.231965	3.20154	0.00136696	0.014073	NA	PA4766	NO
NC_002516.10219	2217.05	-0.271661	0.14422	-1.88366	0.059611	0.192218	NA	PA4767	NO
NC_002516.1022	1049.66	0.0700013	0.207107	0.337996	0.735366	0.867371	NA	PA0490	NO
NC_002516.10221	1931.95	0.147943	0.282554	0.523592	0.600562	0.783175	smpB	PA4768	NO
NC_002516.10223	2245.62	-0.503895	0.263362	-1.91332	0.0557073	0.183344	NA	PA4769	NO
NC_002516.10225	2003.52	-0.290262	0.159652	-1.81809	0.0690496	0.210473	lldP	PA4770	NO
NC_002516.10227	666.462	-0.0796057	0.190478	-0.417926	0.676001	0.832231	lldD	PA4771	NO
NC_002516.10229	1345.41	-0.0687944	0.183113	-0.375693	0.707145	0.853599	NA	PA4772	NO
NC_002516.10231	237.331	0.171405	0.18448	0.929121	0.352826	0.576018	NA	PA4773	NO
NC_002516.10233	377.596	0.0275696	0.160017	0.172292	0.863208	0.941702	NA	PA4774	NO
NC_002516.10235	1007.48	0.155252	0.132601	1.17082	0.241671	0.457091	NA	PA4775	NO
NC_002516.10237	1176.49	0.158846	0.134729	1.179	0.238398	0.453517	pmrA	PA4776	NO
NC_002516.10239	918.818	0.455405	0.197696	2.30357	0.021247	0.097849	pmrB	PA4777	NO
NC_002516.1024	277.327	-0.158769	0.154619	-1.02684	0.304494	0.529208	NA	PA0491	NO
NC_002516.10244	3120.67	0.193398	0.121176	1.59601	0.110487	0.28473	cueR	PA4778	NO
NC_002516.10246	450.733	0.0506964	0.139409	0.363653	0.716117	0.858478	NA	PA4779	NO
NC_002516.10248	2886.86	0.342303	0.142247	2.4064	0.0161106	0.0813116	NA	PA4780	NO
NC_002516.10250	12003.4	0.462862	0.106515	4.34552	1.38946e-05	0.000372215	NA	PA4781	NO
NC_002516.10252	102.733	0.0696297	0.224971	0.309505	0.756937	0.879411	NA	PA4782	NO
NC_002516.10254	424.623	0.363678	0.147445	2.46654	0.0136426	0.0728827	NA	PA4783	NO
NC_002516.10256	463.215	0.183319	0.152764	1.20001	0.230135	0.447655	NA	PA4784	NO
NC_002516.10258	2032.46	0.129338	0.18703	0.691538	0.489228	0.69434	NA	PA4785	NO
NC_002516.1026	129.207	0.257605	0.206399	1.24809	0.211997	0.42469	NA	PA0492	NO
NC_002516.10261	2750.63	0.282327	0.132769	2.12645	0.033466	0.132006	NA	PA4786	NO
NC_002516.10263	2746.49	-0.0135925	0.127057	-0.10698	0.914805	0.964353	NA	PA4787	NO
NC_002516.10265	914.223	0.351222	0.226121	1.55325	0.120364	0.297952	NA	PA4788	NO
NC_002516.10267	88.9489	-0.336076	0.317856	-1.05732	0.290366	0.513482	NA	PA4789	NO
NC_002516.10269	402.352	0.0978979	0.143749	0.681033	0.495851	0.699641	NA	PA4790	NO
NC_002516.10271	821.908	0.285994	0.247562	1.15524	0.247991	0.464317	NA	PA4791	NO
NC_002516.10273	1578.35	0.0344211	0.151291	0.227516	0.820022	0.914016	NA	PA4792	NO
NC_002516.10275	3172.6	-0.462152	0.235974	-1.95848	0.0501735	0.17026	NA	PA4793	NO
NC_002516.10277	402.461	0.464592	0.302804	1.5343	0.124956	0.305106	NA	PA4794	NO
NC_002516.10279	245.424	0.476081	0.35883	1.32676	0.184588	0.388562	NA	PA4795	NO
NC_002516.1028	30.4892	0.254672	0.316879	0.803689	0.421577	0.637737	NA	PA0493	NO
NC_002516.10281	687.107	0.12754	0.162937	0.782758	0.433769	0.647112	NA	PA4796	NO
NC_002516.10283	1051.14	-0.182316	0.246872	-0.738504	0.460208	0.668826	NA	PA4797	NO
NC_002516.10285	1610.19	-0.172911	0.20924	-0.826376	0.408591	0.624429	NA	PA4798	NO
NC_002516.10287	271.948	0.200502	0.148096	1.35387	0.175778	0.375694	NA	PA4799	NO
NC_002516.10289	205.125	-0.0495184	0.177892	-0.278363	0.780734	0.892371	NA	PA4800	NO
NC_002516.10291	276.866	-0.172821	0.191728	-0.901387	0.367383	0.586776	NA	PA4801	NO
NC_002516.10293	142.074	-0.254544	0.21986	-1.15776	0.246963	0.462948	NA	PA4802	NO
NC_002516.10297	755.918	-0.710758	0.272186	-2.61129	0.00902001	0.0545114	NA	PA4803	NO
NC_002516.10299	444.05	-0.0556506	0.151392	-0.367592	0.713177	0.856243	NA	PA4804	NO
NC_002516.103	344.645	-0.367671	0.177871	-2.06706	0.0387284	0.143988	NA	PA0045	NO
NC_002516.1030	286.651	0.243386	0.169821	1.43319	0.151802	0.344153	NA	PA0494	NO
NC_002516.10301	236.331	-0.219757	0.212646	-1.03344	0.301398	0.526289	NA	PA4805	NO
NC_002516.10303	358.237	-0.0671355	0.206722	-0.324763	0.745361	0.873244	NA	PA4806	NO
NC_002516.10305	3293.13	0.52156	0.219865	2.37219	0.0176831	0.0865061	selB	PA4807	NO
NC_002516.10307	3248.88	0.308925	0.224627	1.37528	0.169045	0.367382	selA	PA4808	NO
NC_002516.10309	1298.39	0.41848	0.210208	1.99079	0.046504	0.161546	fdhE	PA4809	NO
NC_002516.10311	2763	0.611592	0.183286	3.33682	0.000847439	0.00979654	fdnI	PA4810	NO
NC_002516.10313	6715.47	0.259222	0.156066	1.66097	0.0967185	0.261736	fdnH	PA4811	NO
NC_002516.10315	32680	0.468264	0.132085	3.54518	0.000392338	0.00533382	fdnG	PA4812	NO
NC_002516.10317	289.977	0.0128291	0.17671	0.0725994	0.942125	0.976316	lipC	PA4813	NO
NC_002516.10319	200.6	0.0804853	0.183347	0.438979	0.660677	0.823003	fadH2	PA4814	NO
NC_002516.10321	294.559	0.305746	0.193763	1.57794	0.114579	0.290825	NA	PA4815	NO
NC_002516.10323	434.458	-0.0403312	0.165678	-0.243431	0.807672	0.907715	NA	PA4816	NO
NC_002516.10325	111.104	-0.505529	0.302491	-1.67122	0.0946788	0.258476	NA	PA4817	NO
NC_002516.10327	137.857	0.00109698	0.193189	0.00567828	0.995469	0.997797	NA	PA4818	NO
NC_002516.10329	49.5794	0.116612	0.300193	0.388458	0.697677	0.846572	NA	PA4819	NO
NC_002516.1033	520.741	-0.275192	0.162834	-1.69002	0.0910241	0.252936	NA	PA0495	NO
NC_002516.10331	70.9309	-0.721685	0.259876	-2.77704	0.00548566	0.0383515	NA	PA4820	NO
NC_002516.10333	606.895	-0.286448	0.165332	-1.73256	0.0831739	0.238153	NA	PA4821	NO
NC_002516.10335	338.457	0.124153	0.214081	0.579931	0.561961	0.753855	NA	PA4822	NO
NC_002516.10338	7.95661	-0.136658	0.546781	-0.249931	0.802641	0.904046	NA	PA4823	NO
NC_002516.10340	56.267	0.594575	0.295726	2.01056	0.0443719	0.156679	NA	PA4824	NO
NC_002516.10342	605.238	0.139119	0.137722	1.01014	0.312427	0.537297	mgtA	PA4825	NO
NC_002516.10344	744.898	0.0901874	0.266667	0.338203	0.73521	0.867371	NA	PA4826	NO
NC_002516.10346	1066.17	0.636357	0.231444	2.7495	0.0059686	0.0409066	NA	PA4827	NO
NC_002516.10348	646.594	0.134409	0.159681	0.841738	0.399935	0.616271	NA	PA4828	NO
NC_002516.1035	422.427	-0.0889861	0.183194	-0.485749	0.627145	0.804247	NA	PA0496	NO
NC_002516.10350	3753.96	-0.145119	0.234995	-0.617543	0.536877	0.734682	lpd3	PA4829	NO
NC_002516.10352	393.386	0.324487	0.197701	1.64131	0.100734	0.268687	NA	PA4830	NO
NC_002516.10354	568.892	-0.164505	0.159331	-1.03247	0.30185	0.526704	NA	PA4831	NO
NC_002516.10356	223.826	0.00778356	0.222438	0.0349921	0.972086	0.987513	NA	PA4832	NO
NC_002516.10358	1522.51	-0.347329	0.272091	-1.27652	0.201773	0.412731	NA	PA4833	NO
NC_002516.10360	192.795	0.00609252	0.18286	0.0333179	0.973421	0.98814	NA	PA4834	NO
NC_002516.10362	225.899	-0.0249609	0.173144	-0.144163	0.885372	0.951822	NA	PA4835	NO
NC_002516.10364	111.515	-0.0408606	0.249733	-0.163617	0.870033	0.944226	NA	PA4836	NO
NC_002516.10366	343.334	0.0586047	0.233235	0.251269	0.801606	0.90358	NA	PA4837	NO
NC_002516.10368	215.158	-0.244592	0.1956	-1.25047	0.211129	0.424547	NA	PA4838	NO
NC_002516.1037	236.047	-0.2245	0.258577	-0.868213	0.385278	0.602348	NA	PA0497	NO
NC_002516.10370	5149.3	0.340656	0.106551	3.19712	0.00138808	0.0141915	speA	PA4839	NO
NC_002516.10372	330.208	0.360973	0.232938	1.54965	0.121224	0.299009	NA	PA4840	NO
NC_002516.10374	1984.46	0.594927	0.187162	3.17867	0.00147952	0.0147569	NA	PA4841	NO
NC_002516.10376	13377.3	0.0225868	0.177905	0.12696	0.898972	0.958728	NA	PA4842	NO
NC_002516.10381	15631.8	0.680133	0.30669	2.21765	0.0265784	0.114713	NA	PA4843	NO
NC_002516.10385	599.901	0.602961	0.167193	3.60638	0.000310494	0.00443609	NA	PA4844	NO
NC_002516.10387	1943.58	-0.0343406	0.202059	-0.169953	0.865047	0.941782	dipZ	PA4845	NO
NC_002516.10389	707.138	-0.23016	0.28871	-0.797202	0.425334	0.64053	aroQ1	PA4846	NO
NC_002516.1039	1477.72	-1.14975	0.361393	-3.18143	0.00146548	0.0146934	NA	PA0498	NO
NC_002516.10391	10195.6	-0.749622	0.259971	-2.88349	0.003933	0.0304794	accB	PA4847	NO
NC_002516.10393	17040.2	-0.386976	0.142001	-2.72517	0.0064268	0.0431497	accC	PA4848	NO
NC_002516.10395	165.326	0.161366	0.207211	0.778753	0.436125	0.649062	NA	PA4849	NO
NC_002516.10397	994.844	-0.138948	0.165124	-0.84148	0.400079	0.616323	prmA	PA4850	NO
NC_002516.10399	1438.86	0.0512815	0.216703	0.236644	0.812933	0.909571	NA	PA4851	NO
NC_002516.10401	5056.18	-0.728675	0.216048	-3.37275	0.000744221	0.00882298	NA	PA4852	NO
NC_002516.10403	1129.64	-0.798268	0.156042	-5.11571	3.12567e-07	1.40453e-05	fis	PA4853	NO
NC_002516.10405	4425.18	-0.273184	0.1937	-1.41035	0.158436	0.353936	purH	PA4854	NO
NC_002516.10407	2798.16	0.00248746	0.23083	0.0107762	0.991402	0.995332	purD	PA4855	NO
NC_002516.10409	5051.98	0.234956	0.127086	1.8488	0.0644861	0.200848	retS	PA4856	NO
NC_002516.1041	282.534	-0.714581	0.330675	-2.16098	0.0306973	0.126104	NA	PA0499	NO
NC_002516.10411	286.323	0.443696	0.260621	1.70245	0.0886705	0.248496	NA	PA4857	NO
NC_002516.10413	265.041	-0.189874	0.260939	-0.727658	0.466823	0.675269	NA	PA4858	NO
NC_002516.10415	101.032	-0.106923	0.212752	-0.502571	0.615266	0.795051	NA	PA4859	NO
NC_002516.10418	115.679	-0.565316	0.380391	-1.48615	0.137241	0.323206	NA	PA4860	NO
NC_002516.10420	84.3688	0.288479	0.235895	1.22291	0.221363	0.435996	NA	PA4861	NO
NC_002516.10422	121.992	0.311655	0.190502	1.63597	0.101846	0.270877	NA	PA4862	NO
NC_002516.10424	572.469	-0.249369	0.196632	-1.2682	0.204725	0.41602	NA	PA4863	NO
NC_002516.10426	328.658	0.191452	0.240448	0.796232	0.425897	0.64053	ureD	PA4864	NO
NC_002516.10428	154.112	0.00569114	0.276449	0.0205866	0.983575	0.993186	ureA	PA4865	NO
NC_002516.1043	2781.98	-0.101485	0.163713	-0.619894	0.535327	0.734003	bioB	PA0500	NO
NC_002516.10430	542.421	-0.255054	0.29248	-0.87204	0.383187	0.601112	NA	PA4866	NO
NC_002516.10432	443.406	-0.345834	0.176919	-1.95476	0.0506113	0.171537	ureB	PA4867	NO
NC_002516.10434	3689.55	-0.217679	0.14147	-1.53869	0.12388	0.303799	ureC	PA4868	NO
NC_002516.10436	1164.82	-0.0098006	0.139475	-0.0702678	0.943981	0.977273	NA	PA4869	NO
NC_002516.10438	2392.29	-1.40551	0.313406	-4.48464	7.30359e-06	0.000216466	NA	PA4870	NO
NC_002516.10440	364.377	0.171173	0.216194	0.791756	0.428503	0.643216	NA	PA4871	NO
NC_002516.10442	1417.62	-0.104355	0.127796	-0.816573	0.414173	0.630022	NA	PA4872	NO
NC_002516.10444	3661.64	0.0911768	0.210094	0.433982	0.664302	0.82569	NA	PA4873	NO
NC_002516.10446	10219.4	-0.584629	0.247786	-2.35941	0.0183038	0.0882995	NA	PA4874	NO
NC_002516.10449	10165.4	0.0930102	0.211393	0.439988	0.659946	0.822833	osmE	PA4876	NO
NC_002516.1045	1097.04	0.478561	0.299332	1.59876	0.109873	0.283724	bioF	PA0501	NO
NC_002516.10451	1545.26	-0.464704	0.177481	-2.61833	0.00883618	0.0538514	NA	PA4877	NO
NC_002516.10454	660.072	-0.246557	0.177518	-1.38891	0.16486	0.361938	NA	PA4878	NO
NC_002516.10456	3390.03	0.315239	0.143625	2.19487	0.0281726	0.119174	NA	PA4879	NO
NC_002516.10458	8346.06	-0.301744	0.327366	-0.921732	0.356668	0.578224	NA	PA4880	NO
NC_002516.10462	7171.95	-1.20576	0.304301	-3.96238	7.42057e-05	0.00145343	NA	PA4881	NO
NC_002516.10464	200.491	-0.194779	0.206636	-0.942616	0.345877	0.569713	NA	PA4882	NO
NC_002516.10466	30.7535	-0.585078	0.332621	-1.75899	0.0785786	0.229116	NA	PA4883	NO
NC_002516.10468	53.322	-0.481117	0.283441	-1.69742	0.0896177	0.250186	NA	PA4884	NO
NC_002516.1047	2104	0.100995	0.185533	0.544351	0.5862	0.772707	NA	PA0502	NO
NC_002516.10470	391.878	-0.418014	0.195073	-2.14286	0.0321243	0.128893	irlR	PA4885	NO
NC_002516.10472	448.416	0.36407	0.191436	1.90178	0.0571995	0.18693	NA	PA4886	NO
NC_002516.10474	427.542	-0.0246755	0.135306	-0.182369	0.855293	0.937087	NA	PA4887	NO
NC_002516.10476	304.482	-0.216814	0.15023	-1.44322	0.148959	0.339812	desB	PA4888	NO
NC_002516.10478	477.866	0.161433	0.231986	0.695875	0.486507	0.691712	NA	PA4889	NO
NC_002516.10482	416.662	-0.0395901	0.214184	-0.184841	0.853353	0.936342	desT	PA4890	NO
NC_002516.10484	301.343	0.362001	0.198279	1.82572	0.067893	0.207971	ureE	PA4891	NO
NC_002516.10486	221.333	0.544274	0.203427	2.67552	0.00746134	0.0479523	ureF	PA4892	NO
NC_002516.10488	600.474	0.172522	0.196713	0.877023	0.380474	0.598871	ureG	PA4893	NO
NC_002516.1049	783.673	0.684129	0.197958	3.45593	0.000548403	0.00689774	NA	PA0503	NO
NC_002516.10490	494.686	0.100193	0.188504	0.531518	0.59506	0.778875	NA	PA4894	NO
NC_002516.10492	199.019	-0.0555197	0.241127	-0.23025	0.817897	0.912916	NA	PA4895	NO
NC_002516.10494	45.7294	-0.219404	0.285015	-0.769798	0.44142	0.652411	NA	PA4896	NO
NC_002516.10496	938.284	-0.340543	0.272384	-1.25023	0.211216	0.424553	NA	PA4897	NO
NC_002516.10498	127.996	0.20426	0.185365	1.10193	0.27049	0.492057	opdK	PA4898	NO
NC_002516.105	296.25	-0.397117	0.166479	-2.38538	0.0170613	0.0844278	NA	PA0046	NO
NC_002516.10500	880.938	0.00732684	0.147373	0.0497162	0.960349	0.982993	NA	PA4899	NO
NC_002516.10502	236.953	0.148469	0.194674	0.762654	0.44567	0.656603	NA	PA4900	NO
NC_002516.10504	182.791	0.265745	0.250283	1.06178	0.288336	0.511756	mdlC	PA4901	NO
NC_002516.10506	283.931	0.0398706	0.159004	0.250753	0.802005	0.90358	NA	PA4902	NO
NC_002516.10508	131.681	0.631664	0.207955	3.0375	0.0023855	0.0211768	NA	PA4903	NO
NC_002516.1051	374.684	0.633784	0.23441	2.70374	0.00685643	0.0453299	bioD	PA0504	NO
NC_002516.10510	191.504	0.167289	0.1903	0.879077	0.379359	0.597961	vanA	PA4904	NO
NC_002516.10512	256.355	0.101028	0.174864	0.577751	0.563432	0.753855	vanB	PA4905	NO
NC_002516.10514	983.307	0.329603	0.165205	1.99512	0.0460303	0.160501	NA	PA4906	NO
NC_002516.10516	1337.74	-0.314958	0.125645	-2.50673	0.0121854	0.0674923	NA	PA4907	NO
NC_002516.10518	195.077	-0.0477006	0.219634	-0.217182	0.828067	0.92042	NA	PA4908	NO
NC_002516.10520	259.377	0.368842	0.196783	1.87436	0.0608804	0.193695	NA	PA4909	NO
NC_002516.10522	166.142	0.233939	0.168101	1.39166	0.164027	0.361247	NA	PA4910	NO
NC_002516.10524	110.856	0.508465	0.204883	2.48173	0.0130745	0.0711709	NA	PA4911	NO
NC_002516.10526	385.768	-0.596849	0.316798	-1.884	0.0595645	0.192218	NA	PA4912	NO
NC_002516.10528	2666.32	0.433203	0.148102	2.92502	0.00344432	0.0275743	NA	PA4913	NO
NC_002516.1053	6629.8	-1.28556	0.375942	-3.41959	0.000627167	0.00768039	NA	PA0505	NO
NC_002516.10530	470.433	0.1366	0.147283	0.927467	0.353684	0.576573	NA	PA4914	NO
NC_002516.10533	11675.3	0.388199	0.121538	3.19406	0.00140287	0.0142643	NA	PA4915	NO
NC_002516.10535	6138.38	0.040064	0.241125	0.166155	0.868035	0.942993	NA	PA4916	NO
NC_002516.10537	3419.4	0.432221	0.234219	1.84537	0.0649836	0.201845	NA	PA4917	NO
NC_002516.10539	2668.39	-0.919278	0.161274	-5.70012	1.19726e-08	7.49567e-07	NA	PA4918	NO
NC_002516.10541	4635.49	-0.882151	0.192561	-4.58115	4.62433e-06	0.000148941	pncB1	PA4919	NO
NC_002516.10543	4683.95	-0.461666	0.169155	-2.72924	0.00634801	0.0427704	nadE	PA4920	NO
NC_002516.10545	722.877	-0.0280353	0.159631	-0.175625	0.860588	0.94005	NA	PA4921	NO
NC_002516.10547	102005	-0.742579	0.189927	-3.90981	9.23685e-05	0.00172711	azu	PA4922	NO
NC_002516.10549	575.504	-0.0591741	0.14527	-0.407339	0.683759	0.836146	NA	PA4923	NO
NC_002516.1055	47882.3	0.64056	0.175341	3.65323	0.000258964	0.00387909	NA	PA0506	NO
NC_002516.10551	745.849	-0.0668055	0.139402	-0.479231	0.631774	0.806349	NA	PA4924	NO
NC_002516.10553	6388.23	0.40663	0.165901	2.45104	0.0142444	0.0748773	NA	PA4925	NO
NC_002516.10555	1217.27	0.26452	0.137434	1.92471	0.0542662	0.179555	NA	PA4926	NO
NC_002516.10557	1419.57	0.290232	0.181127	1.60236	0.109075	0.282551	NA	PA4927	NO
NC_002516.10559	2389.65	0.00673316	0.155982	0.0431663	0.965569	0.985015	NA	PA4928	NO
NC_002516.10561	5975.29	0.835161	0.236705	3.52828	0.000418272	0.00557563	NA	PA4929	NO
NC_002516.10565	1590.65	0.332091	0.220651	1.50505	0.132312	0.315858	alr	PA4930	NO
NC_002516.10567	2943.07	-0.139832	0.121844	-1.14763	0.251121	0.468506	dnaB	PA4931	NO
NC_002516.10569	15773.6	-0.661492	0.292101	-2.2646	0.0235371	0.105595	rplI	PA4932	NO
NC_002516.1057	1031.19	-0.0448168	0.159409	-0.281144	0.7786	0.891382	NA	PA0507	NO
NC_002516.10571	17633.4	-0.111514	0.16619	-0.671003	0.502218	0.704344	NA	PA4933	NO
NC_002516.10573	8253.28	-0.184782	0.138464	-1.33451	0.182036	0.384644	rpsR	PA4934	NO
NC_002516.10575	13856.6	-0.155956	0.258353	-0.603657	0.546072	0.742668	rpsF	PA4935	NO
NC_002516.10577	2575.73	-0.255022	0.201608	-1.26494	0.205893	0.417633	NA	PA4936	NO
NC_002516.10579	17832.9	0.0531127	0.118515	0.448153	0.654043	0.818766	rnr	PA4937	NO
NC_002516.10585	9186.16	-0.146041	0.129204	-1.13032	0.258342	0.477977	purA	PA4938	NO
NC_002516.10587	3933.69	0.012905	0.128352	0.100544	0.919912	0.965238	NA	PA4939	NO
NC_002516.10589	600.802	0.19491	0.159535	1.22174	0.221806	0.43644	NA	PA4940	NO
NC_002516.1059	2720.17	-0.00965923	0.161481	-0.0598163	0.952302	0.979615	NA	PA0508	NO
NC_002516.10591	10092.8	-0.351315	0.252176	-1.39314	0.163578	0.360831	hflC	PA4941	NO
NC_002516.10593	15587.2	-0.322492	0.214479	-1.50361	0.132683	0.316079	hflK	PA4942	NO
NC_002516.10595	23289	0.0911224	0.132373	0.688377	0.491216	0.696097	NA	PA4943	NO
NC_002516.10597	23872.6	0.424443	0.213009	1.99261	0.0463047	0.161256	hfq	PA4944	NO
NC_002516.10599	7450.05	-0.125048	0.136802	-0.914074	0.360678	0.582015	miaA	PA4945	NO
NC_002516.10601	10263.2	0.199866	0.123701	1.61572	0.106154	0.277824	mutL	PA4946	NO
NC_002516.10603	6689.27	0.115559	0.171103	0.675378	0.499436	0.702564	amiB	PA4947	NO
NC_002516.10605	1073.07	-0.73862	0.250491	-2.94868	0.0031913	0.0262428	NA	PA4948	NO
NC_002516.10607	3493.96	0.29781	0.194634	1.53011	0.12599	0.306157	NA	PA4949	NO
NC_002516.10609	1666.54	0.110846	0.145269	0.763038	0.44544	0.656603	NA	PA4950	NO
NC_002516.1061	2467.66	0.192183	0.210081	0.914802	0.360295	0.582015	nirN	PA0509	NO
NC_002516.10611	4620.34	0.0266017	0.192019	0.138537	0.889816	0.953841	orn	PA4951	NO
NC_002516.10614	2513.97	-0.175183	0.192443	-0.91031	0.362659	0.583421	NA	PA4952	NO
NC_002516.10616	2398.12	0.581628	0.226935	2.56297	0.010378	0.0600479	motB	PA4953	NO
NC_002516.10618	2969.53	0.616814	0.108189	5.70127	1.1892e-08	7.49567e-07	motA	PA4954	NO
NC_002516.10620	2932.86	0.500343	0.243384	2.05578	0.0398042	0.146589	NA	PA4955	NO
NC_002516.10622	919.348	-0.244972	0.248016	-0.987728	0.323286	0.547356	rhdA	PA4956	NO
NC_002516.10624	1645.39	-0.0181707	0.178653	-0.101709	0.918987	0.964868	psd	PA4957	NO
NC_002516.10626	7124.71	0.0537929	0.198112	0.271527	0.785986	0.895514	fimW	PA4958	NO
NC_002516.10628	3486.21	0.145283	0.187648	0.774232	0.438794	0.650428	fimX	PA4959	NO
NC_002516.1063	2201.57	0.23307	0.207121	1.12529	0.260468	0.480891	NA	PA0510	NO
NC_002516.10630	3044.56	0.227387	0.180454	1.26008	0.207641	0.420107	NA	PA4960	NO
NC_002516.10632	1962.41	0.0742392	0.225028	0.329911	0.741467	0.871242	NA	PA4961	NO
NC_002516.10634	62.3805	0.370858	0.299182	1.23957	0.215133	0.427964	NA	PA4962	NO
NC_002516.10636	2565.95	-0.0161211	0.148925	-0.10825	0.913798	0.963953	NA	PA4963	NO
NC_002516.10638	4688.59	-0.0425581	0.118614	-0.358796	0.719748	0.860725	parC	PA4964	NO
NC_002516.10640	430.023	-0.126772	0.201683	-0.628569	0.529631	0.728608	NA	PA4965	NO
NC_002516.10642	1346.79	-0.0562863	0.173263	-0.32486	0.745287	0.873244	NA	PA4966	NO
NC_002516.10644	3024.17	-0.232788	0.119394	-1.94976	0.0512053	0.173129	parE	PA4967	NO
NC_002516.10646	632.584	-0.0367688	0.136519	-0.269331	0.787675	0.895699	NA	PA4968	NO
NC_002516.10648	1265.39	0.232905	0.311084	0.748688	0.454045	0.665599	cpdA	PA4969	NO
NC_002516.1065	2446.06	0.0807182	0.238268	0.33877	0.734783	0.867371	nirJ	PA0511	NO
NC_002516.10651	1660.47	-0.117736	0.155936	-0.75503	0.450231	0.661574	NA	PA4970	NO
NC_002516.10653	4952.13	-0.0554475	0.149372	-0.371205	0.710485	0.855257	aspP	PA4971	NO
NC_002516.10655	3782.5	0.439275	0.233935	1.87777	0.0604129	0.193166	NA	PA4972	NO
NC_002516.10657	1368.03	-0.402048	0.131308	-3.06186	0.00219964	0.0201073	thiC	PA4973	NO
NC_002516.10659	3858.43	0.0204854	0.112641	0.181865	0.855689	0.937087	NA	PA4974	NO
NC_002516.10661	846.883	0.0659577	0.180372	0.365675	0.714607	0.857134	NA	PA4975	NO
NC_002516.10663	1311.66	0.176735	0.139405	1.26779	0.204874	0.416171	aruH	PA4976	NO
NC_002516.10665	439.533	0.083674	0.206793	0.404627	0.685752	0.83684	aruI	PA4977	NO
NC_002516.10667	295.77	-0.0191947	0.200934	-0.0955274	0.923896	0.966751	NA	PA4978	NO
NC_002516.10669	186	0.198491	0.161132	1.23185	0.218004	0.43167	NA	PA4979	NO
NC_002516.1067	825.381	0.312814	0.265044	1.18023	0.237908	0.453049	NA	PA0512	NO
NC_002516.10671	63.9475	0.360206	0.235246	1.53119	0.125723	0.305909	NA	PA4980	NO
NC_002516.10673	223.169	-0.308294	0.180657	-1.70652	0.087912	0.247147	NA	PA4981	NO
NC_002516.10677	527.677	-0.0352442	0.216952	-0.162451	0.87095	0.944518	NA	PA4982	NO
NC_002516.10679	384.581	-0.28598	0.174148	-1.64216	0.100556	0.2686	NA	PA4983	NO
NC_002516.10681	675.038	0.163751	0.149343	1.09648	0.27287	0.494288	NA	PA4984	NO
NC_002516.10683	241.514	0.487088	0.16116	3.02238	0.00250793	0.0219375	NA	PA4985	NO
NC_002516.10685	774.052	0.215869	0.146222	1.47631	0.139861	0.326479	NA	PA4986	NO
NC_002516.10688	562.285	-0.22403	0.20063	-1.11663	0.264151	0.484654	NA	PA4987	NO
NC_002516.1069	623.762	0.0452747	0.263583	0.171766	0.863621	0.941702	NA	PA0513	NO
NC_002516.10690	1161.28	0.210928	0.240948	0.875406	0.381353	0.599632	waaA	PA4988	NO
NC_002516.10692	243.155	0.124321	0.193332	0.643045	0.520195	0.719238	NA	PA4989	NO
NC_002516.10694	165.604	-0.928344	0.284289	-3.26549	0.00109274	0.0116866	NA	PA4990	NO
NC_002516.10696	1606.92	0.17048	0.194012	0.878711	0.379558	0.598105	NA	PA4991	NO
NC_002516.10698	861.073	-0.23859	0.158216	-1.508	0.131553	0.314329	NA	PA4992	NO
NC_002516.107	1347.84	-0.0905498	0.306956	-0.294993	0.767999	0.885595	NA	PA0047	NO
NC_002516.10700	1265.49	-0.0212336	0.23595	-0.0899919	0.928294	0.970259	NA	PA4993	NO
NC_002516.10702	530.539	-0.116207	0.190007	-0.61159	0.540809	0.738487	NA	PA4994	NO
NC_002516.10704	474.372	0.383994	0.18709	2.05246	0.0401254	0.147382	NA	PA4995	NO
NC_002516.10706	10111.9	-0.149385	0.204913	-0.729018	0.465991	0.674641	rfaE	PA4996	NO
NC_002516.10708	3072.47	0.288358	0.129251	2.231	0.0256814	0.112233	msbA	PA4997	NO
NC_002516.1071	824.935	-0.37637	0.219076	-1.71799	0.0857986	0.242922	nirL	PA0514	NO
NC_002516.10710	982.095	-0.290301	0.140079	-2.0724	0.0382281	0.143095	NA	PA4998	NO
NC_002516.10712	793.058	-0.296084	0.1674	-1.76872	0.0769404	0.225757	waaL	PA4999	NO
NC_002516.10715	3507.86	-0.385002	0.294607	-1.30683	0.19127	0.397865	wapR	PA5000	NO
NC_002516.10717	2704.7	-0.913517	0.288263	-3.16904	0.00152942	0.0151367	NA	PA5001	NO
NC_002516.10719	1159.52	-0.148545	0.162026	-0.916795	0.35925	0.581384	NA	PA5002	NO
NC_002516.10721	1637.6	0.157187	0.154723	1.01592	0.309667	0.534199	NA	PA5003	NO
NC_002516.10723	4884.15	0.124202	0.155723	0.79758	0.425114	0.64053	NA	PA5004	NO
NC_002516.10725	9390.17	-0.139344	0.117112	-1.18983	0.234113	0.450441	NA	PA5005	NO
NC_002516.10727	1651.93	0.174653	0.20509	0.851593	0.39444	0.610506	NA	PA5006	NO
NC_002516.10729	850.31	0.0931039	0.219783	0.423618	0.671844	0.830048	NA	PA5007	NO
NC_002516.1073	1149.96	0.0995699	0.165422	0.601914	0.547231	0.743366	NA	PA0515	NO
NC_002516.10731	1473.4	0.106007	0.175316	0.604663	0.545403	0.742413	NA	PA5008	NO
NC_002516.10733	995.836	0.310135	0.18302	1.69454	0.0901634	0.251195	waaP	PA5009	NO
NC_002516.10735	3469.42	0.156366	0.156122	1.00156	0.316555	0.541223	waaG	PA5010	NO
NC_002516.10737	2768.1	-0.00505986	0.194783	-0.0259769	0.979276	0.990654	waaC	PA5011	NO
NC_002516.10739	3437.85	-0.315429	0.191834	-1.64428	0.100118	0.267944	waaF	PA5012	NO
NC_002516.10741	14905.1	-0.195587	0.135693	-1.4414	0.149472	0.340498	ilvE	PA5013	NO
NC_002516.10743	8220.47	-0.139844	0.109384	-1.27846	0.201086	0.412054	glnE	PA5014	NO
NC_002516.10745	34337.6	-0.298774	0.174695	-1.71026	0.087218	0.245444	aceE	PA5015	NO
NC_002516.10747	19995.2	-0.437832	0.148457	-2.94923	0.00318568	0.0262428	aceF	PA5016	NO
NC_002516.10749	5834.42	0.41357	0.170811	2.42121	0.0154689	0.0792212	NA	PA5017	NO
NC_002516.1075	3731.72	0.0707725	0.199837	0.354152	0.723225	0.862307	nirF	PA0516	NO
NC_002516.10751	3332.28	-0.40745	0.171637	-2.37391	0.0176011	0.086332	msrA	PA5018	NO
NC_002516.10753	4262.98	0.42183	0.114037	3.69904	0.000216412	0.00337773	NA	PA5019	NO
NC_002516.10755	972.172	-0.24299	0.153716	-1.58077	0.11393	0.2904	NA	PA5020	NO
NC_002516.10757	573.775	-0.023535	0.175098	-0.134411	0.893078	0.955864	NA	PA5021	NO
NC_002516.10759	2871.09	-0.00936977	0.169706	-0.0552117	0.95597	0.981331	NA	PA5022	NO
NC_002516.10761	548.656	-0.171157	0.23711	-0.721844	0.470391	0.678141	NA	PA5023	NO
NC_002516.10763	428.25	-0.63751	0.320362	-1.98997	0.0465943	0.161558	NA	PA5024	NO
NC_002516.10765	1609.13	-0.491087	0.176945	-2.77536	0.00551406	0.0385017	metY	PA5025	NO
NC_002516.10767	668.603	0.445968	0.135312	3.29584	0.000981289	0.0108632	NA	PA5026	NO
NC_002516.10769	22649.9	0.227417	0.186334	1.22048	0.222285	0.437039	NA	PA5027	NO
NC_002516.1077	912.578	0.338353	0.308048	1.09838	0.27204	0.493587	nirC	PA0517	NO
NC_002516.10771	5132.53	-0.102204	0.214266	-0.476995	0.633365	0.807023	NA	PA5028	NO
NC_002516.10773	347.884	-0.123555	0.18564	-0.665565	0.505689	0.707858	NA	PA5029	NO
NC_002516.10775	2800.31	0.734922	0.162469	4.52345	6.08388e-06	0.00018833	NA	PA5030	NO
NC_002516.10777	248.856	0.179399	0.156387	1.14715	0.251322	0.468506	NA	PA5031	NO
NC_002516.10779	196.719	0.0876857	0.194312	0.451262	0.6518	0.81706	NA	PA5032	NO
NC_002516.10781	916.562	-0.179968	0.166162	-1.08309	0.27877	0.501553	NA	PA5033	NO
NC_002516.10783	1773.98	0.0147094	0.239347	0.0614566	0.950996	0.979615	hemE	PA5034	NO
NC_002516.10785	3266.51	-0.000407411	0.136392	-0.00298706	0.997617	0.998338	gltD	PA5035	NO
NC_002516.10787	6498.62	0.0227588	0.131034	0.173686	0.862112	0.940977	gltB	PA5036	NO
NC_002516.1079	1552.64	-0.10229	0.271517	-0.376737	0.706369	0.853402	nirM	PA0518	NO
NC_002516.10790	10476.4	0.0614661	0.145046	0.42377	0.671734	0.830048	NA	PA5037	NO
NC_002516.10792	3799	-0.194088	0.137004	-1.41665	0.156584	0.351384	aroB	PA5038	NO
NC_002516.10794	2797.18	0.0921266	0.138888	0.663316	0.507128	0.708931	aroK	PA5039	NO
NC_002516.10796	24364.8	-0.517003	0.174984	-2.95458	0.00313095	0.0259222	pilQ	PA5040	NO
NC_002516.10798	3782.98	-0.467211	0.164074	-2.84757	0.00440549	0.0330382	pilP	PA5041	NO
NC_002516.10800	4479.54	-0.451853	0.192987	-2.34136	0.0192134	0.0918062	pilO	PA5042	NO
NC_002516.10802	5952.09	-0.0907083	0.141775	-0.639804	0.5223	0.721195	pilN	PA5043	NO
NC_002516.10804	20148.9	-0.524351	0.30234	-1.73431	0.0828635	0.23763	pilM	PA5044	NO
NC_002516.10806	4275.97	-0.448673	0.135746	-3.30525	0.000948918	0.0106386	ponA	PA5045	NO
NC_002516.10808	6774.13	-0.208783	0.120051	-1.73912	0.0820139	0.235679	NA	PA5046	NO
NC_002516.1081	15788.9	-0.255476	0.245274	-1.0416	0.297599	0.521493	nirS	PA0519	NO
NC_002516.10810	4839.15	0.0608675	0.14321	0.425023	0.67082	0.829334	NA	PA5047	NO
NC_002516.10812	933.368	-0.347196	0.14043	-2.47238	0.0134216	0.0722257	NA	PA5048	NO
NC_002516.10814	3787.96	-0.657007	0.264262	-2.48619	0.0129119	0.070673	rpmE	PA5049	NO
NC_002516.10816	1069.3	-0.0213816	0.153945	-0.138891	0.889536	0.953841	priA	PA5050	NO
NC_002516.10819	9439.7	0.0116651	0.172398	0.067664	0.946053	0.977273	argS	PA5051	NO
NC_002516.10821	2086.3	-0.119796	0.255519	-0.468834	0.639188	0.809878	NA	PA5052	NO
NC_002516.10823	16004.8	0.142348	0.262534	0.542206	0.587677	0.77339	hslV	PA5053	NO
NC_002516.10825	26180.9	0.305749	0.249708	1.22443	0.220791	0.435331	hslU	PA5054	NO
NC_002516.10827	1188.54	0.0542933	0.311366	0.174371	0.861574	0.940699	NA	PA5055	NO
NC_002516.10829	5179.02	0.108137	0.166903	0.647902	0.517048	0.71748	phaC1	PA5056	NO
NC_002516.1083	1307.97	0.386979	0.184767	2.09442	0.0362227	0.138938	nirQ	PA0520	NO
NC_002516.10831	2557.28	0.468826	0.233302	2.00952	0.0444815	0.156769	phaD	PA5057	NO
NC_002516.10833	9003.54	0.428193	0.136767	3.13082	0.00174316	0.0166033	phaC2	PA5058	NO
NC_002516.10835	1727.18	-0.100307	0.240732	-0.416676	0.676916	0.832666	NA	PA5059	NO
NC_002516.10837	77519.9	-0.149409	0.274094	-0.545099	0.585685	0.772411	phaF	PA5060	NO
NC_002516.10839	7207.65	-0.477272	0.230556	-2.07009	0.0384438	0.143572	NA	PA5061	NO
NC_002516.10841	187.528	-0.690565	0.323145	-2.13701	0.032597	0.130048	NA	PA5062	NO
NC_002516.10843	3004.79	0.359327	0.215205	1.66969	0.0949802	0.259045	ubiE	PA5063	NO
NC_002516.10845	1391.4	0.0212236	0.215473	0.0984976	0.921537	0.966097	NA	PA5064	NO
NC_002516.10847	1735.14	-0.0322954	0.19037	-0.169645	0.865289	0.941862	ubiB	PA5065	NO
NC_002516.10849	1571.54	-0.474413	0.193551	-2.4511	0.0142419	0.0748773	hisI	PA5066	NO
NC_002516.1085	79.2121	0.478687	0.229812	2.08295	0.0372557	0.140882	NA	PA0521	NO
NC_002516.10851	1762.67	-0.203396	0.142957	-1.42278	0.154801	0.348783	hisE	PA5067	NO
NC_002516.10853	1897.7	-0.855627	0.299698	-2.85496	0.00430421	0.0324534	tatA	PA5068	NO
NC_002516.10855	2105.28	-0.387375	0.155641	-2.48891	0.0128135	0.0702036	tatB	PA5069	NO
NC_002516.10857	975.99	0.219398	0.131447	1.66909	0.0950991	0.259204	tatC	PA5070	NO
NC_002516.10859	244.17	-0.025622	0.171823	-0.149118	0.88146	0.950735	NA	PA5071	NO
NC_002516.10861	1422.26	0.31972	0.133119	2.40176	0.0163164	0.0819791	NA	PA5072	NO
NC_002516.10863	418.387	-0.515366	0.157645	-3.26916	0.00107868	0.0116255	NA	PA5073	NO
NC_002516.10865	803.833	-0.362222	0.179204	-2.02128	0.0432508	0.154088	NA	PA5074	NO
NC_002516.10867	561.595	-0.37693	0.17118	-2.20196	0.0276684	0.117596	NA	PA5075	NO
NC_002516.10869	1409.18	-0.400649	0.172282	-2.32555	0.0200425	0.0945614	NA	PA5076	NO
NC_002516.1087	18.7873	0.162974	0.406915	0.400511	0.68878	0.838882	NA	PA0522	NO
NC_002516.10873	6967.31	0.0382049	0.129101	0.29593	0.767284	0.885595	mdoH	PA5077	NO
NC_002516.10875	7160.94	-0.0558127	0.130869	-0.426479	0.669759	0.828537	NA	PA5078	NO
NC_002516.10877	1329.63	-0.751434	0.303236	-2.47805	0.0132102	0.0716719	NA	PA5079	NO
NC_002516.10879	3358.25	-0.280225	0.121781	-2.30106	0.0213881	0.0984098	NA	PA5080	NO
NC_002516.10881	226.899	0.0650153	0.184223	0.352917	0.724151	0.863095	NA	PA5081	NO
NC_002516.10883	347.795	-0.455268	0.211131	-2.15633	0.0310579	0.126687	NA	PA5082	NO
NC_002516.10885	90.9065	-0.186711	0.257571	-0.72489	0.468519	0.676669	NA	PA5083	NO
NC_002516.10887	238.694	0.0930349	0.191425	0.486013	0.626958	0.804192	NA	PA5084	NO
NC_002516.10889	1201.57	-0.175071	0.215409	-0.812737	0.416369	0.632124	NA	PA5085	NO
NC_002516.10891	416.624	-0.356925	0.230798	-1.54648	0.121988	0.300219	NA	PA5087	NO
NC_002516.10893	433.99	-0.332285	0.331013	-1.00384	0.315455	0.540337	NA	PA5088	NO
NC_002516.10895	1398.94	0.291326	0.120376	2.42014	0.0155143	0.0793809	NA	PA5089	NO
NC_002516.10897	1217.79	0.459557	0.135161	3.40007	0.000673697	0.00809018	NA	PA5090	NO
NC_002516.10899	3613.49	-0.0308948	0.234485	-0.131756	0.895177	0.957192	hutG	PA5091	NO
NC_002516.109	4514.9	-0.756192	0.209666	-3.60664	0.000310186	0.00443609	NA	PA0048	NO
NC_002516.1090	215.599	-0.0936829	0.359428	-0.260644	0.794367	0.900002	norC	PA0523	NO
NC_002516.10901	3188.24	0.147913	0.30757	0.480909	0.630581	0.806349	hutI	PA5092	NO
NC_002516.10903	2517.96	0.237116	0.183202	1.29428	0.195568	0.403743	NA	PA5093	NO
NC_002516.10905	1541.25	0.149201	0.148529	1.00453	0.315123	0.540138	NA	PA5094	NO
NC_002516.10907	1271.12	0.352051	0.237986	1.47929	0.139063	0.325726	NA	PA5095	NO
NC_002516.10909	1647.09	-0.335649	0.137945	-2.43321	0.0149657	0.0772347	NA	PA5096	NO
NC_002516.10911	1503.8	0.0775387	0.221013	0.350834	0.725713	0.86439	NA	PA5097	NO
NC_002516.10913	3586.13	0.016584	0.24154	0.0686596	0.945261	0.977273	hutH	PA5098	NO
NC_002516.10915	1297.9	-0.251684	0.264144	-0.95283	0.340676	0.564619	NA	PA5099	NO
NC_002516.10917	8340.26	-0.551928	0.228139	-2.41926	0.015552	0.0795005	hutU	PA5100	NO
NC_002516.10919	2984.86	0.248959	0.138579	1.79651	0.0724134	0.216115	NA	PA5101	NO
NC_002516.1092	607.186	0.503454	0.240382	2.0944	0.0362247	0.138938	norB	PA0524	NO
NC_002516.10921	194.386	0.365894	0.175673	2.08281	0.0372686	0.140882	NA	PA5102	NO
NC_002516.10923	2830.99	0.183882	0.121063	1.51889	0.128789	0.310656	NA	PA5103	NO
NC_002516.10925	1795.87	0.596395	0.183564	3.24898	0.00115819	0.0122224	NA	PA5104	NO
NC_002516.10927	3079.74	0.213369	0.140334	1.52043	0.128402	0.310124	hutC	PA5105	NO
NC_002516.10929	3050.85	0.377907	0.141724	2.66649	0.0076647	0.0488647	NA	PA5106	NO
NC_002516.10931	4232.53	0.416696	0.134132	3.10662	0.00189241	0.0178117	blc	PA5107	NO
NC_002516.10933	2848.16	0.319843	0.131247	2.43697	0.014811	0.0769125	NA	PA5108	NO
NC_002516.10935	1330.68	0.0553439	0.155309	0.356347	0.721581	0.861137	NA	PA5109	NO
NC_002516.10937	5348.43	0.196388	0.221412	0.886981	0.375089	0.593581	fbp	PA5110	NO
NC_002516.1094	954.505	0.716042	0.187715	3.81452	0.000136447	0.00231793	NA	PA0525	NO
NC_002516.10940	1736.83	-0.00311436	0.170513	-0.0182647	0.985428	0.993811	gloA3	PA5111	NO
NC_002516.10942	10098.7	0.0952802	0.150905	0.631391	0.527785	0.726908	estA	PA5112	NO
NC_002516.10944	2515.12	0.304318	0.143623	2.11887	0.0341011	0.133529	NA	PA5113	NO
NC_002516.10946	4112.45	0.0210191	0.183212	0.114726	0.908663	0.963137	NA	PA5114	NO
NC_002516.10948	598.237	0.0475005	0.167495	0.283594	0.776722	0.890513	NA	PA5115	NO
NC_002516.10950	545.412	0.106808	0.287726	0.371215	0.710477	0.855257	NA	PA5116	NO
NC_002516.10952	4728.61	-0.410547	0.13542	-3.03166	0.0024321	0.0214201	typA	PA5117	NO
NC_002516.10954	2114.54	0.0807578	0.157689	0.512133	0.608558	0.788395	thiI	PA5118	NO
NC_002516.10956	18443.5	-0.316845	0.162837	-1.94579	0.0516805	0.174207	glnA	PA5119	NO
NC_002516.10958	312.516	0.544305	0.257091	2.11717	0.0342458	0.133907	NA	PA5120	NO
NC_002516.1096	389.913	0.913383	0.273115	3.34432	0.000824837	0.00955507	NA	PA0526	NO
NC_002516.10960	1048.73	-0.0927405	0.133049	-0.697042	0.485776	0.691224	NA	PA5121	NO
NC_002516.10962	1766.75	-0.0871306	0.182061	-0.478579	0.632238	0.806349	NA	PA5122	NO
NC_002516.10964	677.06	0.160824	0.14212	1.1316	0.257802	0.477664	NA	PA5123	NO
NC_002516.10966	998.212	-0.0636736	0.140309	-0.453809	0.649966	0.81615	ntrB	PA5124	NO
NC_002516.10968	2042.72	0.00668997	0.10901	0.0613701	0.951065	0.979615	ntrC	PA5125	NO
NC_002516.10970	460.26	-1.12893	0.31944	-3.53408	0.000409197	0.00546773	NA	PA5126	NO
NC_002516.10972	285.497	0.197449	0.199668	0.988884	0.32272	0.54723	NA	PA5127	NO
NC_002516.10974	2648.59	-0.570008	0.174116	-3.27373	0.00106139	0.0114836	secB	PA5128	NO
NC_002516.10976	359.611	-0.293363	0.2047	-1.43314	0.151818	0.344153	grx	PA5129	NO
NC_002516.10978	514.708	0.16052	0.194244	0.82638	0.408589	0.624429	NA	PA5130	NO
NC_002516.1098	3229.71	0.0339273	0.198171	0.171202	0.864065	0.941702	dnr	PA0527	NO
NC_002516.10980	4782.32	-0.150617	0.122076	-1.2338	0.217277	0.43078	pgm	PA5131	NO
NC_002516.10982	419.09	-0.193818	0.156763	-1.23637	0.216319	0.429912	NA	PA5132	NO
NC_002516.10984	1552.91	-0.087331	0.17111	-0.51038	0.609785	0.789209	NA	PA5133	NO
NC_002516.10986	4637.41	-0.238293	0.159663	-1.49248	0.135575	0.320637	NA	PA5134	NO
NC_002516.10988	420.626	0.228569	0.174935	1.3066	0.19135	0.397865	NA	PA5135	NO
NC_002516.10990	974.613	-0.32268	0.127434	-2.53212	0.0113374	0.064199	NA	PA5136	NO
NC_002516.10992	1031.75	-0.758041	0.158892	-4.77081	1.83489e-06	6.77086e-05	NA	PA5137	NO
NC_002516.10994	600.821	-0.343915	0.167665	-2.05121	0.0402468	0.147658	NA	PA5138	NO
NC_002516.10997	414.719	-0.164521	0.170831	-0.963059	0.335518	0.5599	NA	PA5139	NO
NC_002516.10999	1151.81	0.0538803	0.122667	0.439241	0.660487	0.823003	hisF1	PA5140	NO
NC_002516.11	1124.31	0.257997	0.153553	1.68018	0.0929227	0.256319	lptA	PA0005	NO
NC_002516.11001	1440.25	0.147603	0.11811	1.24971	0.211405	0.424563	hisA	PA5141	NO
NC_002516.11003	2428.11	0.101044	0.143248	0.705376	0.480576	0.686784	hisH1	PA5142	NO
NC_002516.11005	2040.18	0.126501	0.210456	0.601082	0.547785	0.743366	hisB	PA5143	NO
NC_002516.11007	103.282	0.560958	0.25996	2.15786	0.0309388	0.126665	NA	PA5144	NO
NC_002516.11009	786.821	-0.31551	0.157944	-1.99761	0.0457585	0.159853	NA	PA5145	NO
NC_002516.11011	3780.49	-0.0757642	0.210823	-0.359373	0.719316	0.860647	NA	PA5146	NO
NC_002516.11013	2341.34	0.120633	0.208199	0.579413	0.562311	0.753855	mutY	PA5147	NO
NC_002516.11015	1852.78	-0.441445	0.240147	-1.83822	0.0660294	0.204171	NA	PA5148	NO
NC_002516.11017	1631.11	0.20391	0.228297	0.893177	0.371762	0.589991	NA	PA5149	NO
NC_002516.1102	340.009	0.572486	0.172782	3.31335	0.000921855	0.0103769	NA	PA0528	NO
NC_002516.11021	1072.8	0.0359794	0.213746	0.168328	0.866325	0.942621	NA	PA5150	NO
NC_002516.11023	443.641	0.294865	0.137128	2.15029	0.0315323	0.127857	NA	PA5151	NO
NC_002516.11026	1291.48	-0.297959	0.1688	-1.76517	0.0775359	0.226853	NA	PA5152	NO
NC_002516.11028	1843.53	0.0641975	0.255702	0.251064	0.801765	0.90358	NA	PA5153	NO
NC_002516.11030	176.645	0.15772	0.211559	0.745513	0.455962	0.666372	NA	PA5154	NO
NC_002516.11032	230.347	0.0256666	0.207918	0.123446	0.901754	0.959181	NA	PA5155	NO
NC_002516.11035	417.972	0.0154695	0.175279	0.0882568	0.929673	0.971518	NA	PA5156	NO
NC_002516.11037	394.518	0.662593	0.161888	4.0929	4.26007e-05	0.000934533	NA	PA5157	NO
NC_002516.11039	1855.02	1.25008	0.160127	7.80676	5.86754e-15	9.08165e-13	NA	PA5158	NO
NC_002516.1104	2808.19	-0.991182	0.375409	-2.64027	0.00828389	0.0514376	NA	PA0529	NO
NC_002516.11041	1405.28	1.20243	0.136566	8.80476	1.3113e-18	2.81022e-16	NA	PA5159	NO
NC_002516.11043	866.729	0.320866	0.182545	1.75774	0.0787925	0.229379	NA	PA5160	NO
NC_002516.11048	8564.6	0.372747	0.241919	1.54079	0.123367	0.302925	rmlB	PA5161	NO
NC_002516.11050	6243.97	0.508026	0.181289	2.8023	0.00507404	0.0361708	rmlD	PA5162	NO
NC_002516.11052	8797.6	0.233225	0.16529	1.411	0.158245	0.353828	rmlA	PA5163	NO
NC_002516.11054	6219.34	0.204932	0.111168	1.84345	0.0652631	0.202588	rmlC	PA5164	NO
NC_002516.11056	1403.1	0.068859	0.206199	0.333944	0.738422	0.868585	NA	PA5165	NO
NC_002516.11058	2210.13	-0.123678	0.137549	-0.899157	0.368569	0.587275	NA	PA5166	NO
NC_002516.1106	1772.94	-0.0419429	0.151571	-0.276721	0.781994	0.892991	NA	PA0530	NO
NC_002516.11062	2463.3	-0.281161	0.176105	-1.59655	0.110366	0.284657	NA	PA5167	NO
NC_002516.11064	568.051	-0.0372068	0.135847	-0.273888	0.78417	0.894902	NA	PA5168	NO
NC_002516.11066	833.703	0.213618	0.15191	1.40622	0.15966	0.35514	NA	PA5169	NO
NC_002516.11070	87319.1	0.557299	0.112079	4.97238	6.61359e-07	2.75007e-05	arcD	PA5170	NO
NC_002516.11072	100839	-0.0959759	0.158567	-0.60527	0.544999	0.742297	arcA	PA5171	NO
NC_002516.11074	63284.1	-0.5243	0.174	-3.01322	0.00258494	0.0225404	arcB	PA5172	NO
NC_002516.11076	37197.9	-0.328238	0.10753	-3.05253	0.00226923	0.0203938	arcC	PA5173	NO
NC_002516.11079	8719.9	0.0172067	0.25402	0.0677375	0.945995	0.977273	NA	PA5174	NO
NC_002516.1108	850.39	-0.0216574	0.155196	-0.139549	0.889017	0.953532	NA	PA0531	NO
NC_002516.11081	1355.83	-0.060283	0.217944	-0.276598	0.782089	0.892991	cysQ	PA5175	NO
NC_002516.11083	1946.06	-0.769831	0.398731	-1.9307	0.05352	0.177825	NA	PA5176	NO
NC_002516.11085	1673.82	-0.00979115	0.123882	-0.0790362	0.937004	0.974428	NA	PA5177	NO
NC_002516.11087	58319.7	-1.35908	0.379281	-3.58331	0.000339267	0.00477373	NA	PA5178	NO
NC_002516.11089	715.936	0.000843002	0.135197	0.00623534	0.995025	0.997797	NA	PA5179	NO
NC_002516.11091	493.353	-0.348153	0.209593	-1.66109	0.0966953	0.261736	NA	PA5180	NO
NC_002516.11093	1090.46	-0.314852	0.153851	-2.04647	0.0407098	0.148798	NA	PA5181	NO
NC_002516.11098	2888.87	0.310818	0.178152	1.74468	0.0810411	0.233486	NA	PA5182	NO
NC_002516.111	24758.4	-1.09482	0.348549	-3.14108	0.00168326	0.0162269	NA	PA0049	NO
NC_002516.1110	224.802	-0.694981	0.293606	-2.36705	0.0179304	0.0872563	NA	PA0532	NO
NC_002516.11100	252.35	0.174824	0.222239	0.786652	0.431486	0.645607	NA	PA5183	NO
NC_002516.11102	849.116	-0.723309	0.247407	-2.92356	0.00346053	0.0276644	NA	PA5183a	NO
NC_002516.11105	481.389	0.290367	0.16926	1.71551	0.0862521	0.243587	NA	PA5184	NO
NC_002516.11107	374.982	0.521931	0.138773	3.76105	0.000169203	0.00274868	NA	PA5185	NO
NC_002516.11109	1555.62	-0.0368794	0.136717	-0.269751	0.787352	0.895514	NA	PA5186	NO
NC_002516.11111	1805.8	0.0603357	0.156544	0.385423	0.699924	0.847453	NA	PA5187	NO
NC_002516.11114	1410.45	0.0115555	0.143828	0.0803424	0.935965	0.974383	NA	PA5188	NO
NC_002516.11116	621.499	0.157225	0.167948	0.93615	0.349196	0.572102	NA	PA5189	NO
NC_002516.11118	853.492	-0.229659	0.146336	-1.56939	0.116556	0.293338	NA	PA5190	NO
NC_002516.1112	978.196	0.117281	0.150892	0.777251	0.437011	0.649686	NA	PA0533	NO
NC_002516.11120	905.174	-0.264157	0.162407	-1.62651	0.103841	0.274416	NA	PA5191	NO
NC_002516.11122	4317.08	-0.334418	0.140119	-2.38667	0.0170016	0.0842821	pckA	PA5192	NO
NC_002516.11124	988.531	-0.189121	0.151425	-1.24894	0.211686	0.424653	yrfI	PA5193	NO
NC_002516.11126	956.507	-0.490088	0.175143	-2.79821	0.00513864	0.0364745	NA	PA5194	NO
NC_002516.11128	338.174	-1.17019	0.276649	-4.22987	2.3383e-05	0.000573966	NA	PA5195	NO
NC_002516.11130	935.919	0.204107	0.182534	1.11818	0.263488	0.483901	NA	PA5196	NO
NC_002516.11132	1490.43	0.312771	0.150406	2.07952	0.0375699	0.141733	rimK	PA5197	NO
NC_002516.11134	2216.79	0.244187	0.240487	1.01538	0.309923	0.534476	NA	PA5198	NO
NC_002516.11136	1690.35	-0.106429	0.147106	-0.723485	0.469382	0.677388	amgS	PA5199	NO
NC_002516.11138	3849.61	-0.114311	0.183888	-0.621633	0.534183	0.733301	amgR	PA5200	NO
NC_002516.1114	5398.25	0.983812	0.256354	3.8377	0.00012419	0.00215573	NA	PA0534	NO
NC_002516.11140	2581.61	-0.113682	0.183429	-0.61976	0.535416	0.734003	NA	PA5201	NO
NC_002516.11142	273.551	-0.119156	0.176667	-0.674469	0.500013	0.703021	NA	PA5202	NO
NC_002516.11144	3236.75	0.321963	0.173124	1.85972	0.0629245	0.197753	gshA	PA5203	NO
NC_002516.11146	2360.99	0.0334403	0.160962	0.207752	0.835422	0.925258	argA	PA5204	NO
NC_002516.11148	423.405	-0.212543	0.154563	-1.37512	0.169095	0.367382	NA	PA5205	NO
NC_002516.11152	1962.95	-0.105108	0.145532	-0.722233	0.470151	0.677971	argE	PA5206	NO
NC_002516.11154	1856.42	0.937566	0.188114	4.98402	6.22768e-07	2.62884e-05	NA	PA5207	NO
NC_002516.11156	8522.52	0.119233	0.159696	0.746624	0.45529	0.665818	NA	PA5208	NO
NC_002516.11158	1986.92	-0.199248	0.161499	-1.23375	0.217298	0.43078	NA	PA5209	NO
NC_002516.1116	1399.8	0.960769	0.174281	5.51275	3.53264e-08	1.9489e-06	NA	PA0535	NO
NC_002516.11160	12707	0.315911	0.216147	1.46156	0.143862	0.332063	NA	PA5210	NO
NC_002516.11162	1405.41	0.198419	0.203134	0.976789	0.328674	0.552449	NA	PA5211	NO
NC_002516.11164	6168.95	-0.237823	0.220105	-1.0805	0.27992	0.502162	NA	PA5212	NO
NC_002516.11166	15455.5	0.406955	0.141814	2.86964	0.00410936	0.0313662	gcvP1	PA5213	NO
NC_002516.11170	3236.15	-0.470762	0.218475	-2.15476	0.0311803	0.127093	gcvH1	PA5214	NO
NC_002516.11172	3673.33	-0.168395	0.112155	-1.50145	0.13324	0.316999	gcvT1	PA5215	NO
NC_002516.11174	438.347	-0.129655	0.185598	-0.698583	0.484813	0.691059	NA	PA5216	NO
NC_002516.11176	1170.29	-0.727133	0.182817	-3.97739	6.96765e-05	0.00139485	NA	PA5217	NO
NC_002516.11178	658.692	-0.0274246	0.133951	-0.204736	0.837778	0.926597	NA	PA5218	NO
NC_002516.1118	2871.36	0.0162723	0.115656	0.140695	0.888111	0.953295	NA	PA0536	NO
NC_002516.11180	861.217	-0.224501	0.190399	-1.17911	0.238355	0.453517	NA	PA5219	NO
NC_002516.11182	4462.28	0.696203	0.281822	2.47037	0.0134974	0.0724542	NA	PA5220	NO
NC_002516.11184	4327.59	0.328797	0.134449	2.44552	0.0144645	0.075872	NA	PA5221	NO
NC_002516.11186	724.766	-0.121407	0.214931	-0.564867	0.572165	0.7608	NA	PA5222	NO
NC_002516.11188	7755.1	-0.230876	0.130985	-1.76261	0.0779658	0.227806	ubiH	PA5223	NO
NC_002516.11190	10408.9	-0.155436	0.121883	-1.2753	0.202205	0.412856	pepP	PA5224	NO
NC_002516.11192	2075.12	0.0764924	0.237787	0.321684	0.747692	0.874152	NA	PA5225	NO
NC_002516.11194	610.11	-1.05357	0.330568	-3.18714	0.00143686	0.0144777	NA	PA5226	NO
NC_002516.11196	1599.57	0.20963	0.11331	1.85006	0.0643055	0.200397	NA	PA5227	NO
NC_002516.1120	3613.1	0.0527316	0.142786	0.369304	0.711901	0.855481	NA	PA0537	NO
NC_002516.11200	2661.89	-0.259118	0.237182	-1.09248	0.274621	0.49643	NA	PA5228	NO
NC_002516.11202	2104.57	-0.468299	0.190521	-2.458	0.0139714	0.074283	NA	PA5229	NO
NC_002516.11204	2579.14	-0.0477994	0.189676	-0.252005	0.801037	0.903521	NA	PA5230	NO
NC_002516.11206	10549.9	0.342387	0.148482	2.30593	0.0211148	0.0976361	NA	PA5231	NO
NC_002516.11208	21530.9	-0.12341	0.12397	-0.99548	0.319503	0.543926	NA	PA5232	NO
NC_002516.11211	1369.03	-0.0773871	0.159664	-0.484687	0.627898	0.804657	NA	PA5233	NO
NC_002516.11213	1165.67	0.259755	0.12233	2.12339	0.0337208	0.132786	NA	PA5234	NO
NC_002516.11215	957.206	0.472515	0.124086	3.80797	0.000140113	0.00236579	glpT	PA5235	NO
NC_002516.11217	1264.72	-0.147899	0.149715	-0.987871	0.323216	0.547356	NA	PA5236	NO
NC_002516.11219	2521.6	-0.0754564	0.139835	-0.53961	0.589466	0.77483	NA	PA5237	NO
NC_002516.1122	508.521	-0.428118	0.171689	-2.49357	0.0126466	0.0693569	dsbB	PA0538	NO
NC_002516.11221	558.849	-0.132178	0.29058	-0.454878	0.649197	0.816079	NA	PA5238	NO
NC_002516.11223	7037.82	-0.222275	0.20927	-1.06214	0.28817	0.511756	rho	PA5239	NO
NC_002516.11225	7108.7	-0.294082	0.222953	-1.31903	0.187159	0.391901	trxA	PA5240	NO
NC_002516.11227	3798.38	-0.109914	0.131141	-0.838132	0.401956	0.61819	ppx	PA5241	NO
NC_002516.11229	23247.2	-0.224342	0.1423	-1.57654	0.114902	0.291147	ppk	PA5242	NO
NC_002516.11231	22038.2	-0.00691009	0.1835	-0.0376572	0.969961	0.986863	hemB	PA5243	NO
NC_002516.11234	525.629	-0.277153	0.145455	-1.90542	0.0567249	0.185786	NA	PA5244	NO
NC_002516.11236	5049.96	0.0177168	0.237726	0.0745262	0.940592	0.975907	NA	PA5245	NO
NC_002516.11238	475.116	0.0651445	0.137966	0.472179	0.636799	0.809085	NA	PA5246	NO
NC_002516.1124	198.588	0.645783	0.244809	2.6379	0.00834201	0.0516463	NA	PA0539	NO
NC_002516.11240	1403.45	-0.669905	0.345497	-1.93896	0.052506	0.175293	NA	PA5247	NO
NC_002516.11242	1085.58	-0.330247	0.182954	-1.80509	0.0710612	0.213879	NA	PA5248	NO
NC_002516.11244	1275.75	0.44833	0.240116	1.86714	0.0618818	0.195526	NA	PA5249	NO
NC_002516.11246	1100.12	0.0850242	0.117594	0.723033	0.46966	0.677613	NA	PA5250	NO
NC_002516.11248	880.715	-0.524191	0.279455	-1.87576	0.0606882	0.193561	NA	PA5251	NO
NC_002516.11250	2571.66	0.0297374	0.161609	0.184008	0.854007	0.936718	NA	PA5252	NO
NC_002516.11252	3122.72	-0.595589	0.239967	-2.48196	0.0130662	0.0711709	NA	PA5252a	NO
NC_002516.11254	49304.9	-0.170351	0.142002	-1.19964	0.230279	0.447655	algP	PA5253	NO
NC_002516.11256	351.792	-0.0851334	0.177812	-0.478782	0.632093	0.806349	NA	PA5254	NO
NC_002516.11258	7562.09	-0.660897	0.260609	-2.53597	0.0112137	0.063646	algQ	PA5255	NO
NC_002516.1126	413.224	0.489488	0.238452	2.05277	0.0400946	0.147366	NA	PA0540	NO
NC_002516.11260	379.355	-0.00924334	0.155642	-0.0593886	0.952643	0.979615	dsbH	PA5256	NO
NC_002516.11262	6749.33	0.0172436	0.112081	0.15385	0.877728	0.948875	NA	PA5257	NO
NC_002516.11264	5222.46	0.173649	0.107921	1.60904	0.107608	0.280053	NA	PA5258	NO
NC_002516.11266	1733.95	0.205501	0.119871	1.71435	0.0864652	0.243843	hemD	PA5259	NO
NC_002516.11268	5099.49	0.524544	0.266341	1.96944	0.0489022	0.167167	hemC	PA5260	NO
NC_002516.11270	19627.8	0.478122	0.114811	4.16441	3.12154e-05	0.000718729	algR	PA5261	NO
NC_002516.11272	8255.03	-0.0423217	0.156669	-0.270135	0.787057	0.895514	algZ	PA5262	NO
NC_002516.11274	4087.55	0.14237	0.115306	1.23472	0.216935	0.43047	argH	PA5263	NO
NC_002516.11276	863.288	0.0700945	0.154416	0.453934	0.649876	0.81615	NA	PA5264	NO
NC_002516.11278	2432.48	0.305376	0.189091	1.61497	0.106317	0.277991	NA	PA5265	NO
NC_002516.1128	1920.62	-0.277039	0.197895	-1.39993	0.161534	0.357847	NA	PA0541	NO
NC_002516.11280	689.104	0.704496	0.187944	3.74844	0.00017794	0.0028573	NA	PA5266	NO
NC_002516.11282	1366.55	1.90244	0.225538	8.43511	3.30887e-17	6.14567e-15	hcpB	PA5267	UP	T6SS
NC_002516.11284	633.774	0.151393	0.125391	1.20737	0.227289	0.444058	corA	PA5268	NO
NC_002516.11286	1335.89	-0.50227	0.263046	-1.90944	0.0562051	0.184546	NA	PA5269	NO
NC_002516.11288	864.342	-0.0275511	0.217037	-0.126942	0.898987	0.958728	NA	PA5270	NO
NC_002516.11290	2804.26	0.278859	0.18515	1.50612	0.132035	0.315345	NA	PA5271	NO
NC_002516.11292	3424.26	0.572104	0.167532	3.4149	0.000638047	0.00774553	cyaA	PA5272	NO
NC_002516.11294	372.67	0.159125	0.166077	0.958141	0.337992	0.563028	NA	PA5273	NO
NC_002516.11296	866.219	-0.5322	0.210274	-2.53098	0.0113743	0.0642776	rnk	PA5274	NO
NC_002516.11298	531.574	0.571711	0.170188	3.3593	0.000781398	0.00914695	NA	PA5275	NO
NC_002516.113	9051.99	-0.780851	0.244009	-3.20009	0.00137383	0.0140976	NA	PA0050	NO
NC_002516.1130	2619.48	-0.902614	0.243342	-3.70924	0.000207883	0.00330007	NA	PA0542	NO
NC_002516.11300	188.916	0.584833	0.270837	2.15936	0.0308224	0.126374	lppL	PA5276	NO
NC_002516.11302	4622.45	0.193173	0.190818	1.01234	0.311375	0.535919	lysA	PA5277	NO
NC_002516.11304	2106.44	-0.1037	0.122904	-0.843749	0.39881	0.615388	dapF	PA5278	NO
NC_002516.11306	3387.71	-0.690166	0.175449	-3.93371	8.36463e-05	0.00160164	NA	PA5279	NO
NC_002516.11308	732.169	0.324316	0.261131	1.24197	0.214248	0.427422	sss	PA5280	NO
NC_002516.11310	606.444	-0.129023	0.173812	-0.742315	0.457896	0.667252	NA	PA5281	NO
NC_002516.11312	240.484	-0.00431199	0.173551	-0.0248456	0.980178	0.991207	NA	PA5282	NO
NC_002516.11315	1179.11	0.0132842	0.178964	0.0742287	0.940828	0.975907	NA	PA5283	NO
NC_002516.11317	191.298	-0.182005	0.185856	-0.979281	0.327441	0.551542	NA	PA5284	NO
NC_002516.11319	5245.82	-0.829747	0.238482	-3.47929	0.000502748	0.00642502	NA	PA5285	NO
NC_002516.1132	2314.8	0.585474	0.14864	3.93887	8.18668e-05	0.00157297	NA	PA0543	NO
NC_002516.11321	805.448	0.592179	0.21259	2.78555	0.00534374	0.0375477	NA	PA5286	NO
NC_002516.11323	1242.32	0.341989	0.140603	2.43231	0.0150029	0.0773324	amtB	PA5287	NO
NC_002516.11325	23513	-0.610177	0.443303	-1.37643	0.168687	0.367382	glnK	PA5288	NO
NC_002516.11327	1191.86	0.156611	0.376259	0.416231	0.677241	0.832666	NA	PA5289	NO
NC_002516.11329	1137.69	-0.112494	0.144826	-0.776755	0.437303	0.649738	NA	PA5290	NO
NC_002516.11331	2903.04	0.0252656	0.115277	0.219173	0.826515	0.919684	NA	PA5291	NO
NC_002516.11333	608.151	-0.201434	0.137653	-1.46335	0.143373	0.331483	pchP	PA5292	NO
NC_002516.11336	297.724	0.0922577	0.298969	0.308586	0.757637	0.87949	NA	PA5293	NO
NC_002516.11338	364.599	0.346624	0.144932	2.39163	0.0167735	0.0835975	NA	PA5294	NO
NC_002516.1134	718.717	0.252168	0.152753	1.65083	0.0987742	0.265879	NA	PA0544	NO
NC_002516.11340	2686.59	0.190789	0.112867	1.69038	0.0909553	0.252936	NA	PA5295	NO
NC_002516.11342	1594.26	-0.191102	0.160778	-1.18861	0.234593	0.450897	rep	PA5296	NO
NC_002516.11344	1361.96	0.333816	0.123477	2.70346	0.00686225	0.0453299	poxB	PA5297	NO
NC_002516.11346	1055.81	-0.14462	0.176357	-0.820044	0.412191	0.627693	NA	PA5298	NO
NC_002516.11348	3480.15	0.211591	0.122981	1.72051	0.0853393	0.242289	NA	PA5299	NO
NC_002516.11350	9937.46	-0.264413	0.342571	-0.771849	0.440204	0.651825	cycB	PA5300	NO
NC_002516.11352	5969.75	-0.322551	0.211247	-1.52689	0.126788	0.307292	NA	PA5301	NO
NC_002516.11354	4093.3	0.0215252	0.184832	0.116458	0.90729	0.962754	dadX	PA5302	NO
NC_002516.11356	2891.09	-0.0341673	0.20053	-0.170385	0.864707	0.941781	NA	PA5303	NO
NC_002516.11358	32787.5	0.0368951	0.123848	0.297907	0.765774	0.885064	dadA	PA5304	NO
NC_002516.1136	7445.41	-0.0740466	0.26214	-0.282469	0.777584	0.891237	NA	PA0545	NO
NC_002516.11360	2019.95	-0.343643	0.266279	-1.29054	0.196864	0.405368	NA	PA5305	NO
NC_002516.11362	1266.15	-0.453186	0.220065	-2.05933	0.0394625	0.146042	NA	PA5306	NO
NC_002516.11364	3904.97	-0.24373	0.171016	-1.42519	0.154103	0.347778	NA	PA5307	NO
NC_002516.11366	755.787	-0.466831	0.249796	-1.86885	0.0616437	0.195158	lrp	PA5308	NO
NC_002516.11368	736.699	-0.153455	0.191706	-0.800468	0.42344	0.63854	NA	PA5309	NO
NC_002516.11370	1465.67	0.106563	0.116644	0.913575	0.36094	0.582269	NA	PA5310	NO
NC_002516.11372	573.707	-0.474324	0.226992	-2.08961	0.0366532	0.13982	NA	PA5311	NO
NC_002516.11374	13846.5	-0.21267	0.189585	-1.12177	0.261962	0.482211	NA	PA5312	NO
NC_002516.11376	3392.42	-0.0191213	0.168548	-0.113448	0.909676	0.963817	NA	PA5313	NO
NC_002516.11378	770.541	-0.277174	0.177907	-1.55797	0.119239	0.29699	NA	PA5314	NO
NC_002516.1138	17839.6	0.652876	0.198997	3.28084	0.00103499	0.0112916	metK	PA0546	NO
NC_002516.11380	524.19	-0.915769	0.23749	-3.85602	0.000115247	0.00205161	rpmG	PA5315	NO
NC_002516.11382	7540.63	-0.590715	0.304236	-1.94163	0.0521816	0.174523	rpmB	PA5316	NO
NC_002516.11386	2617.66	-0.104203	0.161034	-0.647088	0.517575	0.717752	NA	PA5317	NO
NC_002516.11388	599.281	0.0765787	0.20695	0.370034	0.711357	0.855481	NA	PA5318	NO
NC_002516.11390	3004.76	-0.208649	0.27946	-0.746615	0.455296	0.665818	radC	PA5319	NO
NC_002516.11392	1285.38	0.268376	0.206133	1.30196	0.192931	0.399781	coaC	PA5320	NO
NC_002516.11394	1537.15	-0.00220519	0.256273	-0.00860483	0.993134	0.996533	dut	PA5321	NO
NC_002516.11396	8971.06	-0.0842976	0.140672	-0.59925	0.549006	0.744289	algC	PA5322	NO
NC_002516.11398	4344.5	-0.420321	0.205333	-2.04702	0.0406558	0.148742	argB	PA5323	NO
NC_002516.1140	9180.27	0.633194	0.116933	5.41502	6.12817e-08	3.19123e-06	NA	PA0547	NO
NC_002516.11400	1021.65	-0.134587	0.120025	-1.12132	0.26215	0.482398	NA	PA5324	NO
NC_002516.11402	192.005	-0.614364	0.300796	-2.04246	0.0411059	0.149897	NA	PA5325	NO
NC_002516.11404	123.961	0.116302	0.19848	0.585961	0.557902	0.751658	NA	PA5326	NO
NC_002516.11406	208.62	-0.0283386	0.195104	-0.145249	0.884515	0.951822	NA	PA5327	NO
NC_002516.11408	26.3224	-0.236095	0.329161	-0.717262	0.473213	0.680581	NA	PA5328	NO
NC_002516.11410	1156.6	0.293292	0.149218	1.96553	0.0493531	0.168251	NA	PA5329	NO
NC_002516.11412	4508.7	-0.170375	0.283203	-0.601601	0.54744	0.743366	NA	PA5330	NO
NC_002516.11414	2962.97	0.231905	0.15693	1.47776	0.139471	0.325841	pyrE	PA5331	NO
NC_002516.11416	4881.45	0.167404	0.114762	1.45871	0.144645	0.332906	crc	PA5332	NO
NC_002516.11418	1111.82	0.144669	0.175812	0.82286	0.410587	0.625935	NA	PA5333	NO
NC_002516.1142	9832.45	0.0365895	0.163705	0.223509	0.823139	0.916573	tktA	PA0548	NO
NC_002516.11420	2981	-0.241908	0.119097	-2.03119	0.0422361	0.152028	rph	PA5334	NO
NC_002516.11422	2419.24	0.197847	0.192914	1.02557	0.305096	0.529702	NA	PA5335	NO
NC_002516.11424	818.491	0.224873	0.208357	1.07927	0.280468	0.50266	gmk	PA5336	NO
NC_002516.11426	4939.59	0.152779	0.255528	0.597896	0.549909	0.744797	rpoZ	PA5337	NO
NC_002516.11428	9152.91	0.434827	0.201607	2.15681	0.0310207	0.126687	spoT	PA5338	NO
NC_002516.11430	4693.27	-0.238487	0.169317	-1.40853	0.158976	0.354382	NA	PA5339	NO
NC_002516.11432	2751.66	-0.331105	0.150936	-2.19367	0.0282588	0.119174	NA	PA5340	NO
NC_002516.11434	136.484	0.0308171	0.253591	0.121522	0.903277	0.960141	NA	PA5341	NO
NC_002516.11436	359.988	0.230869	0.157865	1.46245	0.143619	0.331776	NA	PA5342	NO
NC_002516.11438	820.636	0.16783	0.178742	0.938953	0.347755	0.570748	NA	PA5343	NO
NC_002516.1144	1352.03	-0.0387781	0.126226	-0.307212	0.758682	0.880258	NA	PA0549	NO
NC_002516.11440	2468.37	-0.0287154	0.191583	-0.149885	0.880856	0.950267	oxyR	PA5344	NO
NC_002516.11442	2748.77	0.0130025	0.158685	0.0819394	0.934695	0.974209	recG	PA5345	NO
NC_002516.11444	12564.4	0.365689	0.263863	1.38591	0.165775	0.363561	NA	PA5346	NO
NC_002516.11446	754.545	0.244701	0.145273	1.68442	0.0920998	0.255279	NA	PA5347	NO
NC_002516.11448	4980.48	-0.235429	0.274389	-0.858013	0.390885	0.607731	NA	PA5348	NO
NC_002516.11450	4121.07	-0.0595504	0.108803	-0.547326	0.584155	0.771123	NA	PA5349	NO
NC_002516.11452	1009.37	-1.10118	0.263611	-4.17729	2.95005e-05	0.000690659	rubA2	PA5350	NO
NC_002516.11454	91.082	-1.51668	0.435176	-3.48521	0.000491744	0.00634259	rubA1	PA5351	DOWN	rubredoxin
NC_002516.11456	52.1875	0.279403	0.296842	0.941252	0.346576	0.570448	NA	PA5352	NO
NC_002516.11458	155.899	0.639386	0.198406	3.22262	0.00127024	0.0132048	glcF	PA5353	NO
NC_002516.1146	615.473	-0.639821	0.198132	-3.22927	0.00124106	0.0129255	NA	PA0550	NO
NC_002516.11460	177.924	0.729319	0.206217	3.53665	0.00040523	0.00544976	glcE	PA5354	NO
NC_002516.11462	583.897	0.34386	0.170818	2.01302	0.0441126	0.15616	glcD	PA5355	NO
NC_002516.11464	2755.71	-0.0612119	0.16563	-0.369571	0.711702	0.855481	glcC	PA5356	NO
NC_002516.11466	1512.41	-0.00711527	0.131041	-0.0542979	0.956698	0.981804	NA	PA5357	NO
NC_002516.11468	6778.12	-0.349802	0.189888	-1.84215	0.0654534	0.203066	ubiA	PA5358	NO
NC_002516.11470	3687.43	-0.33976	0.266076	-1.27693	0.201628	0.412731	NA	PA5359	NO
NC_002516.11472	1025.51	-0.521821	0.16501	-3.16237	0.00156491	0.0153516	phoB	PA5360	NO
NC_002516.11474	657.863	-0.185299	0.158207	-1.17125	0.2415	0.457076	phoR	PA5361	NO
NC_002516.11476	1274.87	-0.0195325	0.139817	-0.139701	0.888896	0.953532	NA	PA5362	NO
NC_002516.11478	2671.21	0.0719585	0.124748	0.576832	0.564053	0.753855	NA	PA5363	NO
NC_002516.1148	1245.08	0.0914979	0.252939	0.361739	0.717547	0.859452	epd	PA0551	NO
NC_002516.11480	3626.29	-0.0864981	0.186363	-0.464137	0.642549	0.812419	NA	PA5364	NO
NC_002516.11482	1151.97	-0.134963	0.1859	-0.726001	0.467838	0.675951	phoU	PA5365	NO
NC_002516.11484	1278.91	-0.520729	0.15288	-3.40613	0.000658914	0.00794691	pstB	PA5366	NO
NC_002516.11486	1086.02	-0.449938	0.155377	-2.89578	0.00378222	0.0295575	pstA	PA5367	NO
NC_002516.11488	966.073	-0.504845	0.188326	-2.6807	0.00734676	0.0475449	pstC	PA5368	NO
NC_002516.11492	1712.71	-0.476431	0.170873	-2.78821	0.00529994	0.037287	pstS	PA5369	NO
NC_002516.115	784.276	0.0527093	0.158728	0.332073	0.739834	0.870063	phzH	PA0051	NO
NC_002516.1150	5033.86	-0.392215	0.160528	-2.44328	0.0145546	0.0760056	pgk	PA0552	NO
NC_002516.11504	682.694	-0.219276	0.177742	-1.23368	0.217323	0.43078	NA	PA5370	NO
NC_002516.11506	3138.35	-0.231963	0.160704	-1.44342	0.148902	0.339812	NA	PA5371	NO
NC_002516.11508	2146.84	0.279762	0.177515	1.57599	0.115027	0.291333	betA	PA5372	NO
NC_002516.11510	11382.8	0.285703	0.125015	2.28535	0.0222925	0.101234	betB	PA5373	NO
NC_002516.11512	3295.18	0.616609	0.183032	3.36886	0.000754797	0.00891044	betI	PA5374	NO
NC_002516.11514	329.914	0.0964406	0.157395	0.612731	0.540054	0.737726	betT1	PA5375	NO
NC_002516.11516	1815.47	0.374511	0.123089	3.04261	0.00234537	0.0209766	NA	PA5376	NO
NC_002516.11518	1276.45	0.389839	0.130605	2.98487	0.00283695	0.0240101	NA	PA5377	NO
NC_002516.1152	2181.43	-0.0448384	0.19214	-0.233363	0.815479	0.911322	NA	PA0553	NO
NC_002516.11520	3426.68	0.346101	0.161319	2.14545	0.031917	0.128893	NA	PA5378	NO
NC_002516.11522	412.574	0.324613	0.149469	2.17177	0.0298727	0.123571	sdaB	PA5379	NO
NC_002516.11525	2426.6	0.308312	0.159061	1.93833	0.0525833	0.175348	gbdR	PA5380	NO
NC_002516.11527	309.095	0.745402	0.189938	3.92445	8.69276e-05	0.00163635	NA	PA5381	NO
NC_002516.11529	261.917	-0.000581425	0.194988	-0.00298185	0.997621	0.998338	NA	PA5382	NO
NC_002516.11531	100.517	0.613108	0.20261	3.02605	0.0024777	0.0217413	NA	PA5383	NO
NC_002516.11533	29.0619	0.420017	0.336294	1.24896	0.21168	0.424653	NA	PA5384	NO
NC_002516.11535	27.8876	0.554101	0.319309	1.73531	0.0826851	0.237363	cdhB	PA5385	NO
NC_002516.11537	61.8689	0.0263321	0.235256	0.11193	0.910879	0.963953	cdhA	PA5386	NO
NC_002516.11539	39.6788	-0.199827	0.3241	-0.616559	0.537526	0.735353	cdhC	PA5387	NO
NC_002516.1154	2098.96	-0.356829	0.229262	-1.55643	0.119606	0.29699	NA	PA0554	NO
NC_002516.11541	140.424	-0.116448	0.276368	-0.421353	0.673497	0.830617	NA	PA5388	NO
NC_002516.11543	525.347	-0.103854	0.150446	-0.690303	0.490004	0.695264	cdhR	PA5389	NO
NC_002516.11545	348.473	0.527163	0.185698	2.83882	0.00452802	0.0335597	NA	PA5390	NO
NC_002516.11547	56.8086	0.555935	0.258568	2.15005	0.0315512	0.127857	NA	PA5391	NO
NC_002516.11549	59.5219	0.0120455	0.255671	0.0471133	0.962423	0.984148	NA	PA5392	NO
NC_002516.11551	196.402	0.120487	0.172235	0.699548	0.48421	0.69056	NA	PA5393	NO
NC_002516.11553	651.181	0.29223	0.135659	2.15416	0.031228	0.127195	cls	PA5394	NO
NC_002516.11555	643.664	-0.0827058	0.244228	-0.338642	0.734879	0.867371	NA	PA5395	NO
NC_002516.11557	540.906	-0.0347694	0.239211	-0.145351	0.884434	0.951822	NA	PA5396	NO
NC_002516.11559	97.0072	0.117196	0.239854	0.488615	0.625114	0.803135	NA	PA5397	NO
NC_002516.1156	8948.5	-0.161718	0.180611	-0.895391	0.370578	0.58895	fda	PA0555	NO
NC_002516.11561	721.037	-0.0748509	0.22702	-0.32971	0.741619	0.871242	dgcA	PA5398	NO
NC_002516.11563	472.11	0.648159	0.179447	3.61198	0.000303869	0.00437509	dgcB	PA5399	NO
NC_002516.11565	256.55	0.567911	0.154663	3.67191	0.000240742	0.00367428	NA	PA5400	NO
NC_002516.11567	144.928	0.707719	0.222558	3.17993	0.00147312	0.0147365	NA	PA5401	NO
NC_002516.11569	274.899	-0.195787	0.211342	-0.926402	0.354237	0.576788	NA	PA5402	NO
NC_002516.11571	68.3243	-0.0233336	0.27165	-0.0858957	0.931549	0.972385	NA	PA5403	NO
NC_002516.11573	117.988	-0.354929	0.421608	-0.841846	0.399874	0.616271	NA	PA5404	NO
NC_002516.11575	90.7773	-0.63241	0.300361	-2.1055	0.0352478	0.1363	NA	PA5405	NO
NC_002516.11577	251.085	-0.468649	0.240505	-1.9486	0.0513433	0.173385	NA	PA5406	NO
NC_002516.11579	252.057	0.151465	0.213147	0.710616	0.477322	0.683755	NA	PA5407	NO
NC_002516.1158	522.185	0.0193472	0.16434	0.117727	0.906284	0.962053	NA	PA0556	NO
NC_002516.11581	814.112	-0.0439585	0.433043	-0.101511	0.919145	0.964868	NA	PA5408	NO
NC_002516.11583	2783.56	0.155826	0.216858	0.718561	0.472411	0.679648	NA	PA5409	NO
NC_002516.11585	967.131	0.549129	0.130969	4.1928	2.7553e-05	0.000650531	gbcA	PA5410	NO
NC_002516.11587	279.175	-0.40143	0.193959	-2.06967	0.0384834	0.143623	gbcB	PA5411	NO
NC_002516.11589	2212.57	-0.510772	0.307443	-1.66136	0.0966418	0.261736	NA	PA5412	NO
NC_002516.11591	2418.51	0.0897932	0.196917	0.455995	0.648394	0.815542	ltaA	PA5413	NO
NC_002516.11593	890.185	-0.154154	0.183894	-0.838279	0.401874	0.61819	NA	PA5414	NO
NC_002516.11595	822.254	0.327844	0.15342	2.13691	0.0326052	0.130048	glyA1	PA5415	NO
NC_002516.11597	320.792	0.476413	0.172867	2.75596	0.00585202	0.0403059	soxB	PA5416	NO
NC_002516.11599	54.4968	0.00115574	0.277677	0.00416217	0.996679	0.998232	soxD	PA5417	NO
NC_002516.1160	873.01	-0.0365166	0.158733	-0.230051	0.818052	0.912916	NA	PA0557	NO
NC_002516.11601	1113.14	0.635109	0.15266	4.16029	3.17844e-05	0.000722868	soxA	PA5418	NO
NC_002516.11603	227.402	0.830981	0.192704	4.31222	1.61625e-05	0.000411221	soxG	PA5419	NO
NC_002516.11605	307.93	0.20898	0.210121	0.994571	0.319945	0.544382	purU2	PA5420	NO
NC_002516.11607	1120.66	0.136724	0.158729	0.861368	0.389035	0.606191	fdhA	PA5421	NO
NC_002516.11609	3278.28	-0.275348	0.132247	-2.08208	0.037335	0.140942	NA	PA5422	NO
NC_002516.11611	2588.18	-0.227524	0.21155	-1.07551	0.282147	0.504856	NA	PA5423	NO
NC_002516.11613	5202.77	0.122202	0.403076	0.303174	0.761757	0.881702	NA	PA5424	NO
NC_002516.11615	1911.45	-0.171197	0.204489	-0.837196	0.402483	0.618792	purK	PA5425	NO
NC_002516.11617	1062.69	-0.275336	0.148728	-1.85127	0.0641303	0.199963	purE	PA5426	NO
NC_002516.11619	44454.4	0.148802	0.155871	0.954652	0.339754	0.564259	adhA	PA5427	NO
NC_002516.1162	2047.93	-0.280328	0.165522	-1.6936	0.0903409	0.251564	NA	PA0558	NO
NC_002516.11621	3409.58	0.317608	0.154845	2.05114	0.0402535	0.147658	NA	PA5428	NO
NC_002516.11623	8659.31	-0.337256	0.324243	-1.04013	0.298279	0.52248	aspA	PA5429	NO
NC_002516.11625	1267.96	-0.0925436	0.132765	-0.697048	0.485773	0.691224	NA	PA5430	NO
NC_002516.11627	339.615	-0.0123687	0.155295	-0.0796466	0.936518	0.974428	NA	PA5431	NO
NC_002516.11629	193.767	-0.659029	0.288304	-2.28589	0.022261	0.101173	NA	PA5432	NO
NC_002516.11631	311.496	0.0155015	0.195809	0.0791667	0.9369	0.974428	NA	PA5433	NO
NC_002516.11633	457.535	0.00797683	0.182134	0.0437966	0.965067	0.984972	mtr	PA5434	NO
NC_002516.11635	18023.6	-0.236424	0.192696	-1.22693	0.21985	0.434552	NA	PA5435	NO
NC_002516.11637	13684.1	-0.671567	0.323046	-2.07886	0.0376303	0.141788	NA	PA5436	NO
NC_002516.11639	363.22	0.0735202	0.164137	0.44792	0.654211	0.818792	NA	PA5437	NO
NC_002516.1164	1478.6	-0.283838	0.192038	-1.47803	0.139399	0.325841	NA	PA0559	NO
NC_002516.11641	135.419	0.0492431	0.210209	0.234257	0.814785	0.911094	NA	PA5440a	NO
NC_002516.11643	5898.05	0.437832	0.269557	1.62427	0.104319	0.275091	NA	PA5438	NO
NC_002516.11645	3445.86	0.16282	0.114689	1.41966	0.155706	0.35012	NA	PA5439	NO
NC_002516.11647	1568.7	-0.289832	0.14048	-2.06315	0.039098	0.144946	NA	PA5440	NO
NC_002516.11649	3733.07	-0.0698081	0.151742	-0.460046	0.645483	0.814455	NA	PA5441	NO
NC_002516.11651	409.128	0.311316	0.135895	2.29086	0.0219715	0.100188	NA	PA5442	NO
NC_002516.11653	3879.84	-0.23732	0.106052	-2.23777	0.0252359	0.110982	uvrD	PA5443	NO
NC_002516.11655	2042.44	0.0702429	0.202482	0.346909	0.72866	0.864813	NA	PA5444	NO
NC_002516.11657	3968.73	-0.542836	0.178981	-3.03292	0.00242199	0.0213872	NA	PA5445	NO
NC_002516.11659	64459.4	0.372948	0.162476	2.29541	0.0217096	0.0994787	NA	PA5446	NO
NC_002516.11661	4629.96	0.37899	0.140333	2.70064	0.00692056	0.045527	wbpZ	PA5447	NO
NC_002516.11663	556.744	0.00670408	0.172302	0.0389089	0.968963	0.986764	wbpY	PA5448	NO
NC_002516.11666	836.813	0.0040608	0.151362	0.0268284	0.978597	0.990459	wbpX	PA5449	NO
NC_002516.11668	1495.53	-0.0502122	0.152956	-0.328279	0.7427	0.871503	wzt	PA5450	NO
NC_002516.1167	577.226	-0.0445001	0.229091	-0.194246	0.845983	0.932204	NA	PA0560	NO
NC_002516.11670	709.428	-0.148924	0.303614	-0.490506	0.623776	0.802347	wzm	PA5451	NO
NC_002516.11672	1560.83	0.0806449	0.155677	0.518028	0.604439	0.78506	wbpW	PA5452	NO
NC_002516.11674	2280.48	-0.0907081	0.131547	-0.689549	0.490478	0.695582	gmd	PA5453	NO
NC_002516.11676	1452.48	-0.0592053	0.140754	-0.420629	0.674026	0.830657	rmd	PA5454	NO
NC_002516.11679	1450.85	-0.0310261	0.144972	-0.214015	0.830535	0.921311	NA	PA5455	NO
NC_002516.11681	963.666	0.0738914	0.241104	0.306471	0.759246	0.880258	NA	PA5456	NO
NC_002516.11683	329.94	0.251059	0.211206	1.18869	0.234561	0.450897	NA	PA5457	NO
NC_002516.11685	421.769	-0.552894	0.246916	-2.2392	0.0251429	0.110829	NA	PA5458	NO
NC_002516.11687	491.217	-0.158876	0.166574	-0.953787	0.340191	0.564619	NA	PA5459	NO
NC_002516.11689	1439.87	0.300521	0.339486	0.885224	0.376036	0.594542	NA	PA5460	NO
NC_002516.1169	402.005	-0.338452	0.216248	-1.56511	0.117557	0.294925	NA	PA0561	NO
NC_002516.11691	7092.57	-0.0454014	0.33341	-0.136173	0.891685	0.955042	NA	PA5461	NO
NC_002516.11693	325.241	-0.487843	0.160925	-3.0315	0.00243341	0.0214201	NA	PA5462	NO
NC_002516.11695	470.801	-0.255526	0.259558	-0.984467	0.324886	0.548731	NA	PA5463	NO
NC_002516.11697	1267.39	0.143998	0.152	0.947357	0.343457	0.567539	NA	PA5464	NO
NC_002516.11699	628.917	-0.264939	0.170307	-1.55565	0.119791	0.297137	NA	PA5465	NO
NC_002516.117	2432.35	0.442398	0.264933	1.66985	0.0949493	0.259045	NA	PA0052	NO
NC_002516.11701	288.899	0.0444802	0.154416	0.288054	0.773305	0.889158	NA	PA5466	NO
NC_002516.11703	171.104	-0.529697	0.390699	-1.35577	0.175173	0.374833	NA	PA5467	NO
NC_002516.11705	668.786	-0.436213	0.166679	-2.61708	0.00886856	0.0539472	NA	PA5468	NO
NC_002516.11707	240.527	-0.151262	0.208379	-0.725899	0.467901	0.675951	NA	PA5469	NO
NC_002516.11709	592.877	-0.0253193	0.236813	-0.106917	0.914855	0.964353	NA	PA5470	NO
NC_002516.1171	617.395	0.0841894	0.242521	0.347143	0.728484	0.864813	NA	PA0562	NO
NC_002516.11711	1845.36	0.502657	0.216891	2.31756	0.0204735	0.0954995	NA	PA5471	NO
NC_002516.11713	1402.56	-0.447579	0.227732	-1.96538	0.0493701	0.168251	NA	PA5472	NO
NC_002516.11715	4102.17	0.348153	0.160212	2.17307	0.0297748	0.12335	NA	PA5473	NO
NC_002516.11717	9214.98	0.307472	0.169537	1.8136	0.069739	0.211418	NA	PA5474	NO
NC_002516.11719	36246	0.170122	0.116576	1.45932	0.144476	0.33279	NA	PA5475	NO
NC_002516.11721	662.025	0.0806442	0.134332	0.600336	0.548283	0.743678	citA	PA5476	NO
NC_002516.11723	908.184	0.026463	0.146891	0.180154	0.857032	0.937636	NA	PA5477	NO
NC_002516.11725	743.051	-0.316046	0.253316	-1.24763	0.212165	0.424788	NA	PA5478	NO
NC_002516.11727	1942.66	-0.562622	0.133699	-4.20811	2.57512e-05	0.000623851	gltP	PA5479	NO
NC_002516.11729	2759.82	-0.269674	0.202657	-1.33069	0.183292	0.386564	NA	PA5481	NO
NC_002516.1173	1231.26	0.315362	0.218107	1.44591	0.148204	0.338995	NA	PA0563	NO
NC_002516.11731	1455.22	-0.0490198	0.172116	-0.284807	0.775792	0.890288	NA	PA5482	NO
NC_002516.11733	2615.38	0.39546	0.219211	1.80401	0.0712298	0.213879	algB	PA5483	NO
NC_002516.11735	1594.49	0.288359	0.161047	1.79053	0.0733693	0.217802	NA	PA5484	NO
NC_002516.11737	1005.8	-0.181572	0.144491	-1.25663	0.208888	0.42147	ampDh2	PA5485	NO
NC_002516.11739	605.019	-0.330805	0.173719	-1.90425	0.0568772	0.186095	NA	PA5486	NO
NC_002516.11741	7642.22	0.0367333	0.105733	0.347416	0.728279	0.864813	NA	PA5487	NO
NC_002516.11743	6524.98	0.159311	0.127619	1.24833	0.211911	0.42469	NA	PA5488	NO
NC_002516.11745	7280.88	-0.242259	0.129698	-1.86787	0.0617807	0.19537	dsbA	PA5489	NO
NC_002516.11747	9664.45	0.0606952	0.111645	0.543646	0.586685	0.772707	cc4	PA5490	NO
NC_002516.11749	1692.61	-0.149622	0.304894	-0.490733	0.623616	0.802347	NA	PA5491	NO
NC_002516.1175	379.072	0.000614539	0.153182	0.00401183	0.996799	0.998232	NA	PA0564	NO
NC_002516.11751	5413.73	-0.201347	0.222502	-0.904925	0.365505	0.585565	NA	PA5492	NO
NC_002516.11753	4470.28	-0.209413	0.104634	-2.00139	0.0453506	0.158581	polA	PA5493	NO
NC_002516.11756	6648.1	-0.00252847	0.148668	-0.0170075	0.986431	0.993923	NA	PA5494	NO
NC_002516.11758	6579.48	0.338354	0.214923	1.5743	0.115418	0.291924	thrB	PA5495	NO
NC_002516.11760	3190.77	-0.0790584	0.14372	-0.550087	0.58226	0.769716	nrdJb	PA5496	NO
NC_002516.11762	13117.8	-0.23935	0.138689	-1.7258	0.0843832	0.241237	nrdJa	PA5497	NO
NC_002516.11764	1453.27	0.255944	0.159622	1.60344	0.108838	0.282319	NA	PA5498	NO
NC_002516.11766	2254.69	-0.0708499	0.202382	-0.35008	0.726279	0.864522	np20	PA5499	NO
NC_002516.11768	1747.35	0.239092	0.111372	2.14679	0.0318103	0.128813	znuC	PA5500	NO
NC_002516.1177	1902.02	-0.243045	0.274407	-0.885707	0.375775	0.594498	NA	PA0565	NO
NC_002516.11770	607.463	0.127743	0.200242	0.637942	0.523511	0.72223	znuB	PA5501	NO
NC_002516.11772	932.776	0.00769245	0.150398	0.0511472	0.959208	0.982666	NA	PA5502	NO
NC_002516.11774	1073.44	-0.069372	0.218275	-0.317819	0.750622	0.876644	NA	PA5503	NO
NC_002516.11776	701.383	-0.190747	0.124737	-1.5292	0.126215	0.306569	NA	PA5504	NO
NC_002516.11778	5367.15	-0.660435	0.189589	-3.48352	0.000494874	0.00636821	NA	PA5505	NO
NC_002516.11780	227.225	-0.648322	0.250601	-2.58707	0.00967969	0.057439	NA	PA5506	NO
NC_002516.11782	259.789	-1.17073	0.157115	-7.45144	9.23252e-14	1.31907e-11	NA	PA5507	NO
NC_002516.11784	583.062	-0.623282	0.162379	-3.83845	0.000123815	0.00215573	NA	PA5508	NO
NC_002516.11786	459.058	-0.474146	0.175423	-2.70287	0.00687433	0.0453299	NA	PA5509	NO
NC_002516.11788	525.786	-0.555997	0.14558	-3.81919	0.000133888	0.00228842	NA	PA5510	NO
NC_002516.1179	1389.46	0.159874	0.154474	1.03496	0.300688	0.525214	NA	PA0566	NO
NC_002516.11790	1531	0.272024	0.124908	2.1778	0.0294213	0.122249	mifR	PA5511	NO
NC_002516.11792	369.437	0.114502	0.193532	0.591643	0.55409	0.748531	mifS	PA5512	NO
NC_002516.11794	401.789	-0.114088	0.158215	-0.721093	0.470852	0.678456	poxA	PA5513	NO
NC_002516.11796	274.786	0.128385	0.155554	0.825337	0.40918	0.624644	NA	PA5514	NO
NC_002516.11798	559.516	0.198708	0.182508	1.08876	0.276258	0.498319	NA	PA5515	NO
NC_002516.11800	835.264	-0.163965	0.17804	-0.920947	0.357078	0.57872	pdxY	PA5516	NO
NC_002516.11802	215.472	0.351761	0.22412	1.56952	0.116527	0.293338	NA	PA5517	NO
NC_002516.11804	1773.98	-0.118094	0.133797	-0.882634	0.377434	0.596106	NA	PA5518	NO
NC_002516.11806	1048.31	-0.250351	0.201378	-1.24318	0.2138	0.426877	NA	PA5519	NO
NC_002516.11808	1263.43	0.144132	0.132569	1.08722	0.276938	0.499199	NA	PA5520	NO
NC_002516.1181	939.873	-0.468771	0.146222	-3.20588	0.00134651	0.013894	NA	PA0567	NO
NC_002516.11810	4162.47	-0.0612479	0.138894	-0.440969	0.659235	0.822812	NA	PA5521	NO
NC_002516.11812	2415.88	0.109258	0.146284	0.746894	0.455128	0.665818	NA	PA5522	NO
NC_002516.11814	2709.78	-0.304034	0.181523	-1.67491	0.0939527	0.257198	NA	PA5523	NO
NC_002516.11816	878.5	-0.0408369	0.118951	-0.343308	0.731367	0.865401	NA	PA5524	NO
NC_002516.11818	1575.95	-0.119108	0.156295	-0.762072	0.446017	0.656783	NA	PA5525	NO
NC_002516.11820	1544.49	0.279766	0.128333	2.18	0.0292573	0.121931	NA	PA5526	NO
NC_002516.11822	4939.1	-0.45014	0.287397	-1.56626	0.117287	0.294644	NA	PA5527	NO
NC_002516.11824	3664.56	-0.0139873	0.238551	-0.0586342	0.953243	0.979615	NA	PA5528	NO
NC_002516.11826	1417.4	-0.25838	0.153566	-1.68253	0.0924666	0.255694	NA	PA5529	NO
NC_002516.11828	685.301	-0.445876	0.239115	-1.8647	0.0622239	0.196104	NA	PA5530	NO
NC_002516.1183	629.14	-0.356533	0.135351	-2.63413	0.00843531	0.0519929	NA	PA0568	NO
NC_002516.11830	2549.08	-0.849437	0.184544	-4.60289	4.16663e-06	0.000135769	tonB1	PA5531	NO
NC_002516.11835	786.479	0.0375448	0.138334	0.271407	0.786078	0.895514	NA	PA5533	NO
NC_002516.11837	144.094	-0.239448	0.191043	-1.25337	0.21007	0.423179	NA	PA5534	NO
NC_002516.11839	234.965	0.0208844	0.161266	0.129503	0.89696	0.958315	NA	PA5535	NO
NC_002516.11841	38.909	0.0951436	0.289522	0.328623	0.74244	0.871503	NA	PA5536	NO
NC_002516.11843	200.875	0.230568	0.229966	1.00262	0.316045	0.5409	NA	PA5537	NO
NC_002516.11845	198.214	0.0808827	0.171364	0.471994	0.636931	0.809085	amiA	PA5538	NO
NC_002516.11847	117.355	0.0969204	0.24825	0.390415	0.69623	0.845736	NA	PA5539	NO
NC_002516.11849	95.6378	0.0602145	0.298522	0.201709	0.840145	0.927722	NA	PA5540	NO
NC_002516.1185	354.479	-0.413731	0.167583	-2.46881	0.0135564	0.0725612	NA	PA0569	NO
NC_002516.11851	680.092	0.0861577	0.213518	0.403516	0.686569	0.837454	pyrQ	PA5541	NO
NC_002516.11853	543.456	-0.0287497	0.148889	-0.193095	0.846885	0.932229	NA	PA5542	NO
NC_002516.11855	151.101	-0.319986	0.197625	-1.61916	0.105413	0.276739	NA	PA5543	NO
NC_002516.11857	901.879	-0.225212	0.134377	-1.67597	0.093744	0.257198	NA	PA5544	NO
NC_002516.11859	2670.75	-0.226185	0.107646	-2.1012	0.0356236	0.137462	NA	PA5545	NO
NC_002516.11861	22401	-0.441119	0.245404	-1.79752	0.0722526	0.215902	NA	PA5546	NO
NC_002516.11863	1066.62	-0.0851647	0.187429	-0.454383	0.649553	0.816079	NA	PA5547	NO
NC_002516.11865	761.95	-0.126507	0.145438	-0.869834	0.384391	0.601945	NA	PA5548	NO
NC_002516.11868	1991.85	-0.462795	0.14766	-3.13418	0.00172334	0.0164708	glmS	PA5549	NO
NC_002516.1187	132.831	-0.0993037	0.220757	-0.449832	0.652831	0.818137	NA	PA0570	NO
NC_002516.11870	358.029	0.109336	0.181831	0.601303	0.547638	0.743366	glmR	PA5550	NO
NC_002516.11872	804.922	-0.513497	0.199276	-2.57681	0.00997159	0.0585088	NA	PA5551	NO
NC_002516.11874	4298.86	0.0369934	0.133701	0.276688	0.78202	0.892991	glmU	PA5552	NO
NC_002516.11876	5135.64	0.0588631	0.232639	0.253023	0.800251	0.903521	atpC	PA5553	NO
NC_002516.11878	40535.3	-0.192957	0.154771	-1.24673	0.212497	0.425146	atpD	PA5554	NO
NC_002516.11880	14954.9	-0.0860245	0.145066	-0.593004	0.553179	0.748195	atpG	PA5555	NO
NC_002516.11882	41838.1	-0.0515829	0.175144	-0.294517	0.768363	0.885595	atpA	PA5556	NO
NC_002516.11884	14176.8	-0.219498	0.127208	-1.7255	0.0844369	0.241237	atpH	PA5557	NO
NC_002516.11886	20872.4	-0.229362	0.163933	-1.39913	0.161775	0.357998	atpF	PA5558	NO
NC_002516.11888	12951.5	-0.738786	0.406978	-1.81529	0.0694786	0.211318	atpE	PA5559	NO
NC_002516.1189	719.069	-0.311291	0.127002	-2.45108	0.0142429	0.0748773	NA	PA0571	NO
NC_002516.11890	6526.42	-0.268206	0.137936	-1.94443	0.0518438	0.174212	atpB	PA5560	NO
NC_002516.11892	651.47	-0.435328	0.281763	-1.54501	0.122343	0.300836	atpI	PA5561	NO
NC_002516.11894	3157.66	-0.0969039	0.164757	-0.588164	0.556422	0.750335	spoOJ	PA5562	NO
NC_002516.11896	1698.66	-0.252002	0.123018	-2.0485	0.0405108	0.148406	soj	PA5563	NO
NC_002516.11898	1641.61	-0.115489	0.198071	-0.583069	0.559847	0.752348	gidB	PA5564	NO
NC_002516.11900	10211.5	0.0138957	0.105805	0.131333	0.895512	0.957366	gidA	PA5565	NO
NC_002516.11902	576.706	-0.589131	0.284123	-2.07351	0.0381251	0.14286	NA	PA5566	NO
NC_002516.11904	1273.24	0.0144054	0.150048	0.0960055	0.923516	0.966751	NA	PA5567	NO
NC_002516.11906	4331.71	-0.403392	0.161702	-2.49465	0.012608	0.0692138	NA	PA5568	NO
NC_002516.11908	8609.94	-0.482554	0.116635	-4.13729	3.51424e-05	0.000792767	rnpA	PA5569	NO
NC_002516.1191	22107.8	-0.420194	0.137538	-3.05511	0.00224975	0.0202989	NA	PA0572	NO
NC_002516.11910	2774.61	-0.391213	0.233706	-1.67395	0.0941398	0.257323	rpmH	PA5570	NO
NC_002516.1193	374.156	-0.610107	0.284547	-2.14413	0.0320222	0.128893	NA	PA0573	NO
NC_002516.1195	435.876	-0.0699453	0.17177	-0.407202	0.68386	0.836146	NA	PA0574	NO
NC_002516.1199	4158.72	0.327868	0.130625	2.50999	0.0120733	0.0671383	NA	PA0575	NO
NC_002516.120	945.441	-0.0837197	0.25897	-0.32328	0.746483	0.873641	NA	PA0054	NO
NC_002516.1201	54670.5	0.286606	0.131651	2.17702	0.0294793	0.122398	rpoD	PA0576	NO
NC_002516.1203	7061.3	-1.24262	0.283438	-4.38409	1.16472e-05	0.000318821	dnaG	PA0577	NO
NC_002516.1205	695.263	0.0562867	0.251791	0.223545	0.823111	0.916573	NA	PA0578	NO
NC_002516.1207	2522.48	-0.855119	0.371022	-2.30477	0.0211795	0.0976922	rpsU	PA0579	NO
NC_002516.1209	1704.22	0.180593	0.14838	1.2171	0.223565	0.439092	gcp	PA0580	NO
NC_002516.1211	930.979	-0.122791	0.119391	-1.02848	0.303724	0.528529	NA	PA0581	NO
NC_002516.1213	331.429	0.0553703	0.255219	0.216952	0.828246	0.92042	folB	PA0582	NO
NC_002516.1215	371.112	-0.178267	0.188796	-0.944235	0.345049	0.568989	NA	PA0583	NO
NC_002516.1217	1430.75	-0.00399278	0.112734	-0.0354177	0.971747	0.987513	cca	PA0584	NO
NC_002516.1219	526.24	-0.159523	0.184735	-0.863524	0.387849	0.605179	NA	PA0585	NO
NC_002516.122	1549.81	-0.369626	0.138327	-2.67211	0.00753754	0.0483305	NA	PA0055	NO
NC_002516.1221	20220.3	0.138587	0.166535	0.832184	0.405305	0.621828	NA	PA0586	NO
NC_002516.1223	21186.6	0.431511	0.253547	1.7019	0.0887741	0.248496	NA	PA0587	NO
NC_002516.1225	153957	0.17245	0.203091	0.849125	0.395812	0.612119	NA	PA0588	NO
NC_002516.1227	490.957	0.189236	0.179461	1.05447	0.291667	0.515272	NA	PA0589	NO
NC_002516.1229	1773.98	0.0695047	0.165555	0.419829	0.674611	0.830886	apaH	PA0590	NO
NC_002516.1231	1039.09	0.281384	0.203695	1.3814	0.167156	0.365539	NA	PA0591	NO
NC_002516.1233	692.729	-0.137538	0.179636	-0.765647	0.443886	0.655129	ksgA	PA0592	NO
NC_002516.1236	1243.63	-0.0943185	0.243689	-0.387045	0.698723	0.847272	pdxA	PA0593	NO
NC_002516.1238	10615.8	-0.0656241	0.121995	-0.537923	0.590631	0.775081	surA	PA0594	NO
NC_002516.124	309.829	0.0161818	0.228111	0.0709383	0.943447	0.977273	NA	PA0056	NO
NC_002516.1240	16772.3	-0.136891	0.159797	-0.856658	0.391634	0.608034	ostA	PA0595	NO
NC_002516.1245	4466.53	-0.121984	0.138387	-0.881472	0.378062	0.596648	NA	PA0596	NO
NC_002516.1247	1626.4	0.553036	0.151525	3.6498	0.000262449	0.00389964	NA	PA0597	NO
NC_002516.1249	1748.87	-0.301901	0.191126	-1.57959	0.114201	0.290579	NA	PA0598	NO
NC_002516.1251	1694.36	-0.000705914	0.120126	-0.00587646	0.995311	0.997797	NA	PA0599	NO
NC_002516.1253	2350.01	0.0547776	0.14091	0.388743	0.697466	0.846572	NA	PA0600	NO
NC_002516.1255	1544.96	-0.0298738	0.154711	-0.193094	0.846885	0.932229	NA	PA0601	NO
NC_002516.1257	1662.57	-0.689785	0.308659	-2.23478	0.0254319	0.111492	NA	PA0602	NO
NC_002516.1259	862.384	0.103983	0.132824	0.782866	0.433706	0.647112	NA	PA0603	NO
NC_002516.126	167.295	-0.332234	0.216844	-1.53214	0.125489	0.305739	NA	PA0057	NO
NC_002516.1261	1382.5	0.0410655	0.173273	0.236998	0.812658	0.909446	NA	PA0604	NO
NC_002516.1263	773.748	0.0272197	0.18881	0.144165	0.885371	0.951822	NA	PA0605	NO
NC_002516.1265	566.356	-0.0756627	0.214925	-0.352043	0.724806	0.863691	NA	PA0606	NO
NC_002516.1267	1665.94	0.0926368	0.15334	0.604126	0.54576	0.742425	rpe	PA0607	NO
NC_002516.1269	1333.04	-0.278071	0.166669	-1.66841	0.0952351	0.259204	NA	PA0608	NO
NC_002516.1271	2446.68	-0.0480547	0.179146	-0.268244	0.788512	0.896468	trpE	PA0609	NO
NC_002516.1273	7599.27	0.743162	0.196005	3.79153	0.000149719	0.00249771	prtN	PA0610	NO
NC_002516.1275	1042.03	0.356409	0.188385	1.89192	0.0585018	0.189739	prtR	PA0611	NO
NC_002516.1277	4981.9	1.33136	0.190246	6.99809	2.59478e-12	2.83493e-10	ptrB	PA0612	NO
NC_002516.1279	3642.85	0.632821	0.199095	3.17849	0.00148045	0.0147569	NA	PA0613	NO
NC_002516.128	137.835	0.322382	0.198628	1.62304	0.10458	0.275518	NA	PA0058	NO
NC_002516.1281	5219.71	1.03371	0.180367	5.73114	9.97602e-09	6.53958e-07	NA	PA0614	NO
NC_002516.1283	10624.1	0.71019	0.266631	2.66357	0.00773159	0.0490728	NA	PA0615	NO
NC_002516.1285	10165.2	0.146073	0.24644	0.592735	0.553358	0.748195	NA	PA0616	NO
NC_002516.1287	8947.09	0.165117	0.254893	0.647789	0.517121	0.71748	NA	PA0617	NO
NC_002516.1289	33625.7	0.128959	0.383212	0.336522	0.736477	0.867763	NA	PA0618	NO
NC_002516.1291	21187.7	0.437869	0.237023	1.84737	0.0646933	0.201268	NA	PA0619	NO
NC_002516.1293	77028.6	0.404983	0.284532	1.42333	0.154639	0.348705	NA	PA0620	NO
NC_002516.1295	19110	0.0710964	0.295874	0.240293	0.810103	0.908916	NA	PA0621	NO
NC_002516.1297	105116	0.584301	0.181756	3.21475	0.00130558	0.0134967	NA	PA0622	NO
NC_002516.1299	34405.2	0.416602	0.214732	1.9401	0.0523679	0.174936	NA	PA0623	NO
NC_002516.13	775.332	0.13921	0.142894	0.974214	0.32995	0.553967	NA	PA0006	NO
NC_002516.130	3002.85	-0.649684	0.293969	-2.21004	0.0271024	0.115809	osmC	PA0059	NO
NC_002516.1301	27713.2	0.588692	0.175867	3.34737	0.000815831	0.00951861	NA	PA0624	NO
NC_002516.1303	119623	0.274557	0.325547	0.843372	0.39902	0.615543	NA	PA0625	NO
NC_002516.1305	35178.5	0.261833	0.262113	0.998932	0.317828	0.542242	NA	PA0626	NO
NC_002516.1307	6536.69	0.77462	0.165278	4.68676	2.77558e-06	9.37305e-05	NA	PA0627	NO
NC_002516.1309	35686.1	0.161057	0.34358	0.468762	0.63924	0.809878	NA	PA0628	NO
NC_002516.1311	18658.5	0.299232	0.276786	1.08109	0.279655	0.50211	NA	PA0629	NO
NC_002516.1313	5095.21	0.693899	0.175339	3.95747	7.57487e-05	0.00147577	NA	PA0630	NO
NC_002516.1315	6142.67	0.847258	0.173622	4.87989	1.06148e-06	4.31718e-05	NA	PA0631	NO
NC_002516.1317	36671.2	0.422741	0.259417	1.62958	0.103191	0.273409	NA	PA0633	NO
NC_002516.1319	14139.4	0.675799	0.172461	3.91856	8.90787e-05	0.0016712	NA	PA0634	NO
NC_002516.132	711.314	-0.938378	0.245805	-3.81757	0.000134771	0.00229646	NA	PA0060	NO
NC_002516.1321	18490.9	0.608191	0.250233	2.4305	0.0150782	0.0775994	NA	PA0635	NO
NC_002516.1323	61959.1	0.33626	0.286606	1.17325	0.240696	0.455934	NA	PA0636	NO
NC_002516.1325	12901.1	0.422048	0.320056	1.31867	0.18728	0.392008	NA	PA0637	NO
NC_002516.1327	18123.2	1.19004	0.204503	5.81918	5.91356e-09	3.96993e-07	NA	PA0638	NO
NC_002516.1329	23393.9	0.335613	0.233565	1.43692	0.150742	0.342684	NA	PA0639	NO
NC_002516.1331	19075.7	0.0572854	0.361056	0.158661	0.873936	0.946595	NA	PA0640	NO
NC_002516.1333	89929	0.474501	0.208498	2.27581	0.0228575	0.103127	NA	PA0641	NO
NC_002516.1335	18267.5	0.300668	0.329537	0.912393	0.361562	0.582766	NA	PA0643	NO
NC_002516.1337	4418.94	-0.541893	0.697716	-0.776668	0.437355	0.649738	NA	PA0644	NO
NC_002516.1339	3383.47	-0.0103202	0.323729	-0.031879	0.974569	0.988225	NA	PA0645	NO
NC_002516.134	1354.21	0.395272	0.210977	1.87353	0.0609957	0.193695	NA	PA0061	NO
NC_002516.1341	12821	0.21155	0.271176	0.780121	0.43532	0.648557	NA	PA0646	NO
NC_002516.1343	3426.22	-0.547811	0.429951	-1.27413	0.202619	0.413419	NA	PA0647	NO
NC_002516.1345	1653.18	0.00231185	0.307286	0.00752345	0.993997	0.997039	NA	PA0648	NO
NC_002516.1347	2057.15	-0.206295	0.213779	-0.964994	0.334548	0.559118	trpG	PA0649	NO
NC_002516.1352	3833.24	0.0937769	0.183982	0.509708	0.610256	0.789493	trpD	PA0650	NO
NC_002516.1354	2238.86	0.0331949	0.157224	0.211132	0.832784	0.92307	trpC	PA0651	NO
NC_002516.1356	7599.83	-0.793299	0.257678	-3.07864	0.00207944	0.0192525	vfr	PA0652	NO
NC_002516.1359	999.695	-0.76505	0.28228	-2.71025	0.00672316	0.0447568	NA	PA0653	NO
NC_002516.136	468.708	-0.401561	0.149324	-2.6892	0.00716243	0.0465141	NA	PA0062	NO
NC_002516.1361	1547.61	-0.388856	0.190874	-2.03724	0.041626	0.150806	speD	PA0654	NO
NC_002516.1363	10199.5	-0.160462	0.177949	-0.901725	0.367203	0.586776	NA	PA0655	NO
NC_002516.1365	3562.27	0.0482838	0.149106	0.323822	0.746073	0.873527	NA	PA0656	NO
NC_002516.1367	3613.91	-0.325003	0.147878	-2.19778	0.0279646	0.118674	NA	PA0657	NO
NC_002516.1369	1732.37	0.0101301	0.123527	0.0820069	0.934641	0.974209	NA	PA0658	NO
NC_002516.1371	2575.03	-0.324276	0.175609	-1.84658	0.0648079	0.201512	NA	PA0659	NO
NC_002516.1373	3193.93	-0.173497	0.131529	-1.31908	0.187143	0.391901	NA	PA0660	NO
NC_002516.1375	904.61	-0.0669755	0.161705	-0.414183	0.67874	0.83384	NA	PA0661	NO
NC_002516.1377	2615.78	0.0359258	0.174116	0.206332	0.836531	0.925947	argC	PA0662	NO
NC_002516.1379	963.293	-0.480118	0.186205	-2.57844	0.00992478	0.0585088	NA	PA0663	NO
NC_002516.138	710.781	0.166434	0.159504	1.04345	0.296742	0.520849	NA	PA0063	NO
NC_002516.1381	1273.02	-0.44937	0.138624	-3.24164	0.00118844	0.0124707	NA	PA0664	NO
NC_002516.1383	744.529	0.143933	0.234552	0.613653	0.539445	0.737326	NA	PA0665	NO
NC_002516.1385	2892.15	0.253657	0.153827	1.64898	0.0991521	0.26651	NA	PA0666	NO
NC_002516.1387	8705.98	0.159688	0.163952	0.97399	0.330061	0.553967	NA	PA0667	NO
NC_002516.1389	8558.11	-0.52242	0.264196	-1.9774	0.0479969	0.164984	tyrZ	PA0668	NO
NC_002516.140	1103.05	0.347652	0.171939	2.02195	0.043182	0.154088	NA	PA0064	NO
NC_002516.1401	859.222	0.265416	0.15018	1.76732	0.0771738	0.226203	NA	PA0669	NO
NC_002516.1403	610.386	0.396112	0.137837	2.87377	0.00405607	0.0310446	NA	PA0670	NO
NC_002516.1405	618.595	0.663908	0.195872	3.3895	0.000700194	0.00835434	NA	PA0671	NO
NC_002516.1409	250.385	-0.745861	0.185283	-4.02553	5.68474e-05	0.0011908	hemO	PA0672	NO
NC_002516.1411	153.751	-0.695353	0.241541	-2.87881	0.00399176	0.0307636	NA	PA0673	NO
NC_002516.1415	102.281	-0.266641	0.270428	-0.985996	0.324135	0.547897	vreA	PA0674	NO
NC_002516.1417	74.5978	-0.263013	0.292791	-0.898296	0.369028	0.587497	vreI	PA0675	NO
NC_002516.1419	225.872	0.60942	0.154963	3.93268	8.40042e-05	0.00160298	vreR	PA0676	NO
NC_002516.142	1048.57	-0.126927	0.13321	-0.952833	0.340675	0.564619	NA	PA0065	NO
NC_002516.1421	40.0311	0.365691	0.344895	1.0603	0.289008	0.512085	NA	PA0677	NO
NC_002516.1423	27.6913	0.176643	0.368099	0.479879	0.631314	0.806349	NA	PA0678	NO
NC_002516.1425	233.995	-0.100829	0.206431	-0.488439	0.625239	0.803135	NA	PA0679	NO
NC_002516.1427	98.6674	0.713135	0.204216	3.49206	0.000479311	0.00624001	NA	PA0680	NO
NC_002516.1429	55.3131	-0.0779155	0.298383	-0.261126	0.793995	0.900002	NA	PA0681	NO
NC_002516.1431	51.2907	0.6486	0.28491	2.27651	0.0228154	0.103104	NA	PA0682	NO
NC_002516.1433	110.108	0.223871	0.208625	1.07307	0.283238	0.506214	NA	PA0683	NO
NC_002516.1435	40.7334	0.384008	0.332572	1.15466	0.248228	0.464605	NA	PA0684	NO
NC_002516.1437	234.624	-0.0389489	0.195982	-0.198738	0.842468	0.929551	NA	PA0685	NO
NC_002516.1439	134.72	0.366712	0.216044	1.6974	0.0896214	0.250186	NA	PA0686	NO
NC_002516.144	936.075	-0.239954	0.203089	-1.18153	0.237394	0.45238	NA	PA0066	NO
NC_002516.1441	120.72	0.599709	0.21951	2.73204	0.00629441	0.0426873	NA	PA0687	NO
NC_002516.1443	1067.31	-0.654825	0.34242	-1.91235	0.0558317	0.183645	NA	PA0688	NO
NC_002516.1445	947.255	-0.312732	0.203311	-1.53819	0.124001	0.303841	NA	PA0689	NO
NC_002516.1447	3979.3	0.0323554	0.135221	0.239278	0.81089	0.909065	NA	PA0690	NO
NC_002516.1450	27.083	-0.716441	0.405248	-1.76791	0.077076	0.226036	NA	PA0691	NO
NC_002516.1452	90.1781	-0.140463	0.237765	-0.590764	0.554679	0.74889	NA	PA0692	NO
NC_002516.1454	184.974	0.574018	0.174032	3.29835	0.000972533	0.0108163	exbB2	PA0693	NO
NC_002516.1456	15.6233	0.289691	0.43444	0.666815	0.504891	0.707024	exbD2	PA0694	NO
NC_002516.1458	36.6704	-0.0179604	0.307984	-0.0583161	0.953497	0.979695	NA	PA0695	NO
NC_002516.146	8249.39	-0.0359322	0.182848	-0.196514	0.844208	0.931102	prlC	PA0067	NO
NC_002516.1460	274.866	-0.240945	0.229967	-1.04774	0.294758	0.519101	NA	PA0696	NO
NC_002516.1462	52.2562	-0.270994	0.292396	-0.926806	0.354027	0.576788	NA	PA0697	NO
NC_002516.1464	50.3546	0.315494	0.274266	1.15032	0.250011	0.467278	NA	PA0698	NO
NC_002516.1466	152.174	0.329013	0.202296	1.62639	0.103866	0.274416	NA	PA0699	NO
NC_002516.1468	124.503	0.691611	0.242705	2.8496	0.00437747	0.0328723	NA	PA0700	NO
NC_002516.1470	242.397	0.142075	0.153466	0.925771	0.354565	0.576996	NA	PA0701	NO
NC_002516.1472	380.513	0.306425	0.217716	1.40745	0.159294	0.35475	NA	PA0701a	NO
NC_002516.1474	135.962	-0.210748	0.217928	-0.967055	0.333517	0.557897	NA	PA0702	NO
NC_002516.1476	227.461	-0.206162	0.203303	-1.01406	0.310554	0.535034	NA	PA0703	NO
NC_002516.1478	3853.52	0.574945	0.209025	2.75061	0.00594849	0.0408622	NA	PA0704	NO
NC_002516.148	894.183	-0.404827	0.120195	-3.36808	0.000756941	0.00891686	NA	PA0068	NO
NC_002516.1480	2983.53	0.242818	0.189151	1.28373	0.199238	0.408596	migA	PA0705	NO
NC_002516.1482	823.829	0.0460959	0.163773	0.281462	0.778356	0.891358	cat	PA0706	NO
NC_002516.1484	165.833	-0.306415	0.245125	-1.25004	0.211286	0.424553	toxR	PA0707	NO
NC_002516.1486	451.472	-0.0683566	0.152414	-0.448493	0.653798	0.818643	NA	PA0708	NO
NC_002516.1488	251.6	0.154392	0.315617	0.489175	0.624718	0.802982	NA	PA0709	NO
NC_002516.1490	144.997	0.190021	0.245202	0.77496	0.438364	0.650428	gloA2	PA0710	NO
NC_002516.1492	156.003	0.150767	0.202983	0.742757	0.457629	0.667252	NA	PA0711	NO
NC_002516.1494	267.093	-0.568644	0.20577	-2.7635	0.00571856	0.0396316	NA	PA0712	NO
NC_002516.1496	22199.9	-0.639742	0.235375	-2.71796	0.00656852	0.0439373	NA	PA0713	NO
NC_002516.1498	4791.73	-1.50914	0.415338	-3.63351	0.000279589	0.00411048	NA	PA0714	DOWN	Unknown
NC_002516.15	21413.7	0.610137	0.121531	5.02041	5.15602e-07	2.26215e-05	NA	PA0007	NO
NC_002516.150	674.069	0.883398	0.167469	5.27498	1.32769e-07	6.43295e-06	NA	PA0069	NO
NC_002516.1502	1090.06	-0.941769	0.463818	-2.03047	0.0423084	0.15219	NA	PA0715	NO
NC_002516.1504	1485.24	-0.899185	0.42224	-2.12956	0.0332081	0.131604	NA	PA0716	NO
NC_002516.1506	921.027	-0.346184	0.18276	-1.89421	0.0581977	0.189193	NA	PA0718	NO
NC_002516.1508	515.042	-0.31426	0.192646	-1.63128	0.102831	0.272716	NA	PA0719	NO
NC_002516.1510	767.85	-0.43357	0.212045	-2.04471	0.0408834	0.149281	NA	PA0720	NO
NC_002516.1512	44.8782	0.0313647	0.465166	0.067427	0.946242	0.977286	NA	PA0721	NO
NC_002516.1514	454.824	-0.776904	0.218654	-3.55312	0.000380684	0.00521173	NA	PA0722	NO
NC_002516.1516	3791.4	0.248291	0.118674	2.09222	0.0364192	0.139469	coaB	PA0723	NO
NC_002516.1518	277.094	-0.603958	0.235014	-2.56988	0.0101734	0.059357	NA	PA0724	NO
NC_002516.152	6787.85	-0.459859	0.218628	-2.10338	0.0354323	0.136818	NA	PA0070	NO
NC_002516.1520	76.7498	-0.217012	0.260612	-0.832703	0.405012	0.621828	NA	PA0725	NO
NC_002516.1522	548.332	-0.760406	0.271818	-2.79748	0.00515024	0.0365104	NA	PA0726	NO
NC_002516.1524	552.613	-0.184844	0.165213	-1.11882	0.263216	0.483561	NA	PA0727	NO
NC_002516.1526	181.847	-0.193673	0.248798	-0.778433	0.436314	0.64917	NA	PA0728	NO
NC_002516.1528	2388.5	-0.68506	0.273513	-2.50467	0.0122564	0.0677509	NA	PA0729	NO
NC_002516.1532	1382.04	-0.466842	0.223501	-2.08877	0.0367284	0.13982	NA	PA0730	NO
NC_002516.1534	1758.51	-0.118439	0.188996	-0.626675	0.530872	0.729835	NA	PA0731	NO
NC_002516.1536	3928.71	0.175213	0.158118	1.10811	0.267814	0.488784	NA	PA0732	NO
NC_002516.1538	205.814	-0.360949	0.237747	-1.51821	0.128961	0.310936	NA	PA0733	NO
NC_002516.154	1377.77	-0.505967	0.210563	-2.40293	0.0162644	0.0818655	NA	PA0071	NO
NC_002516.1540	149.569	0.165635	0.312816	0.529497	0.596461	0.779918	NA	PA0734	NO
NC_002516.1542	399.594	-0.121039	0.210176	-0.575891	0.564689	0.753855	NA	PA0735	NO
NC_002516.1544	571.899	-0.0537482	0.143759	-0.373876	0.708496	0.854305	NA	PA0736	NO
NC_002516.1546	1607.79	-0.178572	0.126845	-1.40779	0.159193	0.354667	NA	PA0736a	NO
NC_002516.1548	625.257	0.607001	0.266555	2.27721	0.0227736	0.102999	NA	PA0737	NO
NC_002516.1550	146.449	0.0864753	0.188987	0.457572	0.64726	0.815334	NA	PA0738	NO
NC_002516.1552	383.575	-0.0337183	0.182598	-0.184659	0.853497	0.936342	NA	PA0739	NO
NC_002516.1554	714.188	0.735444	0.319968	2.29849	0.0215339	0.0989938	sdsA1	PA0740	NO
NC_002516.1556	666.764	0.390409	0.238784	1.63499	0.102052	0.271084	NA	PA0741	NO
NC_002516.1558	1030.97	0.440871	0.174525	2.52612	0.011533	0.0647875	NA	PA0742	NO
NC_002516.156	263.311	0.350066	0.298838	1.17142	0.241428	0.457076	NA	PA0072	NO
NC_002516.1560	10560.8	0.499505	0.236238	2.11441	0.0344799	0.134633	NA	PA0743	NO
NC_002516.1562	5829.22	0.307166	0.316692	0.96992	0.332086	0.556264	NA	PA0744	NO
NC_002516.1564	6656.69	0.0678966	0.15286	0.444176	0.656915	0.820702	NA	PA0745	NO
NC_002516.1566	4781.63	0.685293	0.27626	2.48061	0.0131158	0.0712989	NA	PA0746	NO
NC_002516.1568	7053.24	0.102017	0.176935	0.576575	0.564226	0.753855	NA	PA0747	NO
NC_002516.1571	371.223	-0.233728	0.149966	-1.55854	0.119106	0.29699	NA	PA0749	NO
NC_002516.1573	1185.14	0.0645344	0.206048	0.313201	0.754128	0.878013	ung	PA0750	NO
NC_002516.1575	664.761	0.297939	0.212268	1.4036	0.160439	0.356019	NA	PA0751	NO
NC_002516.1577	459.407	0.00535779	0.180555	0.029674	0.976327	0.989828	NA	PA0752	NO
NC_002516.1579	111.938	-0.182629	0.245725	-0.743224	0.457346	0.667252	NA	PA0753	NO
NC_002516.158	287.502	0.371075	0.272882	1.35984	0.173882	0.37293	NA	PA0073	NO
NC_002516.1581	767.685	0.0350944	0.147919	0.237254	0.81246	0.909406	NA	PA0754	NO
NC_002516.1583	213.739	-0.123414	0.240321	-0.513538	0.607575	0.787487	opdH	PA0755	NO
NC_002516.1585	318.557	-0.3969	0.255195	-1.55528	0.119879	0.297137	NA	PA0756	NO
NC_002516.1587	451.714	-0.440616	0.186742	-2.35948	0.0183004	0.0882995	NA	PA0757	NO
NC_002516.1589	957.974	-0.0970685	0.167466	-0.579631	0.562164	0.753855	NA	PA0758	NO
NC_002516.1591	2576.19	0.210515	0.145847	1.44339	0.148911	0.339812	NA	PA0759	NO
NC_002516.1593	1288.17	-0.394552	0.329018	-1.19918	0.230458	0.447737	NA	PA0760	NO
NC_002516.1595	5628.51	-0.0133179	0.180641	-0.0737258	0.941229	0.975907	nadB	PA0761	NO
NC_002516.1598	12771.3	0.467872	0.141206	3.3134	0.000921696	0.0103769	algU	PA0762	NO
NC_002516.160	1623.37	-0.121412	0.212806	-0.570529	0.568319	0.757578	ppkA	PA0074	NO
NC_002516.1600	27456.1	0.409498	0.148003	2.76682	0.00566056	0.0393275	mucA	PA0763	NO
NC_002516.1602	9145.36	0.660329	0.183849	3.5917	0.000328528	0.00464608	mucB	PA0764	NO
NC_002516.1604	1052.79	-0.103824	0.185803	-0.558785	0.576308	0.765116	mucC	PA0765	NO
NC_002516.1606	9557.3	-0.279145	0.165738	-1.68425	0.0921332	0.255279	mucD	PA0766	NO
NC_002516.1608	3485.42	-0.455241	0.170784	-2.66559	0.00768538	0.0489405	lepA	PA0767	NO
NC_002516.1610	3551.23	-0.05886	0.124798	-0.471642	0.637182	0.809085	lepB	PA0768	NO
NC_002516.1612	3434.66	-0.494135	0.232921	-2.12147	0.0338824	0.132965	NA	PA0769	NO
NC_002516.1614	4014.94	0.52277	0.208779	2.50394	0.0122818	0.0678239	rnc	PA0770	NO
NC_002516.1616	4211.83	0.095321	0.162769	0.585623	0.558129	0.751658	era	PA0771	NO
NC_002516.1618	362.383	0.181631	0.178102	1.01981	0.307818	0.532215	recO	PA0772	NO
NC_002516.162	310.738	0.274111	0.190791	1.43671	0.150801	0.342684	pppA	PA0075	NO
NC_002516.1620	1514.13	0.135192	0.115606	1.16942	0.242233	0.457533	pdxJ	PA0773	NO
NC_002516.1622	628.009	0.202295	0.142033	1.42428	0.154365	0.348227	NA	PA0774	NO
NC_002516.1624	599.126	0.185749	0.173292	1.07188	0.283772	0.506578	NA	PA0775	NO
NC_002516.1626	883.909	0.594292	0.172534	3.44449	0.000572131	0.00711669	NA	PA0776	NO
NC_002516.1628	297.267	0.0616165	0.248432	0.248021	0.804118	0.905343	NA	PA0777	NO
NC_002516.1630	419.298	-0.143592	0.276149	-0.519981	0.603077	0.784203	icp	PA0778	NO
NC_002516.1632	36129.4	0.0184441	0.204619	0.0901388	0.928177	0.970259	NA	PA0779	NO
NC_002516.1634	634.876	-0.0935665	0.141111	-0.66307	0.507286	0.708954	pruR	PA0780	NO
NC_002516.1636	368.701	0.00248134	0.255859	0.00969806	0.992262	0.996016	NA	PA0781	NO
NC_002516.1638	4731.41	0.198339	0.109135	1.81737	0.0691597	0.210678	putA	PA0782	NO
NC_002516.164	379.421	0.275803	0.217615	1.26739	0.205016	0.416308	NA	PA0076	NO
NC_002516.1641	1915.62	-0.0255085	0.13256	-0.192431	0.847405	0.932229	putP	PA0783	NO
NC_002516.1643	6702.71	0.407987	0.137256	2.97245	0.00295438	0.0248334	NA	PA0784	NO
NC_002516.1645	202.643	0.0767897	0.204781	0.374984	0.707672	0.85405	azoR1	PA0785	NO
NC_002516.1647	68.2082	0.182657	0.311375	0.586616	0.557462	0.751373	NA	PA0786	NO
NC_002516.1649	1156.97	0.0451506	0.147311	0.306498	0.759226	0.880258	NA	PA0787	NO
NC_002516.1651	11736.6	0.552283	0.234842	2.35172	0.0186869	0.0899167	NA	PA0788	NO
NC_002516.1653	762.882	0.0668708	0.217822	0.306998	0.758845	0.880258	NA	PA0788a	NO
NC_002516.1655	2373.24	-0.456234	0.11173	-4.08337	4.43869e-05	0.00095862	NA	PA0789	NO
NC_002516.1657	160.714	-0.0659829	0.174243	-0.378683	0.704923	0.852025	NA	PA0790	NO
NC_002516.1659	1187.42	0.287694	0.158321	1.81716	0.0691925	0.210678	NA	PA0791	NO
NC_002516.166	2152.49	-0.189528	0.193278	-0.980601	0.326789	0.55098	icmF1	PA0077	NO
NC_002516.1661	3782.11	-0.0579911	0.194945	-0.297474	0.766105	0.885079	prpD	PA0792	NO
NC_002516.1663	2611.2	0.426459	0.261044	1.63367	0.102328	0.271572	NA	PA0793	NO
NC_002516.1665	10967.2	0.0813199	0.150987	0.538588	0.590171	0.77494	NA	PA0794	NO
NC_002516.1667	12478	-0.212724	0.131571	-1.6168	0.105922	0.277428	prpC	PA0795	NO
NC_002516.1669	4628.9	-0.0965113	0.185294	-0.520855	0.602468	0.783968	prpB	PA0796	NO
NC_002516.1671	352.262	-0.185043	0.183795	-1.00679	0.314036	0.539161	NA	PA0797	NO
NC_002516.1673	2470.11	-0.291502	0.304606	-0.95698	0.338577	0.563486	pmtA	PA0798	NO
NC_002516.1675	1946.26	0.282614	0.229207	1.23301	0.217574	0.430996	NA	PA0799	NO
NC_002516.1677	85.897	-0.0787727	0.246195	-0.319961	0.748998	0.875297	NA	PA0800	NO
NC_002516.1679	694.739	-0.311865	0.154204	-2.02241	0.0431337	0.154088	NA	PA0801	NO
NC_002516.168	875.21	-0.275249	0.198153	-1.38907	0.16481	0.361938	NA	PA0078	NO
NC_002516.1681	202.066	-0.044841	0.244406	-0.183469	0.85443	0.936844	NA	PA0802	NO
NC_002516.1683	1438.46	0.595908	0.223131	2.67066	0.00757018	0.0484115	NA	PA0803	NO
NC_002516.1685	2097.56	-0.12667	0.1874	-0.675932	0.499084	0.702424	NA	PA0804	NO
NC_002516.1688	7081.21	-0.0148784	0.178232	-0.0834779	0.933472	0.973779	NA	PA0805	NO
NC_002516.1691	531.92	-0.632038	0.35539	-1.77844	0.0753324	0.222091	NA	PA0806	NO
NC_002516.1694	23160.2	1.18871	0.222285	5.34768	8.90897e-08	4.5128e-06	ampDh3	PA0807	NO
NC_002516.1696	2270.58	0.704396	0.153471	4.58977	4.43727e-06	0.000143747	NA	PA0808	NO
NC_002516.1698	7281.53	0.639523	0.148302	4.3123	1.61564e-05	0.000411221	NA	PA0809	NO
NC_002516.17	5231.42	-0.187389	0.158412	-1.18292	0.23684	0.451998	glyS	PA0008	NO
NC_002516.170	1057.65	-0.0720633	0.15601	-0.461916	0.644141	0.813713	NA	PA0079	NO
NC_002516.1700	4720.82	0.384571	0.280549	1.37078	0.170444	0.368821	NA	PA0810	NO
NC_002516.1702	9212.89	0.310053	0.226111	1.37124	0.170299	0.368762	NA	PA0811	NO
NC_002516.1704	9846.2	0.176306	0.387986	0.454414	0.649531	0.816079	NA	PA0812	NO
NC_002516.1706	7844.38	0.470922	0.261053	1.80393	0.0712418	0.213879	NA	PA0813	NO
NC_002516.1708	2126.72	0.680795	0.215242	3.16293	0.00156188	0.0153489	NA	PA0814	NO
NC_002516.1710	6107.11	0.668328	0.137665	4.85474	1.20547e-06	4.79777e-05	NA	PA0815	NO
NC_002516.1712	3098.1	0.577083	0.148584	3.88388	0.000102802	0.00187807	NA	PA0816	NO
NC_002516.1714	1258.34	0.550568	0.18304	3.0079	0.00263056	0.0227954	NA	PA0817	NO
NC_002516.1716	486.859	0.661831	0.214479	3.08576	0.00203034	0.0189182	NA	PA0818	NO
NC_002516.1718	596.717	0.495023	0.193745	2.55502	0.0106181	0.0611833	NA	PA0819	NO
NC_002516.172	325.573	-0.22894	0.206368	-1.10937	0.26727	0.488111	NA	PA0080	NO
NC_002516.1720	3317.56	-0.242174	0.296872	-0.815753	0.414642	0.630391	NA	PA0820	NO
NC_002516.1725	3875.67	-0.364556	0.306364	-1.18994	0.234069	0.450441	NA	PA0821	NO
NC_002516.1727	952.332	0.0791838	0.258167	0.306716	0.75906	0.880258	NA	PA0823	NO
NC_002516.1729	665.402	0.116108	0.205181	0.565884	0.571473	0.760508	NA	PA0824	NO
NC_002516.1731	397.701	0.113683	0.326369	0.348328	0.727594	0.864813	NA	PA0825	NO
NC_002516.1733	1502.67	-0.275995	0.304665	-0.905898	0.36499	0.585248	NA	PA0826	NO
NC_002516.1737	1188.77	-0.363798	0.40423	-0.899978	0.368132	0.587241	NA	PA0827	NO
NC_002516.1739	831.312	0.128778	0.302071	0.426316	0.669878	0.828537	NA	PA0828	NO
NC_002516.174	2431.47	-0.253781	0.167295	-1.51696	0.129276	0.311399	fha1	PA0081	NO
NC_002516.1741	985.397	0.471009	0.198652	2.37103	0.0177388	0.0866332	NA	PA0829	NO
NC_002516.1743	3209.36	-0.0783878	0.12288	-0.637919	0.523526	0.72223	NA	PA0830	NO
NC_002516.1745	1522.99	0.483691	0.133639	3.61938	0.000295311	0.00429628	oruR	PA0831	NO
NC_002516.1747	1412.99	0.305727	0.128945	2.371	0.0177402	0.0866332	NA	PA0832	NO
NC_002516.1749	9237.45	-0.0133515	0.183981	-0.0725702	0.942148	0.976316	NA	PA0833	NO
NC_002516.1751	988.401	-0.0201286	0.242815	-0.0828969	0.933933	0.973779	NA	PA0834	NO
NC_002516.1753	9505.33	0.321687	0.131086	2.45401	0.0141275	0.0746854	pta	PA0835	NO
NC_002516.1755	11759.6	0.0578843	0.201654	0.287048	0.774076	0.889764	ackA	PA0836	NO
NC_002516.1759	5842.17	0.473962	0.159324	2.97483	0.0029315	0.0247115	slyD	PA0837	NO
NC_002516.176	914	0.172591	0.216701	0.796449	0.425771	0.64053	NA	PA0082	NO
NC_002516.1761	6796.55	0.458721	0.156059	2.93941	0.00328833	0.0267483	NA	PA0838	NO
NC_002516.1763	328.896	0.806576	0.176245	4.57646	4.72905e-06	0.000151438	NA	PA0839	NO
NC_002516.1765	1001.54	0.0395664	0.163911	0.24139	0.809253	0.908738	NA	PA0840	NO
NC_002516.1767	790.958	0.201147	0.127129	1.58222	0.113599	0.289877	NA	PA0841	NO
NC_002516.1769	621.037	0.359777	0.231631	1.55323	0.120368	0.297952	NA	PA0842	NO
NC_002516.1771	334.965	-0.161135	0.223945	-0.719532	0.471813	0.678963	plcR	PA0843	NO
NC_002516.1773	769.733	0.0479855	0.286069	0.167741	0.866787	0.942919	plcH	PA0844	NO
NC_002516.1775	1309.94	0.0445009	0.312571	0.142371	0.886787	0.952976	NA	PA0845	NO
NC_002516.1777	1803.33	0.186925	0.121798	1.53472	0.124853	0.305106	NA	PA0846	NO
NC_002516.178	1532.37	-1.08757	0.207913	-5.23091	1.68681e-07	7.89823e-06	NA	PA0083	NO
NC_002516.1780	2160.73	0.155352	0.13124	1.18372	0.236523	0.451998	NA	PA0847	NO
NC_002516.1783	474.689	0.0341918	0.27139	0.125988	0.899742	0.958728	NA	PA0848	NO
NC_002516.1785	1946.58	-0.316547	0.317075	-0.998334	0.318118	0.542242	trxB2	PA0849	NO
NC_002516.1788	631.141	0.787462	0.137561	5.72445	1.03769e-08	6.66889e-07	NA	PA0850	NO
NC_002516.1790	1779.4	0.534005	0.140834	3.79174	0.000149598	0.00249771	NA	PA0851	NO
NC_002516.1792	61696.6	0.407355	0.149839	2.71861	0.00655563	0.0439143	cbpD	PA0852	NO
NC_002516.1794	2444.62	0.414686	0.223365	1.85654	0.0633763	0.198612	NA	PA0853	NO
NC_002516.1796	9277.91	0.19371	0.196485	0.985873	0.324195	0.547897	fumC2	PA0854	NO
NC_002516.1798	853.67	0.25805	0.204163	1.26394	0.206252	0.418208	NA	PA0855	NO
NC_002516.180	3817.26	-0.558728	0.246483	-2.2668	0.0234024	0.105075	NA	PA0084	NO
NC_002516.1801	3756.93	0.153491	0.212718	0.72157	0.470559	0.678208	NA	PA0856	NO
NC_002516.1803	1606.71	-0.209897	0.209771	-1.0006	0.317019	0.541587	bolA	PA0857	NO
NC_002516.1805	1860.43	-0.310483	0.215795	-1.43879	0.150211	0.341901	NA	PA0858	NO
NC_002516.1807	1858.27	0.275586	0.163085	1.68983	0.0910607	0.252936	NA	PA0859	NO
NC_002516.1809	1741.52	0.447846	0.119441	3.74951	0.000177179	0.0028533	NA	PA0860	NO
NC_002516.1811	7292.23	0.161393	0.169311	0.953232	0.340472	0.564619	NA	PA0861	NO
NC_002516.1813	3846.96	-0.0447825	0.120746	-0.370883	0.710725	0.855257	NA	PA0862	NO
NC_002516.1815	692.572	0.0158431	0.144329	0.10977	0.912591	0.963953	NA	PA0863	NO
NC_002516.1817	267.74	-0.106661	0.274436	-0.388655	0.697531	0.846572	NA	PA0864	NO
NC_002516.1819	24675.2	0.0290926	0.239025	0.121714	0.903126	0.960141	hpd	PA0865	NO
NC_002516.182	3156.95	-0.330892	0.153336	-2.15795	0.0309314	0.126665	hcp1	PA0085	NO
NC_002516.1821	599.694	0.156477	0.146618	1.06724	0.285862	0.509215	aroP2	PA0866	NO
NC_002516.1823	2336.34	-0.785989	0.297321	-2.64357	0.00820379	0.0512461	mliC	PA0867	NO
NC_002516.1825	495.247	0.353854	0.227298	1.55678	0.119522	0.29699	NA	PA0868	NO
NC_002516.1827	2059.73	-0.0312916	0.171389	-0.182577	0.85513	0.937087	pbpG	PA0869	NO
NC_002516.1829	23251.1	0.525738	0.20304	2.58933	0.0096162	0.0571768	phhC	PA0870	NO
NC_002516.1831	6318.94	-0.0612838	0.319861	-0.191595	0.848059	0.932638	phhB	PA0871	NO
NC_002516.1833	27372.4	0.13663	0.347551	0.393123	0.694229	0.843674	phhA	PA0872	NO
NC_002516.1836	2525.15	-0.211834	0.134799	-1.57148	0.116072	0.292648	phhR	PA0873	NO
NC_002516.1838	248.938	-0.407394	0.183151	-2.22436	0.0261244	0.113634	NA	PA0874	NO
NC_002516.184	671.505	0.110426	0.250077	0.441569	0.658801	0.822538	NA	PA0086	NO
NC_002516.1840	1184.96	-0.368044	0.203938	-1.80468	0.0711241	0.213879	NA	PA0875	NO
NC_002516.1842	3934.73	-0.370097	0.190564	-1.94212	0.0521231	0.174523	NA	PA0876	NO
NC_002516.1844	627.904	0.353513	0.148193	2.38548	0.0170566	0.0844278	NA	PA0877	NO
NC_002516.1846	266.108	-0.095341	0.205388	-0.464198	0.642506	0.812419	NA	PA0878	NO
NC_002516.1848	345.702	-0.357894	0.146994	-2.43475	0.0149019	0.0771686	NA	PA0879	NO
NC_002516.1850	47.5762	-0.504507	0.379695	-1.32872	0.183941	0.387528	NA	PA0880	NO
NC_002516.1852	184.055	0.0173115	0.250025	0.069239	0.944799	0.977273	NA	PA0881	NO
NC_002516.1854	216.187	-0.12912	0.246829	-0.523117	0.600893	0.783175	NA	PA0882	NO
NC_002516.1856	213.423	-0.361038	0.192207	-1.87838	0.0603287	0.193166	NA	PA0883	NO
NC_002516.1858	314.297	0.0343651	0.160501	0.214111	0.830461	0.921311	NA	PA0884	NO
NC_002516.186	194.85	0.0684224	0.241037	0.283866	0.776513	0.890513	NA	PA0087	NO
NC_002516.1860	76.5869	0.131276	0.319778	0.410522	0.681423	0.834415	NA	PA0885	NO
NC_002516.1862	205.011	0.100171	0.197042	0.508374	0.611191	0.790519	NA	PA0886	NO
NC_002516.1864	18194.1	0.496895	0.274704	1.80884	0.0704759	0.213117	acsA	PA0887	NO
NC_002516.1869	14260.9	-0.372228	0.216518	-1.71915	0.0855865	0.242691	aotJ	PA0888	NO
NC_002516.1871	1413.44	-0.0325303	0.127377	-0.255387	0.798425	0.903131	aotQ	PA0889	NO
NC_002516.1873	1605.28	0.521573	0.188856	2.76174	0.00574936	0.0397462	aotM	PA0890	NO
NC_002516.1875	2471.17	0.140354	0.153374	0.915112	0.360133	0.582015	NA	PA0891	NO
NC_002516.1877	3010.8	0.0921768	0.20176	0.456863	0.64777	0.815419	aotP	PA0892	NO
NC_002516.1879	2540.05	0.493132	0.154811	3.18539	0.0014456	0.0145395	argR	PA0893	NO
NC_002516.188	735.621	0.0726405	0.248236	0.292627	0.769807	0.886782	NA	PA0088	NO
NC_002516.1881	503.883	0.670066	0.196681	3.40686	0.000657151	0.00794283	NA	PA0894	NO
NC_002516.1883	8334.23	0.334472	0.119363	2.80215	0.00507638	0.0361708	aruC	PA0895	NO
NC_002516.1885	2933.26	0.587408	0.121205	4.8464	1.25725e-06	4.95261e-05	aruF	PA0896	NO
NC_002516.1887	2343.37	0.876189	0.136573	6.41552	1.40342e-10	1.20306e-08	aruG	PA0897	NO
NC_002516.1889	4367.14	0.794419	0.153568	5.17307	2.30278e-07	1.06926e-05	aruD	PA0898	NO
NC_002516.1891	7484.71	0.408634	0.230048	1.7763	0.0756839	0.223009	aruB	PA0899	NO
NC_002516.1893	1936.56	0.0144963	0.187903	0.0771482	0.938506	0.975047	NA	PA0900	NO
NC_002516.1895	3568.95	0.38807	0.260392	1.49033	0.136138	0.32156	aruE	PA0901	NO
NC_002516.1897	643.227	0.281903	0.204897	1.37583	0.168874	0.367382	NA	PA0902	NO
NC_002516.1899	7670.95	-0.325704	0.111424	-2.92311	0.00346551	0.0276645	alaS	PA0903	NO
NC_002516.19	2356.65	0.0387743	0.236896	0.163676	0.869986	0.944226	glyQ	PA0009	NO
NC_002516.190	389.776	0.125702	0.221825	0.566673	0.570937	0.760339	NA	PA0089	NO
NC_002516.1901	5253.1	-0.334539	0.140424	-2.38234	0.0172029	0.084902	lysC	PA0904	NO
NC_002516.1903	8668.52	-1.23442	0.41866	-2.9485	0.00319321	0.0262428	rsmA	PA0905	NO
NC_002516.1911	677.166	0.305235	0.218626	1.39615	0.16267	0.359253	NA	PA0906	NO
NC_002516.1913	1883.07	0.712943	0.215173	3.31335	0.000921845	0.0103769	NA	PA0907	NO
NC_002516.1915	1221.63	1.4689	0.201916	7.27484	3.46842e-13	4.29468e-11	NA	PA0908	NO
NC_002516.1917	1368.68	0.702032	0.217306	3.23062	0.00123522	0.0128888	NA	PA0909	NO
NC_002516.1919	3542.53	1.11043	0.12538	8.85648	8.25828e-19	1.9173e-16	NA	PA0910	NO
NC_002516.192	2831.97	-0.364068	0.14834	-2.45428	0.0141169	0.0746854	clpV1	PA0090	NO
NC_002516.1921	2502.42	0.486672	0.300265	1.62081	0.105058	0.276256	NA	PA0911	NO
NC_002516.1923	658.523	0.56637	0.208809	2.71238	0.00668028	0.0445245	NA	PA0912	NO
NC_002516.1925	2276.72	0.0709723	0.179203	0.396043	0.692073	0.841788	mgtE	PA0913	NO
NC_002516.1927	247.804	0.933189	0.18111	5.15261	2.56884e-07	1.17325e-05	NA	PA0914	NO
NC_002516.1929	316.782	0.0737061	0.174635	0.422058	0.672982	0.830356	NA	PA0915	NO
NC_002516.1931	2870.28	0.0860473	0.132102	0.651372	0.514807	0.716588	NA	PA0916	NO
NC_002516.1933	5012.48	0.301415	0.218861	1.3772	0.168451	0.367359	kup	PA0917	NO
NC_002516.1935	2818.32	0.247152	0.287228	0.860472	0.389529	0.606612	NA	PA0918	NO
NC_002516.1937	3853.31	0.430274	0.15862	2.71261	0.00667556	0.0445245	NA	PA0919	NO
NC_002516.1939	2852.59	0.103312	0.116972	0.883222	0.377116	0.595773	NA	PA0920	NO
NC_002516.194	1042.68	-0.121568	0.164137	-0.740649	0.458906	0.66742	vgrG1	PA0091	NO
NC_002516.1941	608.382	-0.609663	0.355858	-1.71322	0.0866723	0.244246	NA	PA0921	NO
NC_002516.1943	855.546	-0.412897	0.368648	-1.12003	0.2627	0.48325	NA	PA0922	NO
NC_002516.1948	999.823	0.121317	0.146098	0.830381	0.406323	0.6225	dinB	PA0923	NO
NC_002516.1950	993.956	-0.335097	0.206948	-1.61923	0.105398	0.276739	NA	PA0924	NO
NC_002516.1952	1165.67	-0.276344	0.293766	-0.940694	0.346862	0.570519	NA	PA0925	NO
NC_002516.1954	788.776	0.164679	0.130394	1.26293	0.206614	0.41879	NA	PA0926	NO
NC_002516.1956	1615.67	0.121167	0.146584	0.826602	0.408463	0.624429	ldhA	PA0927	NO
NC_002516.1958	5363.83	0.056786	0.120911	0.46965	0.638605	0.809626	gacS	PA0928	NO
NC_002516.196	327.43	-0.341793	0.163599	-2.08921	0.0366886	0.13982	NA	PA0092	NO
NC_002516.1961	614.827	-0.615554	0.26145	-2.35439	0.0185533	0.0893511	NA	PA0929	NO
NC_002516.1963	553.572	-0.437209	0.206036	-2.122	0.0338375	0.132965	NA	PA0930	NO
NC_002516.1965	1384.21	-0.216078	0.280672	-0.769858	0.441384	0.652411	pirA	PA0931	NO
NC_002516.1967	2356.39	0.264324	0.16457	1.60614	0.108242	0.281309	cysM	PA0932	NO
NC_002516.1969	2682.46	-0.119082	0.116201	-1.02479	0.305461	0.529897	ygcA	PA0933	NO
NC_002516.1972	13367.5	0.00824454	0.119448	0.069022	0.944972	0.977273	relA	PA0934	NO
NC_002516.1974	957.722	-0.741584	0.23206	-3.19565	0.00139516	0.0142243	NA	PA0935	NO
NC_002516.1976	4208.89	0.0595049	0.137255	0.433536	0.664626	0.825706	lpxO2	PA0936	NO
NC_002516.1978	1369.8	-0.648359	0.240527	-2.69558	0.00702657	0.0459531	NA	PA0937	NO
NC_002516.198	612.756	-0.00461998	0.136193	-0.0339222	0.972939	0.98814	NA	PA0093	NO
NC_002516.1981	7066.35	-0.0190701	0.172428	-0.110597	0.911936	0.963953	NA	PA0938	NO
NC_002516.1983	244.007	0.275634	0.187298	1.47163	0.14112	0.328866	NA	PA0939	NO
NC_002516.1985	233.985	-0.29741	0.214939	-1.38369	0.166452	0.364572	NA	PA0940	NO
NC_002516.1987	239.912	0.630973	0.190351	3.31479	0.000917136	0.0103769	NA	PA0941	NO
NC_002516.1989	664.269	0.13717	0.177103	0.774519	0.438624	0.650428	NA	PA0942	NO
NC_002516.1991	3076.3	-0.0275561	0.182013	-0.151396	0.879663	0.949716	NA	PA0943	NO
NC_002516.1993	1482.21	-0.202062	0.131307	-1.53886	0.123839	0.303799	purN	PA0944	NO
NC_002516.1995	3576.75	-0.175774	0.118001	-1.48959	0.136332	0.321746	purM	PA0945	NO
NC_002516.1997	1776.4	-0.111282	0.20855	-0.533599	0.593619	0.777986	NA	PA0946	NO
NC_002516.200	361.019	-0.475068	0.155492	-3.05526	0.00224867	0.0202989	NA	PA0094	NO
NC_002516.2000	692.727	-0.333782	0.206938	-1.61296	0.106753	0.278739	NA	PA0947	NO
NC_002516.2002	383.833	-0.0392425	0.177326	-0.221302	0.824858	0.91812	NA	PA0948	NO
NC_002516.2004	1411.52	0.0286437	0.209042	0.137024	0.891012	0.954937	wrbA	PA0949	NO
NC_002516.2006	1138.4	-0.56662	0.149782	-3.78296	0.000154974	0.00256236	NA	PA0950	NO
NC_002516.2008	1463.02	-0.16744	0.172019	-0.973385	0.330362	0.554284	NA	PA0951	NO
NC_002516.2010	2340.32	0.151521	0.141406	1.07154	0.283928	0.506578	NA	PA0951a	NO
NC_002516.2012	3399.51	-0.825402	0.190025	-4.34366	1.40129e-05	0.000373589	NA	PA0952	NO
NC_002516.2014	946.007	-1.08171	0.372715	-2.90224	0.00370505	0.0292002	NA	PA0953	NO
NC_002516.2016	244.228	-1.22812	0.466592	-2.63211	0.00848575	0.0521883	NA	PA0954	NO
NC_002516.2018	1711.29	-0.157882	0.129846	-1.21592	0.224016	0.439667	NA	PA0955	NO
NC_002516.202	4006.04	-0.0126396	0.120319	-0.105051	0.916335	0.96473	NA	PA0095	NO
NC_002516.2020	6949.64	-0.140688	0.134556	-1.04557	0.295759	0.520028	proS	PA0956	NO
NC_002516.2022	396.13	-0.0778778	0.26364	-0.295394	0.767693	0.885595	NA	PA0957	NO
NC_002516.2024	9543.47	0.329278	0.122772	2.68203	0.00731761	0.0474113	oprD	PA0958	NO
NC_002516.2027	9496.02	-0.545692	0.366751	-1.48791	0.136775	0.322382	NA	PA0959	NO
NC_002516.2029	730.456	-0.37174	0.206815	-1.79745	0.0722645	0.215902	NA	PA0960	NO
NC_002516.2031	343.099	-0.186176	0.220881	-0.842878	0.399297	0.615799	NA	PA0961	NO
NC_002516.2033	14941	-0.540971	0.192055	-2.81676	0.00485115	0.0351961	NA	PA0962	NO
NC_002516.2035	12010.5	-0.470242	0.18387	-2.55747	0.0105437	0.060817	aspS	PA0963	NO
NC_002516.2037	5224.5	-0.32377	0.120815	-2.67987	0.00736497	0.0476074	pmpR	PA0964	NO
NC_002516.2039	1069.66	-0.619729	0.255301	-2.42744	0.0152057	0.0781607	ruvC	PA0965	NO
NC_002516.204	493.883	-0.0953551	0.147749	-0.645384	0.518679	0.718318	NA	PA0096	NO
NC_002516.2041	1579.65	-0.629218	0.288815	-2.17862	0.0293601	0.122177	ruvA	PA0966	NO
NC_002516.2043	2095.88	-0.0408953	0.161566	-0.253119	0.800177	0.903521	ruvB	PA0967	NO
NC_002516.2046	1604.2	-0.575262	0.320971	-1.79225	0.0730924	0.21737	NA	PA0968	NO
NC_002516.2048	4717.7	-0.266431	0.154423	-1.72533	0.0844675	0.241237	tolQ	PA0969	NO
NC_002516.2050	2127.11	-0.518539	0.254701	-2.03587	0.0417633	0.150949	tolR	PA0970	NO
NC_002516.2052	4812.71	-0.452206	0.215437	-2.09902	0.0358151	0.138009	tolA	PA0971	NO
NC_002516.2054	7856.2	-0.113298	0.16343	-0.693253	0.488151	0.693165	tolB	PA0972	NO
NC_002516.2056	30284.5	-0.763393	0.281167	-2.71509	0.00662578	0.0442672	oprL	PA0973	NO
NC_002516.2058	5688.8	-0.0367832	0.153313	-0.239923	0.81039	0.908916	NA	PA0974	NO
NC_002516.206	763.442	0.0626652	0.169701	0.369267	0.711929	0.855481	NA	PA0097	NO
NC_002516.2060	441.478	0.638931	0.147715	4.32544	1.52229e-05	0.000398226	NA	PA0975	NO
NC_002516.2062	2125.54	0.599103	0.272948	2.19493	0.0281685	0.119174	NA	PA0976	NO
NC_002516.2066	258.049	0.0220992	0.229443	0.0963167	0.923269	0.966751	NA	PA0978	NO
NC_002516.2068	156.177	-0.486677	0.249065	-1.95402	0.0506988	0.171729	NA	PA0979	NO
NC_002516.2070	1504.72	-1.61879	0.456893	-3.54305	0.000395528	0.00534922	NA	PA0981	DOWN	Unknown
NC_002516.2072	1428.86	-0.517733	0.27573	-1.87768	0.0604249	0.193166	NA	PA0982	NO
NC_002516.2074	1280.21	-0.0730324	0.175559	-0.416	0.67741	0.832678	NA	PA0983	NO
NC_002516.2076	203.508	-0.849218	0.505405	-1.68027	0.0929047	0.256319	NA	PA0984	NO
NC_002516.2078	4086.27	-0.371171	0.390606	-0.950246	0.341987	0.56595	pyoS5	PA0985	NO
NC_002516.208	461.749	0.414095	0.220019	1.88209	0.0598235	0.192569	NA	PA0098	NO
NC_002516.2080	29.4399	-0.48636	0.47593	-1.02192	0.30682	0.531098	NA	PA0986	NO
NC_002516.2082	126.233	0.122491	0.190479	0.643066	0.520181	0.719238	NA	PA0987	NO
NC_002516.2087	493.908	-0.541033	0.270292	-2.00166	0.0453211	0.158581	NA	PA0988	NO
NC_002516.2089	564.8	-1.11452	0.385888	-2.88818	0.00387475	0.0301538	NA	PA0989	NO
NC_002516.2091	451.556	-0.350535	0.211947	-1.65388	0.0981521	0.264973	NA	PA0990	NO
NC_002516.2093	767.653	-0.0752706	0.126328	-0.595837	0.551284	0.746297	cupC1	PA0992	NO
NC_002516.2095	28.3653	0.0254465	0.34706	0.0733201	0.941551	0.97606	cupC2	PA0993	NO
NC_002516.2097	926.265	-0.49395	0.22065	-2.23861	0.0251812	0.110829	cupC3	PA0994	NO
NC_002516.2099	938.032	-0.095883	0.187474	-0.511445	0.609039	0.788673	ogt	PA0995	NO
NC_002516.21	340.723	0.116094	0.148534	0.781598	0.434451	0.6477	tag	PA0010	NO
NC_002516.210	643.872	-0.280865	0.139649	-2.01122	0.0443022	0.156533	NA	PA0099	NO
NC_002516.2102	15130.8	-0.667112	0.121201	-5.5042	3.70855e-08	2.02588e-06	pqsA	PA0996	NO
NC_002516.2104	23060.7	-1.07621	0.178366	-6.03371	1.60234e-09	1.13016e-07	pqsB	PA0997	NO
NC_002516.2106	20466	-0.719364	0.160525	-4.48132	7.41836e-06	0.000218704	pqsC	PA0998	NO
NC_002516.2108	22157.6	-0.791609	0.166338	-4.75905	1.94507e-06	7.03763e-05	pqsD	PA0999	NO
NC_002516.2110	14276.9	-1.09914	0.248047	-4.43117	9.37222e-06	0.000267805	pqsE	PA1000	NO
NC_002516.2112	11559.6	-0.343229	0.156649	-2.19107	0.0284464	0.119355	phnA	PA1001	NO
NC_002516.2114	3271.94	-0.332837	0.163998	-2.02953	0.0424048	0.152242	phnB	PA1002	NO
NC_002516.2116	5414.25	-0.0487248	0.145186	-0.335603	0.737171	0.868092	mvfR	PA1003	NO
NC_002516.2119	4307.44	-0.152785	0.140609	-1.0866	0.277215	0.499238	nadA	PA1004	NO
NC_002516.212	1944.5	-0.778032	0.222595	-3.49529	0.000473553	0.00619755	NA	PA0100	NO
NC_002516.2121	2379.14	0.108894	0.199176	0.546721	0.584571	0.771489	NA	PA1005	NO
NC_002516.2123	289.943	-0.510004	0.256101	-1.99142	0.0464347	0.161507	NA	PA1006	NO
NC_002516.2125	416.678	-0.163566	0.175504	-0.931974	0.35135	0.574618	NA	PA1007	NO
NC_002516.2127	1181.2	-0.0369775	0.260922	-0.141719	0.887302	0.953161	bcp	PA1008	NO
NC_002516.2129	1010.08	-0.301272	0.25581	-1.17772	0.23891	0.454051	NA	PA1009	NO
NC_002516.2131	6602.87	-0.226556	0.179642	-1.26115	0.207254	0.419476	dapA	PA1010	NO
NC_002516.2133	4640.07	-0.124217	0.22013	-0.564292	0.572555	0.760858	NA	PA1011	NO
NC_002516.2135	997.938	0.0597579	0.132955	0.44946	0.6531	0.818137	NA	PA1012	NO
NC_002516.2137	4092.15	-0.0444804	0.185344	-0.239988	0.81034	0.908916	purC	PA1013	NO
NC_002516.214	1317.01	0.354296	0.182072	1.94591	0.051666	0.174207	NA	PA0101	NO
NC_002516.2141	2264.01	-0.721581	0.31425	-2.2962	0.0216645	0.0993536	NA	PA1014	NO
NC_002516.2143	824.927	-0.238824	0.208009	-1.14814	0.250909	0.468364	NA	PA1015	NO
NC_002516.2145	659.329	0.0292683	0.127897	0.228843	0.818991	0.913597	NA	PA1016	NO
NC_002516.2147	490.718	0.0101645	0.16678	0.0609451	0.951403	0.979615	pauA	PA1017	NO
NC_002516.2149	230.903	0.445342	0.157288	2.83138	0.00463473	0.0340247	NA	PA1018	NO
NC_002516.2151	161.549	-0.229959	0.22915	-1.00353	0.315605	0.540427	mucK	PA1019	NO
NC_002516.2153	34.6182	0.239074	0.305704	0.782044	0.434189	0.647564	NA	PA1019a	NO
NC_002516.2155	529.07	0.0679929	0.165137	0.411736	0.680533	0.834054	NA	PA1020	NO
NC_002516.2157	401.03	-0.245127	0.256823	-0.954458	0.339852	0.564259	NA	PA1021	NO
NC_002516.2159	623.104	-0.279306	0.157634	-1.77187	0.0764167	0.224693	NA	PA1022	NO
NC_002516.2161	791.646	-0.162964	0.147918	-1.10172	0.270585	0.492069	NA	PA1023	NO
NC_002516.2163	603.538	0.27008	0.180289	1.49805	0.134122	0.318146	NA	PA1024	NO
NC_002516.2165	161.961	0.124107	0.205373	0.604302	0.545643	0.742425	NA	PA1025	NO
NC_002516.2167	225.543	0.41952	0.181358	2.31321	0.0207108	0.0963279	NA	PA1026	NO
NC_002516.2169	1479.66	0.0877253	0.150294	0.583692	0.559428	0.752204	NA	PA1027	NO
NC_002516.2171	779.728	-0.00247271	0.22186	-0.0111453	0.991107	0.995252	NA	PA1028	NO
NC_002516.2174	2999.81	-0.332717	0.275969	-1.20563	0.22796	0.444774	NA	PA1030	NO
NC_002516.2178	2605.68	-0.330959	0.289055	-1.14497	0.252221	0.469711	NA	PA1031	NO
NC_002516.218	3188.85	-0.271822	0.114562	-2.3727	0.0176585	0.0864628	NA	PA0102	NO
NC_002516.2180	4747.58	0.0520342	0.103356	0.503444	0.614652	0.794442	quiP	PA1032	NO
NC_002516.2182	1280.84	-0.315703	0.176035	-1.79342	0.0729062	0.217121	NA	PA1033	NO
NC_002516.2184	212.353	0.0696615	0.257258	0.270785	0.786556	0.895514	NA	PA1034	NO
NC_002516.2186	630.355	-0.67848	0.303521	-2.23537	0.0253931	0.11141	NA	PA1035	NO
NC_002516.2188	3834.18	-0.578617	0.189151	-3.05902	0.0022206	0.0202176	NA	PA1036	NO
NC_002516.2190	1336.73	-1.07017	0.322157	-3.3219	0.000894074	0.0102295	NA	PA1037	NO
NC_002516.2192	349.807	0.0779317	0.194757	0.400147	0.689048	0.839024	NA	PA1038	NO
NC_002516.2194	789.992	0.441448	0.191639	2.30354	0.0212486	0.097849	NA	PA1039	NO
NC_002516.2196	808.732	0.172635	0.215008	0.802922	0.42202	0.637921	NA	PA1040	NO
NC_002516.2198	53024.2	0.126608	0.119979	1.05525	0.291312	0.514808	NA	PA1041	NO
NC_002516.220	1144.56	0.0421269	0.120953	0.348292	0.727621	0.864813	NA	PA0103	NO
NC_002516.2200	811.327	0.0913778	0.240304	0.38026	0.703752	0.850978	NA	PA1042	NO
NC_002516.2202	1308.79	-0.186826	0.178105	-1.04897	0.294193	0.518649	NA	PA1043	NO
NC_002516.2204	242.517	0.160448	0.225839	0.710452	0.477424	0.683755	NA	PA1044	NO
NC_002516.2206	1730.18	0.00906325	0.10772	0.0841374	0.932947	0.97348	NA	PA1045	NO
NC_002516.2208	1864.68	0.0212299	0.127051	0.167098	0.867293	0.94295	NA	PA1046	NO
NC_002516.2210	1024.32	0.218748	0.142828	1.53155	0.125632	0.305909	NA	PA1047	NO
NC_002516.2212	15752.7	-0.63841	0.135444	-4.71347	2.43538e-06	8.37651e-05	NA	PA1048	NO
NC_002516.2214	4357.46	0.0967036	0.17548	0.551081	0.581578	0.769194	pdxH	PA1049	NO
NC_002516.2216	2392.71	0.145964	0.239294	0.609977	0.541877	0.739671	NA	PA1050	NO
NC_002516.2218	387.785	-0.345262	0.165427	-2.0871	0.0368794	0.13982	NA	PA1051	NO
NC_002516.222	1468.89	-0.0626823	0.328682	-0.190708	0.848754	0.933161	NA	PA0103a	NO
NC_002516.2220	854.827	0.5116	0.228125	2.24263	0.0249205	0.110029	NA	PA1052	NO
NC_002516.2222	415.97	-0.480876	0.196849	-2.44287	0.0145709	0.0760199	NA	PA1052a	NO
NC_002516.2224	14968.7	-0.00963366	0.22915	-0.0420408	0.966466	0.985055	NA	PA1053	NO
NC_002516.2226	4139.59	0.270429	0.121747	2.22123	0.0263352	0.114215	NA	PA1054	NO
NC_002516.2230	479.039	0.21604	0.151106	1.42972	0.152797	0.345828	NA	PA1055	NO
NC_002516.2232	1634.52	0.325707	0.169041	1.9268	0.0540048	0.179004	NA	PA1056	NO
NC_002516.2234	1038.08	-0.178226	0.172054	-1.03587	0.300262	0.524635	NA	PA1057	NO
NC_002516.2236	247.694	0.237725	0.299583	0.793521	0.427474	0.642018	NA	PA1058	NO
NC_002516.2238	413.012	-0.0810991	0.16363	-0.495624	0.62016	0.799336	NA	PA1059	NO
NC_002516.224	6783.33	0.434921	0.143177	3.03765	0.00238432	0.0211768	coxB	PA0105	NO
NC_002516.2240	1457.98	-0.0739867	0.161418	-0.458354	0.646698	0.815334	NA	PA1060	NO
NC_002516.2242	2107.67	0.395073	0.199486	1.98045	0.0476528	0.164234	NA	PA1061	NO
NC_002516.2244	906.534	-0.405156	0.270426	-1.49821	0.134078	0.318146	NA	PA1062	NO
NC_002516.2246	215.34	0.00240102	0.208944	0.0114912	0.990832	0.995252	NA	PA1063	NO
NC_002516.2248	754.603	-0.388256	0.173379	-2.23935	0.0251331	0.110829	NA	PA1064	NO
NC_002516.2250	2035.49	-0.290266	0.225692	-1.28612	0.198402	0.407196	NA	PA1065	NO
NC_002516.2252	1010.78	0.243632	0.131422	1.85381	0.0637663	0.199412	NA	PA1066	NO
NC_002516.2254	191.197	0.127593	0.171832	0.742542	0.457759	0.667252	NA	PA1067	NO
NC_002516.2256	1661.69	-0.0585274	0.186096	-0.314501	0.753141	0.877929	NA	PA1068	NO
NC_002516.2258	4086.39	-0.602475	0.173031	-3.48189	0.00049789	0.00637757	NA	PA1069	NO
NC_002516.226	2405.34	0.57803	0.128582	4.49543	6.94303e-06	0.000209117	coxA	PA0106	NO
NC_002516.2260	840.631	0.231176	0.175005	1.32097	0.186513	0.390923	braG	PA1070	NO
NC_002516.2262	1072.67	0.181969	0.18853	0.965199	0.334445	0.559114	braF	PA1071	NO
NC_002516.2264	976.248	0.527275	0.207384	2.54251	0.0110059	0.0629367	braE	PA1072	NO
NC_002516.2266	906.083	0.208778	0.169758	1.22985	0.218752	0.432689	braD	PA1073	NO
NC_002516.2270	11092.7	-0.0428291	0.169527	-0.25264	0.800547	0.903521	braC	PA1074	NO
NC_002516.2272	441.648	0.0108371	0.150943	0.0717963	0.942764	0.976772	NA	PA1075	NO
NC_002516.2274	3995.51	0.298795	0.228127	1.30978	0.19027	0.396332	NA	PA1076	NO
NC_002516.2276	2326.73	0.819556	0.184668	4.43801	9.07953e-06	0.00026213	flgB	PA1077	NO
NC_002516.2278	1282.79	0.825274	0.263015	3.13775	0.00170253	0.0163279	flgC	PA1078	NO
NC_002516.228	592.754	0.040033	0.177367	0.225707	0.821429	0.915218	NA	PA0107	NO
NC_002516.2280	2187.24	0.331603	0.186237	1.78055	0.0749863	0.22154	flgD	PA1079	NO
NC_002516.2283	9342.91	0.253197	0.23736	1.06672	0.286098	0.509472	flgE	PA1080	NO
NC_002516.2285	2219.81	0.746993	0.179038	4.17226	3.01596e-05	0.0006973	flgF	PA1081	NO
NC_002516.2287	4258.9	0.437646	0.225107	1.94417	0.0518751	0.174212	flgG	PA1082	NO
NC_002516.2289	1721.7	0.0932645	0.174878	0.533313	0.593817	0.777986	flgH	PA1083	NO
NC_002516.2291	2869.11	0.43021	0.190268	2.26107	0.0237548	0.106213	flgI	PA1084	NO
NC_002516.2293	2838.64	0.255828	0.172137	1.48619	0.137229	0.323206	flgJ	PA1085	NO
NC_002516.2295	8310.75	0.018736	0.130499	0.143572	0.885838	0.95214	flgK	PA1086	NO
NC_002516.2297	7529.39	-0.0316662	0.156275	-0.202631	0.839423	0.927319	flgL	PA1087	NO
NC_002516.2299	3090.58	0.102548	0.214161	0.478834	0.632057	0.806349	NA	PA1088	NO
NC_002516.23	1632.15	-0.975915	0.361425	-2.70019	0.00692999	0.04553	NA	PA0011	NO
NC_002516.230	3174.82	0.300729	0.131406	2.28855	0.0221056	0.100631	coIII	PA0108	NO
NC_002516.2301	1444.78	0.635833	0.184596	3.44446	0.000572196	0.00711669	NA	PA1089	NO
NC_002516.2303	1146.76	0.0114511	0.189466	0.0604386	0.951806	0.979615	NA	PA1090	NO
NC_002516.2305	14817.2	0.118552	0.130414	0.909048	0.363325	0.584256	fgtA	PA1091	NO
NC_002516.2307	259911	0.439693	0.201743	2.17946	0.0292972	0.122006	fliC	PA1092	NO
NC_002516.2309	12198.5	0.374312	0.122554	3.05426	0.00225618	0.0203093	NA	PA1093	NO
NC_002516.2311	51880.5	0.310397	0.140368	2.2113	0.0270149	0.115524	fliD	PA1094	NO
NC_002516.2313	14718.9	-0.0111919	0.299741	-0.0373386	0.970215	0.986863	NA	PA1095	NO
NC_002516.2315	6745.78	-0.090682	0.345033	-0.262821	0.792688	0.899015	NA	PA1096	NO
NC_002516.2319	17128.8	0.140666	0.218183	0.644716	0.519111	0.718318	fleQ	PA1097	NO
NC_002516.232	2723.89	-0.0112158	0.227497	-0.0493009	0.96068	0.982993	NA	PA0109	NO
NC_002516.2321	2386.66	0.46412	0.160544	2.89092	0.00384113	0.0299339	fleS	PA1098	NO
NC_002516.2323	3370.83	0.0124183	0.120335	0.103198	0.917806	0.964801	fleR	PA1099	NO
NC_002516.2325	1747.6	-0.017234	0.350328	-0.0491939	0.960765	0.982993	fliE	PA1100	NO
NC_002516.2327	3991.75	0.152981	0.12563	1.21771	0.223335	0.438794	fliF	PA1101	NO
NC_002516.2331	6244.08	-0.208053	0.184871	-1.12539	0.260422	0.480891	fliG	PA1102	NO
NC_002516.2333	2613.48	0.104248	0.142099	0.733625	0.463178	0.67209	NA	PA1103	NO
NC_002516.2335	2088.15	0.0692487	0.139337	0.496988	0.619198	0.798483	fliI	PA1104	NO
NC_002516.2337	429.01	-0.138626	0.136246	-1.01747	0.308932	0.533096	fliJ	PA1105	NO
NC_002516.2339	1652.06	-0.401134	0.19824	-2.02348	0.0430238	0.154056	NA	PA1106	NO
NC_002516.234	388.454	0.624912	0.169302	3.69111	0.000223281	0.00345589	NA	PA0110	NO
NC_002516.2341	887.203	0.315414	0.146197	2.15745	0.0309706	0.126673	NA	PA1107	NO
NC_002516.2345	246.877	0.208365	0.222657	0.935811	0.349371	0.57222	NA	PA1108	NO
NC_002516.2347	407.883	0.00173532	0.14598	0.0118874	0.990515	0.995252	NA	PA1109	NO
NC_002516.2349	634.338	0.187288	0.165694	1.13032	0.258339	0.477977	NA	PA1110	NO
NC_002516.2351	789.971	0.21362	0.194909	1.096	0.27308	0.494508	NA	PA1111	NO
NC_002516.2353	2369.96	-0.177523	0.165625	-1.07183	0.283795	0.506578	NA	PA1112	NO
NC_002516.2355	744.79	0.207589	0.190323	1.09072	0.275398	0.497091	NA	PA1112a	NO
NC_002516.2359	5862.42	0.100706	0.205083	0.491048	0.623392	0.802347	NA	PA1112b	NO
NC_002516.236	248.502	0.535828	0.196494	2.72695	0.00639227	0.0430166	NA	PA0111	NO
NC_002516.2361	992.267	0.344587	0.241263	1.42826	0.153216	0.346477	NA	PA1113	NO
NC_002516.2363	575.279	0.0278722	0.130517	0.213552	0.830897	0.921528	NA	PA1114	NO
NC_002516.2365	3083.49	0.188061	0.192025	0.979361	0.327402	0.551542	NA	PA1115	NO
NC_002516.2367	644.874	-0.0976321	0.136907	-0.713129	0.475766	0.682536	NA	PA1116	NO
NC_002516.2369	1632.64	0.35295	0.137538	2.5662	0.010282	0.0597405	NA	PA1117	NO
NC_002516.2371	5568.7	-0.154946	0.130693	-1.18557	0.235792	0.451798	NA	PA1118	NO
NC_002516.2373	3210.7	-0.361905	0.150025	-2.41231	0.015852	0.0804437	yfiB	PA1119	NO
NC_002516.2375	1571.94	0.368076	0.143327	2.5681	0.0102259	0.0595389	tpbB	PA1120	NO
NC_002516.2377	2322.75	0.53766	0.195638	2.74824	0.00599155	0.0410134	yfiR	PA1121	NO
NC_002516.238	366.528	0.379775	0.157906	2.40507	0.0161695	0.0815352	NA	PA0112	NO
NC_002516.2380	7880.06	-0.753982	0.135671	-5.55741	2.73803e-08	1.55676e-06	NA	PA1123	NO
NC_002516.2382	2249.8	-0.286499	0.18312	-1.56454	0.11769	0.294992	dgt	PA1124	NO
NC_002516.2384	1060.14	0.259473	0.154947	1.67459	0.0940153	0.257198	NA	PA1125	NO
NC_002516.2386	390.211	-0.483037	0.153815	-3.14038	0.0016873	0.0162377	NA	PA1126	NO
NC_002516.2388	1883.21	-0.143211	0.154886	-0.924625	0.355161	0.577292	NA	PA1127	NO
NC_002516.2391	576.204	-0.178888	0.224672	-0.796218	0.425905	0.64053	NA	PA1128	NO
NC_002516.2393	1036.62	0.0106589	0.31864	0.0334513	0.973315	0.98814	NA	PA1129	NO
NC_002516.2395	7036.68	0.150357	0.126708	1.18665	0.235367	0.451451	rhlC	PA1130	NO
NC_002516.2397	2497	0.482308	0.15317	3.14884	0.00163919	0.0159467	NA	PA1131	NO
NC_002516.240	717.469	-0.158617	0.170841	-0.928449	0.353175	0.576249	NA	PA0113	NO
NC_002516.2400	561.096	-0.451279	0.270955	-1.66551	0.0958104	0.260164	NA	PA1132	NO
NC_002516.2402	141.926	0.12933	0.179569	0.720225	0.471387	0.678524	NA	PA1133	NO
NC_002516.2404	99.2939	-0.173556	0.201491	-0.861357	0.389041	0.606191	NA	PA1134	NO
NC_002516.2406	4211.31	-0.321406	0.173893	-1.8483	0.0645584	0.20096	NA	PA1135	NO
NC_002516.2408	477.026	-0.125714	0.152072	-0.826676	0.408421	0.624429	NA	PA1136	NO
NC_002516.2410	371.671	0.503304	0.173135	2.90701	0.00364906	0.0289226	NA	PA1137	NO
NC_002516.2412	226.373	-0.134755	0.170392	-0.79085	0.429032	0.643536	NA	PA1138	NO
NC_002516.2414	731.075	0.335146	0.154517	2.169	0.0300827	0.124071	NA	PA1139	NO
NC_002516.2416	1006.56	-0.338332	0.166029	-2.03779	0.0415712	0.150804	NA	PA1140	NO
NC_002516.2418	313.726	-0.275856	0.190086	-1.45121	0.146721	0.336708	NA	PA1141	NO
NC_002516.242	2423.41	-0.0618086	0.214234	-0.288509	0.772957	0.888941	senC	PA0114	NO
NC_002516.2420	410.296	-0.293283	0.224883	-1.30416	0.192179	0.398668	NA	PA1142	NO
NC_002516.2422	53.4675	0.332349	0.244671	1.35835	0.174352	0.373497	NA	PA1143	NO
NC_002516.2424	214.575	-0.598731	0.30146	-1.9861	0.047022	0.162737	NA	PA1144	NO
NC_002516.2426	431.659	0.0553501	0.164343	0.336797	0.73627	0.867702	NA	PA1145	NO
NC_002516.2428	269.864	-0.0492015	0.179795	-0.273653	0.784351	0.894902	NA	PA1146	NO
NC_002516.2430	460.384	0.0695156	0.198192	0.350748	0.725778	0.86439	NA	PA1147	NO
NC_002516.2432	442.027	0.461386	0.176482	2.61435	0.00893971	0.0542025	toxA	PA1148	NO
NC_002516.2434	114.789	-0.0378519	0.216549	-0.174796	0.86124	0.940578	NA	PA1149	NO
NC_002516.2437	8664.6	-0.268547	0.303422	-0.885061	0.376124	0.594542	pys2	PA1150	NO
NC_002516.2439	5414.88	-0.656998	0.753862	-0.871511	0.383475	0.601386	imm2	PA1151	NO
NC_002516.244	387.172	-0.196606	0.197688	-0.994528	0.319966	0.544382	NA	PA0115	NO
NC_002516.2441	240.117	-0.579335	0.211404	-2.74042	0.00613607	0.0418485	NA	PA1153	NO
NC_002516.2443	225.218	-0.512653	0.239391	-2.14148	0.032235	0.129218	NA	PA1154	NO
NC_002516.2445	9290.25	-0.779017	0.172133	-4.52566	6.02067e-06	0.00018833	nrdB	PA1155	NO
NC_002516.2447	10744	-0.556912	0.265257	-2.09952	0.0357711	0.137935	nrdA	PA1156	NO
NC_002516.2449	732.147	-0.380257	0.221516	-1.71661	0.08605	0.243386	NA	PA1157	NO
NC_002516.2451	943.24	-0.364937	0.237689	-1.53536	0.124697	0.305077	NA	PA1158	NO
NC_002516.2455	4980.94	-0.25115	0.275048	-0.913113	0.361183	0.582324	NA	PA1159	NO
NC_002516.2457	672.44	-0.146606	0.126444	-1.15946	0.246269	0.462154	NA	PA1160	NO
NC_002516.2459	408.349	0.265838	0.222168	1.19657	0.231476	0.448309	rrmA	PA1161	NO
NC_002516.246	1448.34	-0.562898	0.283412	-1.98615	0.0470172	0.162737	NA	PA0116	NO
NC_002516.2461	936.638	-0.0593459	0.13583	-0.436914	0.662174	0.824315	dapE	PA1162	NO
NC_002516.2463	2412.62	0.215137	0.11227	1.91624	0.055334	0.182331	ndvB	PA1163	NO
NC_002516.2465	1975.93	-0.59929	0.371467	-1.61331	0.106678	0.278673	NA	PA1164	NO
NC_002516.2467	478.173	0.539673	0.285992	1.88702	0.0591574	0.191309	pcpS	PA1165	NO
NC_002516.2469	3747.27	0.280677	0.185598	1.51228	0.130461	0.31239	NA	PA1166	NO
NC_002516.2471	1683.39	0.477205	0.209829	2.27426	0.0229505	0.103379	NA	PA1167	NO
NC_002516.2473	1095.02	2.9367	0.387754	7.57362	3.62963e-14	5.32219e-12	NA	PA1168	UP	Unknown
NC_002516.2475	2329.95	2.15819	0.240252	8.983	2.63478e-19	7.3405e-17	NA	PA1169	UP	Lipoxygenase
NC_002516.2477	915.233	0.0651042	0.118711	0.548426	0.5834	0.770674	NA	PA1170	NO
NC_002516.2479	2717.55	0.0663605	0.138669	0.478552	0.632257	0.806349	NA	PA1171	NO
NC_002516.248	159.636	-0.0210011	0.170115	-0.123453	0.901749	0.959181	NA	PA0117	NO
NC_002516.2482	2594.01	0.432235	0.232492	1.85914	0.0630071	0.197789	napC	PA1172	NO
NC_002516.2484	2480.63	0.00673692	0.291632	0.0231008	0.98157	0.992235	napB	PA1173	NO
NC_002516.2486	31569.4	0.35822	0.112364	3.18804	0.00143243	0.0144777	napA	PA1174	NO
NC_002516.2488	1262.89	-0.170568	0.441701	-0.386162	0.699377	0.847272	napD	PA1175	NO
NC_002516.2490	10783	0.679798	0.213268	3.18753	0.00143492	0.0144777	napF	PA1176	NO
NC_002516.2492	10568.1	-0.620175	0.452295	-1.37117	0.170321	0.368762	napE	PA1177	NO
NC_002516.2494	8792.68	-0.192979	0.290842	-0.663518	0.506999	0.708931	oprH	PA1178	NO
NC_002516.2496	3568.33	0.165827	0.114629	1.44664	0.147997	0.338824	phoP	PA1179	NO
NC_002516.2498	1331.31	0.128895	0.13278	0.97074	0.331678	0.555989	phoQ	PA1180	NO
NC_002516.25	699.518	0.585295	0.291881	2.00525	0.0449363	0.157872	NA	PA0012	NO
NC_002516.250	305.181	-0.0514082	0.150361	-0.341898	0.732428	0.865999	NA	PA0118	NO
NC_002516.2500	3772.55	0.171125	0.12097	1.41461	0.157183	0.352172	NA	PA1181	NO
NC_002516.2502	939.334	-0.127191	0.266368	-0.477499	0.633007	0.806935	NA	PA1182	NO
NC_002516.2504	1197.84	0.00946107	0.146314	0.0646627	0.948443	0.977928	dctA	PA1183	NO
NC_002516.2506	525.01	0.237358	0.246254	0.963878	0.335107	0.55955	NA	PA1184	NO
NC_002516.2508	139.697	-0.117243	0.180988	-0.647794	0.517118	0.71748	NA	PA1185	NO
NC_002516.2510	192.351	0.177213	0.216211	0.819629	0.412428	0.627882	NA	PA1186	NO
NC_002516.2512	403.411	0.218782	0.211931	1.03233	0.301919	0.526704	NA	PA1187	NO
NC_002516.2514	1124.06	0.0248993	0.192508	0.129342	0.897087	0.958315	NA	PA1188	NO
NC_002516.2516	420.178	-0.570954	0.201483	-2.83376	0.00460032	0.0338613	NA	PA1189	NO
NC_002516.2518	1587.36	0.281157	0.127388	2.20709	0.0273077	0.116507	NA	PA1190	NO
NC_002516.252	367.638	-0.0164713	0.16972	-0.0970501	0.922687	0.966575	NA	PA0119	NO
NC_002516.2520	1153.08	0.103829	0.213848	0.485527	0.627302	0.804263	NA	PA1191	NO
NC_002516.2522	1648.48	-0.0257743	0.198605	-0.129776	0.896743	0.958315	NA	PA1192	NO
NC_002516.2525	799.285	-0.0565967	0.163613	-0.345919	0.729404	0.864813	NA	PA1193	NO
NC_002516.2527	273.45	-0.454737	0.165343	-2.75026	0.0059548	0.0408622	NA	PA1194	NO
NC_002516.2529	337.637	-0.249649	0.157668	-1.58339	0.113333	0.289542	NA	PA1195	NO
NC_002516.2531	3039.87	-0.0475603	0.110874	-0.428958	0.667954	0.827884	NA	PA1196	NO
NC_002516.2533	1342.16	0.146796	0.172289	0.85203	0.394197	0.610469	NA	PA1197	NO
NC_002516.2535	2992.84	-0.211055	0.242027	-0.872029	0.383193	0.601112	NA	PA1198	NO
NC_002516.2537	4114.17	-0.74257	0.116384	-6.38033	1.76712e-10	1.49188e-08	NA	PA1199	NO
NC_002516.2539	1569.55	-0.486116	0.201848	-2.40832	0.0160259	0.080963	NA	PA1200	NO
NC_002516.254	830.666	0.185751	0.134428	1.38179	0.167038	0.365423	NA	PA0120	NO
NC_002516.2541	1814.55	-0.0170598	0.173061	-0.098577	0.921474	0.966097	NA	PA1201	NO
NC_002516.2543	6302.52	-0.0544518	0.146423	-0.37188	0.709982	0.855171	NA	PA1202	NO
NC_002516.2545	746.292	-0.358913	0.249075	-1.44098	0.149589	0.340625	NA	PA1203	NO
NC_002516.2547	1261.7	-0.139173	0.153622	-0.905944	0.364965	0.585248	NA	PA1204	NO
NC_002516.2549	2137.85	-0.208861	0.118795	-1.75817	0.078719	0.229285	NA	PA1205	NO
NC_002516.2551	590.687	0.178651	0.162494	1.09943	0.27158	0.493235	NA	PA1206	NO
NC_002516.2553	1774.81	-0.0376988	0.124048	-0.303904	0.761201	0.881702	kefB	PA1207	NO
NC_002516.2555	2123.63	0.532501	0.137574	3.87066	0.000108542	0.00195727	NA	PA1208	NO
NC_002516.2557	727.903	-0.0424868	0.136205	-0.311932	0.755092	0.87855	NA	PA1209	NO
NC_002516.2559	470.353	0.192962	0.192624	1.00176	0.316462	0.541223	NA	PA1210	NO
NC_002516.256	682.858	0.0948573	0.160198	0.592124	0.553767	0.748531	NA	PA0121	NO
NC_002516.2561	424.967	1.15676	0.161027	7.18364	6.78803e-13	7.87977e-11	NA	PA1211	NO
NC_002516.2563	748.951	1.17429	0.189259	6.20467	5.48101e-10	4.24169e-08	NA	PA1212	NO
NC_002516.2565	932.793	1.58118	0.259402	6.09548	1.09109e-09	8.21558e-08	NA	PA1213	UP	Putative clavaminic acid synthetase
NC_002516.2567	2067.17	1.61612	0.266872	6.05576	1.39755e-09	1.01132e-07	NA	PA1214	UP	Asparagine synthase
NC_002516.2570	3438.32	1.36996	0.217666	6.29389	3.09612e-10	2.537e-08	NA	PA1215	NO
NC_002516.2572	5055.72	1.03576	0.17642	5.87102	4.33133e-09	2.94319e-07	NA	PA1216	NO
NC_002516.2574	6848.18	0.987308	0.176953	5.5795	2.41212e-08	1.40004e-06	NA	PA1217	NO
NC_002516.2576	2158.15	1.01256	0.227772	4.4455	8.7689e-06	0.000254481	NA	PA1218	NO
NC_002516.2578	449.001	0.927673	0.176991	5.24137	1.59388e-07	7.52634e-06	NA	PA1219	NO
NC_002516.2580	1144.26	0.985358	0.208066	4.73578	2.18212e-06	7.64701e-05	NA	PA1220	NO
NC_002516.2582	1485.98	0.277703	0.187551	1.48068	0.138693	0.325499	NA	PA1221	NO
NC_002516.2584	1413.67	0.159393	0.112333	1.41893	0.155918	0.350455	NA	PA1222	NO
NC_002516.2586	1065.57	0.0722328	0.218304	0.330882	0.740734	0.870753	NA	PA1223	NO
NC_002516.2588	493.748	-0.408285	0.150942	-2.70491	0.00683238	0.0452676	NA	PA1224	NO
NC_002516.259	125255	-0.254643	0.305581	-0.83331	0.40467	0.621505	NA	PA0122	NO
NC_002516.2590	262.653	-0.348277	0.174871	-1.99162	0.0464122	0.161507	NA	PA1225	NO
NC_002516.2592	293.359	-0.0913142	0.211098	-0.432568	0.665329	0.826028	NA	PA1226	NO
NC_002516.2594	480.639	-0.120747	0.329872	-0.366042	0.714334	0.857134	NA	PA1227	NO
NC_002516.2596	177.815	-0.956235	0.291474	-3.28069	0.00103553	0.0112916	NA	PA1228	NO
NC_002516.2598	455.119	0.117172	0.131712	0.889606	0.373677	0.592187	NA	PA1229	NO
NC_002516.2601	14.3242	-0.759451	0.61177	-1.2414	0.214458	0.427535	NA	PA1230	NO
NC_002516.2603	48.4092	0.289243	0.289763	0.998206	0.318179	0.542242	NA	PA1231	NO
NC_002516.2605	359.499	-0.176198	0.202575	-0.86979	0.384415	0.601945	NA	PA1232	NO
NC_002516.2607	122.08	0.447517	0.407161	1.09912	0.271717	0.493323	NA	PA1233	NO
NC_002516.2609	481.369	0.152236	0.146963	1.03588	0.300259	0.524635	NA	PA1234	NO
NC_002516.261	17295.9	0.754698	0.155748	4.84562	1.26215e-06	4.95261e-05	NA	PA0123	NO
NC_002516.2611	518.23	0.14514	0.204317	0.71037	0.477475	0.683755	NA	PA1235	NO
NC_002516.2613	277.906	-0.327623	0.250118	-1.30987	0.19024	0.396332	NA	PA1236	NO
NC_002516.2615	152.367	0.811476	0.265631	3.0549	0.00225138	0.0202989	NA	PA1237	NO
NC_002516.2617	214.114	0.329377	0.197441	1.66823	0.0952696	0.259204	NA	PA1238	NO
NC_002516.2619	214.232	0.37299	0.180062	2.07146	0.038316	0.14319	NA	PA1239	NO
NC_002516.2621	181.275	0.593656	0.168803	3.51685	0.000436704	0.00577985	NA	PA1240	NO
NC_002516.2623	389.228	0.394641	0.179158	2.20276	0.0276116	0.117534	NA	PA1241	NO
NC_002516.2625	1720.96	0.019127	0.135851	0.140794	0.888033	0.953295	NA	PA1242	NO
NC_002516.2627	6111.6	-0.125121	0.10578	-1.18285	0.236869	0.451998	NA	PA1243	NO
NC_002516.263	474.916	-0.280343	0.166785	-1.68086	0.0927892	0.256319	NA	PA0124	NO
NC_002516.2630	17704.6	-0.426302	0.302239	-1.41048	0.158398	0.353936	NA	PA1244	NO
NC_002516.2633	11079.2	-0.454666	0.28534	-1.59341	0.111067	0.285323	NA	PA1245	NO
NC_002516.2635	4600.56	0.00785173	0.158238	0.0496196	0.960425	0.982993	aprD	PA1246	NO
NC_002516.2637	5803.42	-0.195286	0.110036	-1.77474	0.0759407	0.22353	aprE	PA1247	NO
NC_002516.2639	4010.49	0.197092	0.286815	0.687173	0.491973	0.696639	aprF	PA1248	NO
NC_002516.2641	127702	0.0989948	0.153479	0.645008	0.518922	0.718318	aprA	PA1249	NO
NC_002516.2643	4966.44	-0.0839416	0.204622	-0.410227	0.681639	0.834415	aprI	PA1250	NO
NC_002516.2645	2597.78	0.723172	0.259325	2.78867	0.00529252	0.037287	NA	PA1251	NO
NC_002516.2647	999.021	0.279135	0.140195	1.99105	0.0464759	0.161546	NA	PA1252	NO
NC_002516.2649	356.654	0.155191	0.183867	0.844038	0.398648	0.61531	NA	PA1253	NO
NC_002516.265	313.411	-0.34378	0.30274	-1.13556	0.25614	0.475738	NA	PA0125	NO
NC_002516.2651	123.369	-0.221693	0.249427	-0.888809	0.374106	0.592529	NA	PA1254	NO
NC_002516.2653	219.047	-0.00640515	0.197113	-0.0324949	0.974077	0.988225	NA	PA1255	NO
NC_002516.2655	252.392	-0.385298	0.28658	-1.34447	0.178796	0.380394	NA	PA1256	NO
NC_002516.2657	81.5361	-0.274781	0.305475	-0.899519	0.368376	0.587275	NA	PA1257	NO
NC_002516.2659	92.4011	-0.676242	0.410051	-1.64916	0.0991141	0.26651	NA	PA1258	NO
NC_002516.2661	364.219	0.106519	0.277721	0.383548	0.701313	0.848766	NA	PA1259	NO
NC_002516.2663	77.6339	-0.463839	0.262012	-1.77029	0.0766782	0.225224	NA	PA1260	NO
NC_002516.2665	277.169	-0.548095	0.236344	-2.31906	0.020392	0.0953224	NA	PA1261	NO
NC_002516.2667	150.207	0.0223836	0.179023	0.125032	0.900498	0.959181	NA	PA1262	NO
NC_002516.2669	867.34	-0.289878	0.123418	-2.34874	0.0188369	0.090357	NA	PA1263	NO
NC_002516.267	704.069	-0.15311	0.215733	-0.70972	0.477878	0.684156	NA	PA0126	NO
NC_002516.2671	465.186	0.049306	0.167157	0.294969	0.768017	0.885595	NA	PA1264	NO
NC_002516.2673	86.4617	0.455797	0.260558	1.74931	0.0802367	0.232249	NA	PA1265	NO
NC_002516.2675	142.961	0.574402	0.295123	1.94631	0.051617	0.174204	NA	PA1266	NO
NC_002516.2677	114.765	0.199975	0.191988	1.0416	0.297596	0.521493	NA	PA1267	NO
NC_002516.2680	69.8369	0.186196	0.241843	0.769905	0.441356	0.652411	NA	PA1268	NO
NC_002516.2682	1014.66	0.0777484	0.130902	0.593944	0.55255	0.747646	NA	PA1269	NO
NC_002516.2684	200.743	0.427751	0.199785	2.14106	0.0322695	0.129263	NA	PA1270	NO
NC_002516.2686	773.999	-0.193258	0.129074	-1.49726	0.134326	0.318496	NA	PA1271	NO
NC_002516.2689	638.02	-0.450676	0.220836	-2.04077	0.0412733	0.150212	cobO	PA1272	NO
NC_002516.269	361.848	-0.433108	0.178007	-2.4331	0.0149701	0.0772347	NA	PA0127	NO
NC_002516.2691	582.971	-0.0258822	0.253104	-0.102259	0.918551	0.964868	cobB	PA1273	NO
NC_002516.2693	166.151	0.130938	0.231196	0.566349	0.571157	0.760362	NA	PA1274	NO
NC_002516.2695	162.797	0.00618282	0.175243	0.0352814	0.971855	0.987513	cobD	PA1275	NO
NC_002516.2697	263.729	0.603574	0.214137	2.81863	0.00482288	0.0350824	cobC	PA1276	NO
NC_002516.2699	447.047	0.305955	0.156827	1.95091	0.0510679	0.172769	cobQ	PA1277	NO
NC_002516.27	335.597	-0.271856	0.225132	-1.20754	0.227225	0.444058	NA	PA0013	NO
NC_002516.2701	152.316	0.133651	0.194301	0.687856	0.491543	0.696384	cobP	PA1278	NO
NC_002516.2703	482.334	0.503012	0.154811	3.2492	0.00115731	0.0122224	cobU	PA1279	NO
NC_002516.2705	108.121	0.287345	0.199849	1.43781	0.150488	0.342392	NA	PA1280	NO
NC_002516.2707	114.68	0.113841	0.234029	0.486438	0.626656	0.804063	cobV	PA1281	NO
NC_002516.2709	203.98	-0.0177009	0.170977	-0.103528	0.917544	0.964801	NA	PA1282	NO
NC_002516.271	923.666	-0.151869	0.284613	-0.533598	0.59362	0.777986	NA	PA0128	NO
NC_002516.2713	766.275	-0.0809634	0.227199	-0.356355	0.721575	0.861137	NA	PA1283	NO
NC_002516.2715	726.008	-0.129894	0.248804	-0.522073	0.601619	0.783313	NA	PA1284	NO
NC_002516.2717	536.279	-0.0868136	0.341446	-0.254253	0.7993	0.903521	NA	PA1285	NO
NC_002516.2719	125.65	0.116629	0.213021	0.547501	0.584035	0.771123	NA	PA1286	NO
NC_002516.2721	1791.27	0.572439	0.120444	4.75274	2.00682e-06	7.08669e-05	NA	PA1287	NO
NC_002516.2723	13979.7	0.30143	0.175689	1.7157	0.0862168	0.243587	NA	PA1288	NO
NC_002516.2725	9409.16	-0.576742	0.119578	-4.82315	1.41306e-06	5.43003e-05	NA	PA1289	NO
NC_002516.2727	653.949	0.0632842	0.178376	0.35478	0.722755	0.862168	NA	PA1290	NO
NC_002516.2729	533.298	0.0929026	0.149239	0.622508	0.533608	0.732691	NA	PA1291	NO
NC_002516.273	803.718	0.14119	0.161705	0.873132	0.382591	0.600752	gabP	PA0129	NO
NC_002516.2731	2255.69	-0.266189	0.174914	-1.52182	0.128053	0.309684	NA	PA1292	NO
NC_002516.2733	972.283	-0.298063	0.215861	-1.38081	0.167338	0.365793	NA	PA1293	NO
NC_002516.2735	2148.27	0.0867944	0.184462	0.470527	0.637978	0.8092	rnd	PA1294	NO
NC_002516.2737	275.444	0.0241005	0.164951	0.146107	0.883837	0.951822	NA	PA1295	NO
NC_002516.2739	1575.44	0.130797	0.129197	1.01239	0.311353	0.535919	NA	PA1296	NO
NC_002516.2741	509.663	-0.122118	0.179221	-0.681384	0.495628	0.699641	NA	PA1297	NO
NC_002516.2743	191.96	-1.32196	0.314947	-4.1974	2.69998e-05	0.000645677	NA	PA1298	NO
NC_002516.2745	281.541	-0.116444	0.158799	-0.733279	0.463388	0.672221	NA	PA1299	NO
NC_002516.2747	61.5557	-0.41132	0.254411	-1.61675	0.105931	0.277428	NA	PA1300	NO
NC_002516.2749	96.8146	-0.568748	0.314964	-1.80575	0.0709568	0.213879	NA	PA1301	NO
NC_002516.275	5486.36	0.90788	0.200664	4.52438	6.05726e-06	0.00018833	NA	PA0130	NO
NC_002516.2751	814.336	0.0190892	0.151495	0.126006	0.899727	0.958728	NA	PA1302	NO
NC_002516.2753	150.321	-0.0374356	0.229049	-0.163439	0.870173	0.944226	NA	PA1303	NO
NC_002516.2755	1572.58	-0.224508	0.219394	-1.02331	0.306161	0.530712	NA	PA1304	NO
NC_002516.2757	1459.77	0.102741	0.196155	0.523777	0.600434	0.783175	NA	PA1305	NO
NC_002516.2759	1056.17	-0.0858011	0.128433	-0.668059	0.504096	0.706299	NA	PA1306	NO
NC_002516.2761	2007.96	-0.324485	0.168634	-1.92419	0.0543307	0.179584	NA	PA1307	NO
NC_002516.2763	1337.38	-0.127981	0.197224	-0.648908	0.516398	0.717191	NA	PA1308	NO
NC_002516.2765	711.713	-0.148106	0.172582	-0.858178	0.390794	0.607731	NA	PA1309	NO
NC_002516.2767	527.483	-0.164537	0.155033	-1.0613	0.288554	0.511756	phnW	PA1310	NO
NC_002516.2769	585.891	-0.390162	0.240507	-1.62225	0.10475	0.275703	phnX	PA1311	NO
NC_002516.277	671.56	0.973209	0.297643	3.26972	0.00107656	0.0116252	NA	PA0131	NO
NC_002516.2771	571.815	0.203339	0.164052	1.23948	0.215169	0.427964	NA	PA1312	NO
NC_002516.2773	152.217	-0.00786648	0.184541	-0.0426272	0.965999	0.985055	NA	PA1313	NO
NC_002516.2775	237.901	0.581602	0.15897	3.65857	0.000253626	0.00381969	NA	PA1314	NO
NC_002516.2777	382.032	-0.102705	0.176928	-0.580489	0.561585	0.753649	NA	PA1315	NO
NC_002516.2779	2230.19	0.0799421	0.166048	0.48144	0.630203	0.806128	NA	PA1316	NO
NC_002516.2781	519.812	0.171258	0.201068	0.851742	0.394357	0.610506	cyoA	PA1317	NO
NC_002516.2783	1248.63	-0.178753	0.226843	-0.788004	0.430695	0.644769	cyoB	PA1318	NO
NC_002516.2785	311.548	0.439863	0.201947	2.17811	0.0293976	0.122241	cyoC	PA1319	NO
NC_002516.2787	109.936	0.230252	0.268241	0.85838	0.390683	0.607731	cyoD	PA1320	NO
NC_002516.279	5695.51	1.09824	0.310208	3.54034	0.000399616	0.00539144	NA	PA0132	NO
NC_002516.2790	341.104	0.474456	0.210104	2.25819	0.0239335	0.106791	cyoE	PA1321	NO
NC_002516.2793	444.132	-0.892051	0.369373	-2.41504	0.0157334	0.0802074	NA	PA1322	NO
NC_002516.2795	16076	-0.515578	0.181223	-2.845	0.00444118	0.0332164	NA	PA1323	NO
NC_002516.2797	15506	-0.291707	0.192324	-1.51675	0.12933	0.311399	NA	PA1324	NO
NC_002516.2801	152.486	-0.198003	0.188774	-1.04889	0.29423	0.518649	NA	PA1325	NO
NC_002516.2803	444.522	0.121414	0.180507	0.672627	0.501185	0.703406	ilvA2	PA1326	NO
NC_002516.2805	10701.1	0.287366	0.146246	1.96496	0.049419	0.168315	NA	PA1327	NO
NC_002516.2807	648.4	0.239537	0.160179	1.49543	0.134802	0.319216	NA	PA1328	NO
NC_002516.2809	37.4762	0.837767	0.292497	2.86419	0.00418071	0.0317369	NA	PA1329	NO
NC_002516.281	604.91	-0.154781	0.151794	-1.01968	0.307883	0.532215	NA	PA0133	NO
NC_002516.2811	466.177	-0.493899	0.223112	-2.21368	0.0268509	0.115088	NA	PA1330	NO
NC_002516.2813	1180.02	-0.358547	0.16128	-2.22314	0.0262065	0.113902	NA	PA1331	NO
NC_002516.2816	3078.27	-0.361242	0.125479	-2.87891	0.00399046	0.0307636	NA	PA1332	NO
NC_002516.2818	4332.94	-0.677144	0.167286	-4.04781	5.16988e-05	0.00109949	NA	PA1333	NO
NC_002516.2820	342.856	-0.0401382	0.220264	-0.182227	0.855404	0.937087	NA	PA1334	NO
NC_002516.2822	1054.3	0.396307	0.200628	1.97533	0.0482306	0.165341	NA	PA1335	NO
NC_002516.2824	1643.12	-0.0228139	0.133635	-0.170717	0.864446	0.941702	NA	PA1336	NO
NC_002516.2826	30330.3	-0.139872	0.146775	-0.952974	0.340603	0.564619	ansB	PA1337	NO
NC_002516.2828	3583.57	0.155495	0.140991	1.10288	0.270081	0.49194	ggt	PA1338	NO
NC_002516.283	2406.62	0.273959	0.167707	1.63356	0.102351	0.271572	NA	PA0134	NO
NC_002516.2830	5151.34	0.0370327	0.146698	0.252442	0.800699	0.903521	NA	PA1339	NO
NC_002516.2832	1949.36	0.427285	0.139247	3.06855	0.00215103	0.0197174	NA	PA1340	NO
NC_002516.2834	2195.13	0.419799	0.207488	2.02324	0.0430484	0.154056	NA	PA1341	NO
NC_002516.2836	23499.7	-0.0152821	0.188074	-0.0812557	0.935239	0.974383	NA	PA1342	NO
NC_002516.2838	328.781	0.457983	0.31407	1.45822	0.144781	0.333079	NA	PA1343	NO
NC_002516.2840	5068.03	-0.0569202	0.152668	-0.372837	0.70927	0.854683	NA	PA1344	NO
NC_002516.2842	983.51	0.132838	0.12787	1.03885	0.298874	0.52303	NA	PA1345	NO
NC_002516.2844	170.006	0.625587	0.211354	2.9599	0.0030774	0.0256312	NA	PA1346	NO
NC_002516.2846	117.271	-0.454966	0.296926	-1.53225	0.12546	0.305739	NA	PA1347	NO
NC_002516.2848	2984.27	-0.248868	0.290275	-0.857354	0.391249	0.608034	NA	PA1348	NO
NC_002516.285	58.4673	-0.116839	0.334381	-0.34942	0.726774	0.864813	NA	PA0135	NO
NC_002516.2850	595.316	0.455894	0.267694	1.70304	0.0885601	0.248343	NA	PA1349	NO
NC_002516.2852	945.758	0.212983	0.134905	1.57876	0.114391	0.290646	NA	PA1350	NO
NC_002516.2854	654.563	0.526372	0.143874	3.65856	0.000253641	0.00381969	NA	PA1351	NO
NC_002516.2856	121.656	0.443357	0.209731	2.11393	0.0345215	0.134702	NA	PA1352	NO
NC_002516.2858	894.76	-0.430059	0.171654	-2.50538	0.0122319	0.0676824	NA	PA1353	NO
NC_002516.2860	1345.22	-0.279897	0.179048	-1.56325	0.117994	0.295489	NA	PA1354	NO
NC_002516.2862	358.942	0.946868	0.309697	3.0574	0.00223269	0.0202615	NA	PA1355	NO
NC_002516.2864	1634.78	0.319263	0.190151	1.679	0.0931529	0.256669	NA	PA1356	NO
NC_002516.2866	879.393	0.294888	0.252647	1.16719	0.243132	0.458609	NA	PA1357	NO
NC_002516.2868	1404.23	0.0849141	0.125776	0.675123	0.499597	0.702614	NA	PA1358	NO
NC_002516.287	374.689	0.153688	0.244965	0.627387	0.530405	0.729373	NA	PA0136	NO
NC_002516.2870	470.797	0.0781849	0.140946	0.554717	0.579088	0.767344	NA	PA1359	NO
NC_002516.2872	542.838	-0.580705	0.175976	-3.2999	0.000967183	0.0107999	NA	PA1360	NO
NC_002516.2874	1046.94	-0.122047	0.152329	-0.801209	0.423011	0.63846	NA	PA1361	NO
NC_002516.2876	161.216	-0.618095	0.223256	-2.76855	0.00563066	0.0391686	NA	PA1362	NO
NC_002516.2878	176.293	-0.381476	0.2081	-1.83314	0.0667817	0.20604	NA	PA1363	NO
NC_002516.2880	227.135	-0.180567	0.179473	-1.0061	0.314369	0.539472	NA	PA1364	NO
NC_002516.2882	862.248	-0.436574	0.254088	-1.7182	0.0857601	0.242922	NA	PA1365	NO
NC_002516.2884	5732.02	0.207368	0.243184	0.852718	0.393816	0.610047	NA	PA1366	NO
NC_002516.2886	320.57	-0.330822	0.233305	-1.41798	0.156197	0.350887	NA	PA1367	NO
NC_002516.2888	864.798	-0.25136	0.212551	-1.18259	0.236973	0.452042	NA	PA1368	NO
NC_002516.289	115.627	0.314327	0.208903	1.50466	0.132412	0.315858	NA	PA0137	NO
NC_002516.2890	654.6	-0.508619	0.367261	-1.3849	0.166084	0.363908	NA	PA1369	NO
NC_002516.2892	3208.62	-0.379744	0.257875	-1.47259	0.140862	0.328423	NA	PA1370	NO
NC_002516.2894	1929.73	-0.813016	0.38956	-2.08701	0.0368872	0.13982	NA	PA1371	NO
NC_002516.2896	8293.52	-0.560571	0.329707	-1.70021	0.0890908	0.249204	NA	PA1372	NO
NC_002516.2898	892.824	0.025646	0.138543	0.185113	0.853141	0.936342	fabF2	PA1373	NO
NC_002516.29	107.268	0.0664074	0.198685	0.334235	0.738202	0.86851	NA	PA0014	NO
NC_002516.2900	151.656	-0.0656425	0.202926	-0.32348	0.746332	0.873641	NA	PA1374	NO
NC_002516.2902	1159.62	0.180651	0.153987	1.17316	0.240732	0.455934	pdxB	PA1375	NO
NC_002516.2904	2192.31	-0.303675	0.108031	-2.811	0.00493874	0.0355516	aceK	PA1376	NO
NC_002516.2906	931.901	-0.0616487	0.241888	-0.254865	0.798827	0.903219	NA	PA1377	NO
NC_002516.2908	229.423	-0.356732	0.160969	-2.21615	0.0266815	0.114992	NA	PA1378	NO
NC_002516.291	308.592	0.00932586	0.158517	0.0588321	0.953086	0.979615	NA	PA0138	NO
NC_002516.2910	192.464	0.26828	0.172342	1.55668	0.119547	0.29699	NA	PA1379	NO
NC_002516.2912	475.099	0.22885	0.167819	1.36367	0.17267	0.371762	NA	PA1380	NO
NC_002516.2914	65.2459	-0.76313	0.319737	-2.38674	0.0169986	0.0842821	NA	PA1381	NO
NC_002516.2916	3041.52	-0.389834	0.194297	-2.00638	0.044816	0.157549	NA	PA1382	NO
NC_002516.2918	3579.53	-0.65003	0.308732	-2.10549	0.0352491	0.1363	NA	PA1383	NO
NC_002516.2920	237.32	-0.985643	0.371235	-2.65504	0.00792995	0.0500972	galE	PA1384	NO
NC_002516.2922	585.313	-0.417699	0.373334	-1.11884	0.26321	0.483561	NA	PA1385	NO
NC_002516.2924	680.089	0.414848	0.177227	2.34076	0.0192444	0.0918062	NA	PA1386	NO
NC_002516.2926	1629.83	-0.0999165	0.176982	-0.564558	0.572375	0.7608	NA	PA1387	NO
NC_002516.2928	422.28	-0.449837	0.3351	-1.34239	0.179468	0.381488	NA	PA1388	NO
NC_002516.2930	660.864	-0.386861	0.278427	-1.38945	0.164694	0.361938	NA	PA1389	NO
NC_002516.2932	500.749	-0.587932	0.297435	-1.97667	0.0480789	0.165062	NA	PA1390	NO
NC_002516.2934	412.29	-0.122773	0.259812	-0.472544	0.636538	0.809085	NA	PA1391	NO
NC_002516.2936	905.214	-0.356704	0.285826	-1.24798	0.21204	0.42469	NA	PA1392	NO
NC_002516.2938	394.282	0.00644249	0.306723	0.0210043	0.983242	0.993046	cysC	PA1393	NO
NC_002516.294	29879.8	-0.413946	0.20281	-2.04105	0.0412454	0.150209	ahpC	PA0139	NO
NC_002516.2940	117.851	-0.846383	0.375774	-2.25237	0.0242987	0.107711	NA	PA1394	NO
NC_002516.2942	104.673	-0.771676	0.268214	-2.87709	0.00401357	0.0308889	NA	PA1395	NO
NC_002516.2944	385.17	-0.138882	0.16523	-0.840538	0.400607	0.616966	NA	PA1396	NO
NC_002516.2946	426.236	-0.214374	0.160533	-1.33539	0.181749	0.384328	NA	PA1397	NO
NC_002516.2948	282.714	-0.0662107	0.192568	-0.343831	0.730974	0.865304	NA	PA1398	NO
NC_002516.2950	460.341	0.333039	0.242859	1.37132	0.170274	0.368762	NA	PA1399	NO
NC_002516.2952	755.676	-0.0657077	0.168616	-0.389689	0.696767	0.846204	NA	PA1400	NO
NC_002516.2954	305.636	0.312402	0.151954	2.05589	0.0397927	0.146589	NA	PA1401	NO
NC_002516.2956	703.635	-0.00933423	0.137915	-0.0676811	0.946039	0.977273	NA	PA1402	NO
NC_002516.2958	535.06	-0.393949	0.229002	-1.72028	0.0853807	0.242289	NA	PA1403	NO
NC_002516.296	2980.07	0.169034	0.122633	1.37837	0.16809	0.366861	ahpF	PA0140	NO
NC_002516.2960	473.835	-0.144255	0.258663	-0.557695	0.577053	0.765501	NA	PA1404	NO
NC_002516.2962	492.982	0.165195	0.13612	1.2136	0.224902	0.441095	NA	PA1405	NO
NC_002516.2964	324.321	0.447115	0.220262	2.02993	0.0423638	0.152242	NA	PA1406	NO
NC_002516.2966	413.897	0.463609	0.223106	2.07797	0.0377118	0.141788	NA	PA1407	NO
NC_002516.2968	4323.34	0.534265	0.188627	2.83239	0.00462014	0.0339623	NA	PA1408	NO
NC_002516.2970	217.701	0.0629448	0.16987	0.370547	0.710975	0.855257	aphA	PA1409	NO
NC_002516.2972	254.663	0.0351117	0.192923	0.181998	0.855584	0.937087	NA	PA1410	NO
NC_002516.2974	472.038	0.111852	0.159952	0.699287	0.484373	0.690616	NA	PA1411	NO
NC_002516.2976	206.653	0.0619757	0.239995	0.258237	0.796224	0.90119	NA	PA1412	NO
NC_002516.2978	377.706	-0.241709	0.266936	-0.905497	0.365202	0.585248	NA	PA1413	NO
NC_002516.298	28309.8	-0.24437	0.168516	-1.45013	0.147022	0.336982	NA	PA0141	NO
NC_002516.2980	17005	-0.78117	0.369725	-2.11284	0.0346145	0.134876	NA	PA1414	NO
NC_002516.2982	7327.32	0.0473152	0.133518	0.354373	0.72306	0.862307	NA	PA1415	NO
NC_002516.2984	838.973	-0.367584	0.293099	-1.25413	0.209794	0.422928	NA	PA1416	NO
NC_002516.2986	416.152	-0.00430573	0.231997	-0.0185594	0.985193	0.993811	NA	PA1417	NO
NC_002516.2988	351.612	-0.365811	0.227854	-1.60546	0.108392	0.281436	NA	PA1418	NO
NC_002516.2990	177.374	-0.59861	0.236489	-2.53124	0.0113661	0.0642776	NA	PA1419	NO
NC_002516.2992	122.501	0.548884	0.204582	2.68295	0.00729768	0.0473372	NA	PA1420	NO
NC_002516.2994	324.135	-0.378844	0.182308	-2.07805	0.0377051	0.141788	gbuA	PA1421	NO
NC_002516.2996	761.274	0.604632	0.14573	4.149	3.33935e-05	0.000756376	gbuR	PA1422	NO
NC_002516.2998	2434.96	0.712765	0.164899	4.32242	1.54324e-05	0.00040182	bdlA	PA1423	NO
NC_002516.3	9649.98	0.133998	0.150888	0.888064	0.374506	0.592995	dnaA	PA0001	NO
NC_002516.300	557.948	0.0989523	0.227696	0.434581	0.663866	0.825684	NA	PA0142	NO
NC_002516.3000	284.05	0.415761	0.174324	2.38498	0.01708	0.0844451	NA	PA1424	NO
NC_002516.3002	286.588	0.110966	0.327923	0.338392	0.735068	0.867371	NA	PA1424a	NO
NC_002516.3004	321.681	0.461656	0.162461	2.84165	0.00448804	0.0334323	NA	PA1425	NO
NC_002516.3006	598.835	0.122271	0.128472	0.951735	0.341232	0.565371	NA	PA1428a	NO
NC_002516.3008	174.641	0.436728	0.212102	2.05905	0.0394897	0.146042	NA	PA1428	NO
NC_002516.3010	13540.9	0.149949	0.101343	1.47962	0.138975	0.325726	NA	PA1429	NO
NC_002516.3015	33869.1	0.0308009	0.217943	0.141326	0.887613	0.953295	lasR	PA1430	NO
NC_002516.3017	2183.7	-0.41971	0.46562	-0.9014	0.367376	0.586776	rsaL	PA1431	NO
NC_002516.3021	23693.2	-0.220327	0.253636	-0.868674	0.385026	0.602123	lasI	PA1432	NO
NC_002516.3023	3216.99	0.0911604	0.164802	0.553151	0.58016	0.768398	NA	PA1433	NO
NC_002516.3026	536.047	0.0422464	0.151889	0.27814	0.780905	0.892371	NA	PA1434	NO
NC_002516.3028	327.516	-0.0613617	0.154562	-0.397003	0.691365	0.841409	NA	PA1435	NO
NC_002516.303	3053.07	0.243926	0.21408	1.13941	0.254531	0.47338	nuh	PA0143	NO
NC_002516.3030	1071.85	0.271752	0.15558	1.74671	0.0806885	0.233072	NA	PA1436	NO
NC_002516.3032	736.834	-0.281652	0.163332	-1.72441	0.0846339	0.241464	NA	PA1437	NO
NC_002516.3034	947.952	0.275885	0.173004	1.59467	0.110786	0.285128	NA	PA1438	NO
NC_002516.3036	302.827	0.0453517	0.186219	0.24354	0.807587	0.907715	NA	PA1439	NO
NC_002516.3038	10395.3	0.0237085	0.153587	0.154365	0.877322	0.948843	NA	PA1440	NO
NC_002516.3040	6646.22	0.453798	0.103573	4.38142	1.17909e-05	0.000320482	NA	PA1441	NO
NC_002516.3042	902.495	0.455206	0.180036	2.52841	0.011458	0.0645538	NA	PA1442	NO
NC_002516.3044	5754.14	0.209112	0.115736	1.8068	0.0707938	0.21357	fliM	PA1443	NO
NC_002516.3046	3285.63	0.0071524	0.159217	0.0449224	0.964169	0.984972	fliN	PA1444	NO
NC_002516.3048	1561.83	0.278195	0.157208	1.7696	0.0767936	0.225445	fliO	PA1445	NO
NC_002516.305	1495.26	0.27793	0.211577	1.31362	0.188976	0.394644	NA	PA0144	NO
NC_002516.3050	1214.23	0.344677	0.144768	2.3809	0.0172704	0.0850096	fliP	PA1446	NO
NC_002516.3052	587.899	-0.0258791	0.20986	-0.123316	0.901857	0.959181	fliQ	PA1447	NO
NC_002516.3054	439.541	0.269692	0.224342	1.20215	0.229307	0.446591	fliR	PA1448	NO
NC_002516.3056	521.572	-0.132459	0.22056	-0.600561	0.548132	0.743656	flhB	PA1449	NO
NC_002516.3058	455.782	0.068403	0.261383	0.261697	0.793555	0.899815	NA	PA1450	NO
NC_002516.3060	407.759	-0.286538	0.241771	-1.18516	0.235954	0.451798	NA	PA1451	NO
NC_002516.3062	2680.66	-0.0611062	0.196169	-0.311498	0.755422	0.87875	flhA	PA1452	NO
NC_002516.3064	6279.14	0.0735152	0.155966	0.471352	0.637389	0.809085	flhF	PA1453	NO
NC_002516.3066	11225.8	0.0801197	0.123128	0.650703	0.515238	0.716674	fleN	PA1454	NO
NC_002516.3068	7184.83	0.315874	0.17691	1.7855	0.0741795	0.219489	fliA	PA1455	NO
NC_002516.3070	3822.18	0.633313	0.13189	4.80183	1.57222e-06	5.91714e-05	cheY	PA1456	NO
NC_002516.3072	7078.3	0.110195	0.153934	0.71586	0.474078	0.681342	cheZ	PA1457	NO
NC_002516.3074	20176.7	0.143594	0.20128	0.713406	0.475594	0.682536	NA	PA1458	NO
NC_002516.3076	10044.7	0.311892	0.131973	2.3633	0.0181129	0.087761	NA	PA1459	NO
NC_002516.3078	3473.45	0.175554	0.16514	1.06306	0.287754	0.511441	motC	PA1460	NO
NC_002516.308	664.272	0.290978	0.212226	1.37108	0.17035	0.368762	NA	PA0145	NO
NC_002516.3080	2370.09	0.144412	0.121135	1.19215	0.233202	0.450243	motD	PA1461	NO
NC_002516.3082	3740.69	-0.177707	0.131584	-1.35052	0.176851	0.377552	NA	PA1462	NO
NC_002516.3084	5472.48	0.537898	0.234458	2.29422	0.0217779	0.0996607	NA	PA1463	NO
NC_002516.3086	7288.69	-0.144159	0.17187	-0.838765	0.401601	0.617984	NA	PA1464	NO
NC_002516.3088	3250.47	0.447761	0.358643	1.24849	0.211852	0.42469	NA	PA1465	NO
NC_002516.3090	410.381	0.128412	0.14905	0.861533	0.388945	0.606191	NA	PA1466	NO
NC_002516.3092	437.948	-0.075474	0.139924	-0.539394	0.589615	0.774843	NA	PA1467	NO
NC_002516.3094	174.3	-0.315423	0.206927	-1.52432	0.127429	0.308443	NA	PA1468	NO
NC_002516.3096	372.453	0.106405	0.253122	0.42037	0.674215	0.830657	NA	PA1469	NO
NC_002516.3098	1334.68	0.408928	0.190597	2.14551	0.0319121	0.128893	NA	PA1470	NO
NC_002516.31	744.623	-0.946574	0.385484	-2.45555	0.014067	0.0745069	NA	PA0015	NO
NC_002516.310	217.873	0.0541185	0.158329	0.341811	0.732493	0.865999	NA	PA0146	NO
NC_002516.3100	1220.8	-0.231125	0.169904	-1.36033	0.173725	0.372808	NA	PA1471	NO
NC_002516.3102	452.273	-0.0414494	0.173791	-0.238501	0.811492	0.909065	NA	PA1472	NO
NC_002516.3104	818.939	0.3017	0.252138	1.19657	0.231475	0.448309	NA	PA1473	NO
[truncated: 3,573 more rows]
