# Supplementary material for: Mutations in mexT bypass the stringent response dependency of virulence in Pseudomonas aeruginosa
Source: Cell Rep. Author manuscript; Available in PMC 2025 Nov 18. (PMC7618369; doi:10.1016/j.celrep.2024.115079)
Supplement: Supplementary Materials [file EMS209706-supplement-Supplementary_Materials.zip › 1-s2.0-S221112472401430X-mmc5.xlsx]

## Sheet: Data S4
Locus_tag	preferred_name	annotation		Radiality	ClosenessCentrality	Eccentricity
PA2639	nuoD	NADH-quinone oxidoreductase subunit C/D; NDH-1 shuttles electrons from NADH, via FMN and iron-sulfur (Fe-S) centers, to quinones in the respiratory chain. The immediate electron acceptor for the enzyme in this species is believed to be ubiquinone. Couples the redox reaction to proton translocation (for every two electrons transferred, four hydrogen ions are translocated across the cytoplasmic mem…		0.943783	0.330709	13
PA3742	rplS	50S ribosomal protein L19; This protein is located at the 30S-50S ribosomal subunit interface and may play a role in the structure and function of the aminoacyl-tRNA binding site.		0.93287	0.292683	13
PA4568	rplU	50S ribosomal protein L21; This protein binds to 23S rRNA in the presence of protein L20; Belongs to the bacterial ribosomal protein bL21 family.		0.931327	0.288	13
PA4935	rpsF	30S ribosomal protein S6; Binds together with S18 to 16S ribosomal RNA.		0.928351	0.279379	12
PA2641	nuoF	NADH-quinone oxidoreductase subunit F; NDH-1 shuttles electrons from NADH, via FMN and iron-sulfur (Fe-S) centers, to quinones in the respiratory chain. The immediate electron acceptor for the enzyme in this species is believed to be ubiquinone. Couples the redox reaction to proton translocation (for every two electrons transferred, four hydrogen ions are translocated across the cytoplasmic membr…		0.927138	0.276013	12
PA2642	nuoG	NADH-quinone oxidoreductase subunit G; NDH-1 shuttles electrons from NADH, via FMN and iron-sulfur (Fe-S) centers, to quinones in the respiratory chain. The immediate electron acceptor for the enzyme in this species is believed to be ubiquinone. Couples the redox reaction to proton translocation (for every two electrons transferred, four hydrogen ions are translocated across the cytoplasmic membr…		0.926808	0.275109	12
PA4567	rpmA	50S ribosomal protein L27; Product name confidence: Class 2 (High similarity to functionally studied protein); Belongs to the bacterial ribosomal protein bL27 family.		0.926808	0.275109	12
PA4934	rpsR	30S ribosomal protein S18; Binds as a heterodimer with protein S6 to the central domain of the 16S rRNA, where it helps stabilize the platform of the 30S subunit; Belongs to the bacterial ribosomal protein bS18 family.		0.926587	0.27451	12
PA4228	pchD	Pyochelin biosynthesis protein PchD; Product name confidence: Class 1 (Function experimentally demonstrated in P. aeruginosa)		0.926146	0.273319	12
PA2741	rplT	50S ribosomal protein L20; Binds directly to 23S ribosomal RNA and is necessary for the in vitro assembly process of the 50S ribosomal subunit. It is not involved in the protein synthesizing functions of that subunit.		0.926036	0.273023	12
