# Supplementary material for: Mutations in mexT bypass the stringent response dependency of virulence in Pseudomonas aeruginosa
Source: Cell Rep. Author manuscript; Available in PMC 2025 Nov 18. (PMC7618369; doi:10.1016/j.celrep.2024.115079)
Supplement: Supplementary Materials [file EMS209706-supplement-Supplementary_Materials.zip › 1-s2.0-S221112472401430X-mmc6.xlsx]

## Sheet: Data S5
# background genes	# genes	category	description	FDR value	genes	network.SUID	nodes.SUID	p-value	PMID	term name	transferred FDR value
71	21	GO Biological Process	Energy derivation by oxidation of organic compounds	0.0065	nuoN|nuoM|nuoL|nuoK|nuoG|icd3|DR97_6328|napB|acnB|DR97_1062|fumC1|DR97_2234|kce|sucD|sucC|sucB|sucA|sdhB|sdhA|gltA|glcB	60298	57199|57200|57181|57183|57296|57281|57253|57463|57201|57217|57554|57670|57507|57485|57489|57528|57527|57530|57529|57526|57647	5.4e-06		GO:0015980	0.218709
63	20	GO Biological Process	Cellular respiration	0.0065	nuoN|nuoM|nuoL|nuoK|nuoG|icd3|DR97_6328|napB|acnB|DR97_1062|fumC1|DR97_2234|sucD|sucC|sucB|sucA|sdhB|sdhA|gltA|glcB	60298	57199|57200|57181|57183|57296|57281|57253|57463|57201|57217|57554|57670|57485|57489|57528|57527|57530|57529|57526|57647	3.73e-06		GO:0045333	0.218709
17	11	GO Molecular Function	NADH dehydrogenase activity	0.004	nuoN|nuoM|nuoL|nuoK|nuoJ|nuoI|nuoG|nuoF|nuoD|ndhC_1|preA	60298	57199|57200|57181|57183|57184|57185|57296|57300|57309|57710|57605	3.67e-06		GO:0003954	0.239794
22	12	GO Molecular Function	Quinone binding	0.004	nuoN|nuoM|nuoL|nuoK|nuoJ|nuoI|nuoH|nuoG|nuoF|nuoE|nuoD|ndhC_1	60298	57199|57200|57181|57183|57184|57185|57186|57296|57300|57305|57309|57710	4.94e-06		GO:0048038	0.239794
15	10	GO Molecular Function	NADH dehydrogenase (quinone) activity	0.004	nuoN|nuoM|nuoL|nuoK|nuoJ|nuoI|nuoG|nuoF|nuoD|ndhC_1	60298	57199|57200|57181|57183|57184|57185|57296|57300|57309|57710	8.49e-06		GO:0050136	0.239794
12	8	GO Molecular Function	NADH dehydrogenase (ubiquinone) activity	0.0189	nuoN|nuoM|nuoL|nuoJ|nuoG|nuoF|nuoD|ndhC_1	60298	57199|57200|57181|57184|57296|57300|57309|57710	7.01e-05		GO:0008137	0.172354
9	8	InterPro Domains	Phosphopantetheine attachment site	0.016	DR97_4600|DR97_6|pvdL|lgrD|DR97_6131|pchE|pchF|DR97_3789	60298	57615|57395|57320|57325|57450|57672|57671|57687	1.67e-05		IPR006162	0.179588
11	9	InterPro Domains	Phosphopantetheine binding ACP domain	0.016	acpP_3|DR97_4600|DR97_6|pvdL|lgrD|DR97_6131|pchE|pchF|DR97_3789	60298	57290|57615|57395|57320|57325|57450|57672|57671|57687	7.63e-06		IPR009081	0.179588
11	9	InterPro Domains	ACP-like superfamily	0.016	acpP_3|DR97_4600|DR97_6|pvdL|lgrD|DR97_6131|pchE|pchF|DR97_3789	60298	57290|57615|57395|57320|57325|57450|57672|57671|57687	7.63e-06		IPR036736	0.179588
7	7	InterPro Domains	Condensation domain	0.0186	DR97_4598|DR97_4600|pvdL|lgrD|DR97_6131|pchE|pchF	60298	57315|57615|57320|57325|57450|57672|57671	3.55e-05		IPR001242	0.173049
7	7	InterPro Domains	Amino acid adenylation domain	0.0186	DR97_4600|pvdL|lgrD|DR97_6131|pchE|pchF|DR97_3789	60298	57615|57320|57325|57450|57672|57671|57687	3.55e-05		IPR010071	0.173049
12	8	InterPro Domains	Chloramphenicol acetyltransferase-like domain superfamily	0.0244	DR97_4598|DR97_4600|pvdL|lgrD|DR97_6131|sucB|pchE|pchF	60298	57315|57615|57320|57325|57450|57528|57672|57671	7.01e-05		IPR023213	0.161261
30	12	KEGG Pathways	Citrate cycle (TCA cycle)	0.0043	icd3|acnB|fumC1|cat1|sucD|sucC|lpd|sucB|sucA|sdhB|sdhA|gltA	60298	57281|57201|57554|57480|57485|57489|57487|57528|57527|57530|57529|57526	5.59e-05		paeb00020	0.236653
110	25	KEGG Pathways	Biofilm formation - Pseudomonas aeruginosa	0.0043	rhlA|rhlB3|sdiA|lecA|clpV1-3|DR97_6062|DR97_6065|DR97_6066|DR97_6067|DR97_6071|DR97_6072|pslF|ptk|pslD|rhlC|DR97_1038|pstP|DR97_219|DR97_221|clpV1-2|DR97_227|DR97_230|DR97_231|DR97_2638|hcp1	60298	57240|57237|57244|57708|57488|57490|57493|57481|57482|57475|57476|57276|57264|57265|57631|57634|57542|57540|57550|57339|57335|57348|57353|57521|57267	3.54e-05		paeb02025	0.236653
7	6	KEGG Pathways	Biosynthesis of siderophore group nonribosomal peptides	0.0086	pchA|pchB|dhbE|pchE|pchF|pchG	60298	57663|57665|57669|57672|57671|57658	0.00023		paeb01053	0.20655
81	19	KEGG Pathways	Bacterial secretion system	0.0086	DR97_4636|xcpQ1|DR97_4832|xcpU|DR97_6059|clpV1-3|DR97_6065|DR97_6070|DR97_6071|outF|xcpR3|pstP|DR97_219|DR97_220|DR97_222|clpV1-2|DR97_2638|hcp1|secY	60298	57690|57633|57623|57629|57495|57488|57493|57474|57475|57509|57511|57542|57540|57551|57546|57339|57521|57267|57689	0.00021		paeb03070	0.20655
48	13	KEGG Pathways	Bacterial chemotaxis	0.0165	DR97_5307|DR97_5309|ctpH|DR97_1464|mcp4_2|DR97_2427|DR97_281|cheB2|cheD|cheR|aer2|DR97_3133|cheA	60298	57209|57211|57699|57608|57616|57618|57402|57206|57187|57192|57191|57197|57195	0.00068		paeb02030	0.178252
55	14	KEGG Pathways	Ribosome	0.0165	rpmI|rplT|rpsT|rpmA|rplU|rplI|rpsR|rpsF|DR97_2404|rpmG|rpmB|rplJ|rpsH|rplS	60298	57270|57272|57470|57461|57455|57194|57190|57198|57513|57580|57579|57619|57705|57275	0.00072		paeb03010	0.178252
57	14	KEGG Pathways	Oxidative phosphorylation	0.0168	nuoN|nuoM|nuoL|nuoK|nuoJ|nuoI|nuoH|nuoG|nuoF|nuoE|nuoD|ndhC_1|sdhB|sdhA	60298	57199|57200|57181|57183|57184|57185|57186|57296|57300|57305|57309|57710|57530|57529	0.00097		paeb00190	0.177469
20	8	KEGG Pathways	Phenazine biosynthesis	0.0168	phzB2_2|phzA2|phzS|phzF2|DR97_3698|phzB1|phzA1|phzM	60298	57602|57603|57652|57654|57637|57556|57555|57560	0.00099		paeb00405	0.177469
12	6	KEGG Pathways	C5-Branched dibasic acid metabolism	0.024	DR97_606|DR97_1060|DR97_1061|DR97_1065|sucD|sucC	60298	57704|57225|57216|57221|57485|57489	0.0018		paeb00660	0.161979
123	22	KEGG Pathways	Carbon metabolism	0.024	frmA|fghA|ttuD|pykF|icd3|gapB|acnB|acsA1|fumC1|tpiA|fdhA|cat1|sucD|sucC|lpd|sucB|sucA|sdhB|sdhA|gltA|glcB|katA	60298	57250|57249|57497|57496|57281|57359|57201|57239|57554|57394|57600|57480|57485|57489|57487|57528|57527|57530|57529|57526|57647|57685	0.0018		paeb01200	0.161979
44	11	KEGG Pathways	Sulfur metabolism	0.0326	ssuA|ssuC3|ssuB1|DR97_5427|DR97_6076|DR97_6122|cysT|sbp1|tauA|tauB|tauC	60298	57302|57310|57289|57207|57477|57322|57219|57223|57469|57468|57453	0.003		paeb00920	0.148678
62	36	STRING Clusters	Mixed, incl. phosphopantetheine attachment site, and biosynthesis of siderophore group nonribosomal peptides	3.6e-13	DR97_4591|DR97_4592|acpP_3|DR97_4595|CYP107B1|DR97_4597|DR97_4598|hpxO_4|DR97_4600|DR97_5816|pvdS|pvdG|pvdL|rhbA|DR97_6021|DR97_6022|pvdO|pvdN|DR97_6039|opmQ|pvdQ|lgrD|ambC|ambD|DR97_6131|pchA|pchB|rifR|dhbE|pchE|pchF|pchG|fptA|fptB|DR97_3692|DR97_3693	60298	57316|57292|57290|57295|57307|57304|57315|57311|57615|57620|57327|57319|57320|57429|57430|57415|57405|57406|57407|57398|57396|57325|57326|57318|57450|57663|57665|57664|57669|57672|57671|57658|57642|57641|57645|57643	3.39e-16		CL:7810	1.24437
57	35	STRING Clusters	Mixed, incl. phosphopantetheine attachment site, and biosynthesis of siderophore group nonribosomal peptides	3.6e-13	DR97_4591|DR97_4592|acpP_3|DR97_4595|CYP107B1|DR97_4597|DR97_4598|hpxO_4|DR97_4600|pvdS|pvdG|pvdL|rhbA|DR97_6021|DR97_6022|pvdO|pvdN|DR97_6039|opmQ|pvdQ|lgrD|ambC|ambD|DR97_6131|pchA|pchB|rifR|dhbE|pchE|pchF|pchG|fptA|fptB|DR97_3692|DR97_3693	60298	57316|57292|57290|57295|57307|57304|57315|57311|57615|57327|57319|57320|57429|57430|57415|57405|57406|57407|57398|57396|57325|57326|57318|57450|57663|57665|57664|57669|57672|57671|57658|57642|57641|57645|57643	2.47e-16		CL:7811	1.24437
40	27	STRING Clusters	Mixed, incl. enterobactin synthetase complex, and biosynthesis of siderophore group nonribosomal peptides	6.53e-11	DR97_4600|pvdS|pvdG|pvdL|rhbA|DR97_6021|DR97_6022|pvdO|pvdN|DR97_6039|opmQ|pvdQ|lgrD|ambC|ambD|DR97_6131|pchA|pchB|rifR|dhbE|pchE|pchF|pchG|fptA|fptB|DR97_3692|DR97_3693	60298	57615|57327|57319|57320|57429|57430|57415|57405|57406|57407|57398|57396|57325|57326|57318|57450|57663|57665|57664|57669|57672|57671|57658|57642|57641|57645|57643	1.34e-13		CL:7813	1.01851
159	49	STRING Clusters	Mixed, incl. iron ion homeostasis, and phosphopantetheine attachment site	2.65e-10	prtE|aprF1|DR97_4591|DR97_4592|acpP_3|DR97_4595|CYP107B1|DR97_4597|DR97_4598|hpxO_4|DR97_4600|DR97_5816|DR97_5922|cirA|pvdS|pvdG|pvdL|rhbA|DR97_6021|DR97_6022|pvdO|pvdN|DR97_6039|opmQ|pvdQ|lgrD|ambC|ambD|DR97_6131|aprA|aprF3|aprE|aprD3|aprX|hemO|fhuA_1|amiA|pchA|pchB|rifR|dhbE|pchE|pchF|pchG|fptA|fptB|DR97_3692|DR97_3693|fecA	60298	57697|57701|57316|57292|57290|57295|57307|57304|57315|57311|57615|57620|57625|57627|57327|57319|57320|57429|57430|57415|57405|57406|57407|57398|57396|57325|57326|57318|57450|57566|57564|57578|57571|57568|57630|57286|57403|57663|57665|57664|57669|57672|57671|57658|57642|57641|57645|57643|57518	7.27e-13		CL:7681	0.957675
75	30	STRING Clusters	Mixed, incl. biofilm formation - pseudomonas aeruginosa, and peptide cross-linking	3.95e-08	DR97_4636|DR97_4637|DR97_6059|clpV1-3|DR97_6062|DR97_6063|DR97_6064|DR97_6065|DR97_6066|DR97_6067|DR97_6070|DR97_6071|DR97_6072|pstP|DR97_219|DR97_220|DR97_221|DR97_222|DR97_223|DR97_224|DR97_225|clpV1-2|DR97_227|DR97_228|DR97_229|DR97_230|DR97_231|DR97_232|DR97_2638|hcp1	60298	57690|57696|57495|57488|57490|57491|57492|57493|57481|57482|57474|57475|57476|57542|57540|57551|57550|57546|57545|57549|57547|57339|57335|57344|57342|57348|57353|57351|57521|57267	1.63e-10		CL:7493	0.74034
126	39	STRING Clusters	Mixed, incl. iron ion homeostasis, and phosphopantetheine attachment site	3.95e-08	DR97_4591|DR97_4592|acpP_3|DR97_4595|CYP107B1|DR97_4597|DR97_4598|hpxO_4|DR97_4600|DR97_5816|pvdS|pvdG|pvdL|rhbA|DR97_6021|DR97_6022|pvdO|pvdN|DR97_6039|opmQ|pvdQ|lgrD|ambC|ambD|DR97_6131|hemO|fhuA_1|pchA|pchB|rifR|dhbE|pchE|pchF|pchG|fptA|fptB|DR97_3692|DR97_3693|fecA	60298	57316|57292|57290|57295|57307|57304|57315|57311|57615|57620|57327|57319|57320|57429|57430|57415|57405|57406|57407|57398|57396|57325|57326|57318|57450|57630|57286|57663|57665|57664|57669|57672|57671|57658|57642|57641|57645|57643|57518	1.62e-10		CL:7682	0.74034
24	18	STRING Clusters	Mixed, incl. bacterial secretion system, and hint family	9.35e-08	DR97_4636|DR97_4637|pstP|DR97_219|DR97_220|DR97_221|DR97_222|DR97_223|DR97_224|DR97_225|clpV1-2|DR97_227|DR97_228|DR97_229|DR97_230|DR97_231|DR97_232|DR97_2638	60298	57690|57696|57542|57540|57551|57550|57546|57545|57549|57547|57339|57335|57344|57342|57348|57353|57351|57521	5.13e-10		CL:7595	0.702919
18	16	STRING Clusters	Mostly uncharacterized, incl. type vi secretion system effector, hcp, and type vi secretion system-associated, vca0119	1.42e-07	pstP|DR97_219|DR97_220|DR97_221|DR97_222|DR97_223|DR97_224|DR97_225|clpV1-2|DR97_227|DR97_228|DR97_229|DR97_230|DR97_231|DR97_232|DR97_2638	60298	57542|57540|57551|57550|57546|57545|57549|57547|57339|57335|57344|57342|57348|57353|57351|57521	8.74e-10		CL:7597	0.684771
94	32	STRING Clusters	Mixed, incl. bacterial secretion system, and biofilm formation - pseudomonas aeruginosa	1.6e-07	DR97_4636|DR97_4637|DR97_6059|clpV1-3|DR97_6062|DR97_6063|DR97_6064|DR97_6065|DR97_6066|DR97_6067|DR97_6070|DR97_6071|DR97_6072|pstP|DR97_219|DR97_220|DR97_221|DR97_222|DR97_223|DR97_224|DR97_225|clpV1-2|DR97_227|DR97_228|DR97_229|DR97_230|DR97_231|DR97_232|DR97_2638|hcp1|DR97_3958|DR97_3959	60298	57690|57696|57495|57488|57490|57491|57492|57493|57481|57482|57474|57475|57476|57542|57540|57551|57550|57546|57545|57549|57547|57339|57335|57344|57342|57348|57353|57351|57521|57267|57539|57533	1.1e-09		CL:7491	0.679588
46	21	STRING Clusters	Phenazine biosynthesis, and Quorum sensing	1.9e-06	rhlA|rhlB3|sdiA|vqsM|phzB2_2|phzA2|phzR|pvcD|pvcC|pvcB|pvcA|rhlC|phzH|phzS|phzF2|DR97_3698|phzB1|phzA1|phzM|lasA|lasB	60298	57240|57237|57244|57287|57602|57603|57606|57500|57502|57503|57504|57631|57210|57652|57654|57637|57556|57555|57560|57449|57388	1.56e-08		CL:7998	0.572125
110	32	STRING Clusters	Mixed, incl. sulfur metabolism, and organic phosphonate metabolic process	2.91e-06	ssuA|ssuC3|ssuB1|DR97_5427|DR97_5777|DR97_5778|DR97_5779|DR97_5780|DR97_5796|DR97_6076|metQ-l|DR97_6084|DR97_6085|DR97_6086|DR97_6101|DR97_6102|cmpC|srpL|cmpB|DR97_6108|DR97_6120|DR97_6121|DR97_6122|DR97_6123|tauB3|DR97_6132|chiA|DR97_6138|cbpD|tauA|tauB|tauC	60298	57302|57310|57289|57207|57226|57228|57229|57212|57196|57477|57464|57465|57466|57467|57362|57366|57368|57370|57372|57357|57329|57321|57322|57323|57324|57434|57437|57442|57288|57469|57468|57453	2.59e-08		CL:10618	0.553611
25	15	STRING Clusters	Mixed, incl. enterobactin synthetase complex, and thioesterase type ii, nrps/pks/s-fas	1.31e-05	DR97_4600|pvdG|pvdL|rhbA|DR97_6021|DR97_6022|pvdO|pvdN|DR97_6039|opmQ|pvdQ|lgrD|ambC|ambD|DR97_6131	60298	57615|57319|57320|57429|57430|57415|57405|57406|57407|57398|57396|57325|57326|57318|57450	1.26e-07		CL:7814	0.488273
36	17	STRING Clusters	Mixed, incl. phenazine biosynthesis, and 3-deoxy-7-phosphoheptulonate synthase activity	2.49e-05	rhlA|rhlB3|sdiA|vqsM|phzB2_2|phzA2|phzR|rhlC|phzH|phzS|phzF2|DR97_3698|phzB1|phzA1|phzM|lasA|lasB	60298	57240|57237|57244|57287|57602|57603|57606|57631|57210|57652|57654|57637|57556|57555|57560|57449|57388	2.56e-07		CL:7999	0.46038
12	11	STRING Clusters	Quinone	3.02e-05	nuoN|nuoM|nuoL|nuoK|nuoJ|nuoI|nuoH|nuoG|nuoF|nuoE|nuoD	60298	57199|57200|57181|57183|57184|57185|57186|57296|57300|57305|57309	3.31e-07		CL:2296	0.451999
12	11	STRING Clusters	Mostly uncharacterized, incl. fha domain, and icmf-related	3.02e-05	pstP|DR97_219|DR97_220|DR97_221|DR97_222|DR97_223|DR97_224|DR97_225|clpV1-2|DR97_227|DR97_228	60298	57542|57540|57551|57550|57546|57545|57549|57547|57339|57335|57344	3.31e-07		CL:7598	0.451999
12	11	STRING Clusters	Mixed, incl. peptidase m48, and citrate transport	3.02e-05	DR97_6146|DR97_6147|DR97_6148|DR97_6149|DR97_6150|DR97_6151|DR97_2844|DR97_2845|DR97_2846|citN|DR97_2848	60298	57419|57421|57423|57425|57408|57410|57457|57456|57459|57458|57577	3.31e-07		CL:9354	0.451999
13	11	STRING Clusters	Mixed, incl. biosynthesis of siderophore group nonribosomal peptides, and siderophore transporter, rhtx/fptx family	4.37e-05	pchA|pchB|rifR|dhbE|pchE|pchF|pchG|fptA|fptB|DR97_3692|DR97_3693	60298	57663|57665|57664|57669|57672|57671|57658|57642|57641|57645|57643	5.69e-07		CL:7864	0.435952
17	12	STRING Clusters	Quinone	4.9e-05	nuoN|nuoM|nuoL|nuoK|nuoJ|nuoI|nuoH|nuoG|nuoF|nuoE|nuoD|ndhC_1	60298	57199|57200|57181|57183|57184|57185|57186|57296|57300|57305|57309|57710	6.72e-07		CL:2292	0.43098
105	28	STRING Clusters	Mixed, incl. sulfur metabolism, and organic phosphonate metabolic process	6.04e-05	ssuA|ssuC3|ssuB1|DR97_5427|DR97_5796|DR97_6076|metQ-l|DR97_6084|DR97_6085|DR97_6086|DR97_6101|DR97_6102|cmpC|srpL|cmpB|DR97_6108|DR97_6120|DR97_6121|DR97_6122|DR97_6123|tauB3|DR97_6132|chiA|DR97_6138|cbpD|tauA|tauB|tauC	60298	57302|57310|57289|57207|57196|57477|57464|57465|57466|57467|57362|57366|57368|57370|57372|57357|57329|57321|57322|57323|57324|57434|57437|57442|57288|57469|57468|57453	8.7e-07		CL:10619	0.421896
12	10	STRING Clusters	Mostly uncharacterized, incl. type vi secretion system protein tssa-like, and aaa+ atpase clpv1	0.00014	clpV1-3|DR97_6062|DR97_6063|DR97_6064|DR97_6065|DR97_6066|DR97_6067|DR97_6070|DR97_6071|DR97_6072	60298	57488|57490|57491|57492|57493|57481|57482|57474|57475|57476	2.08e-06		CL:7562	0.385387
29	14	STRING Clusters	Mostly uncharacterized, incl. peptidase m48, and beta-lactam resistance	0.00015	DR97_6145|DR97_6146|DR97_6147|DR97_6148|DR97_6149|DR97_6150|DR97_6151|DR97_83|kce|DR97_2844|DR97_2845|DR97_2846|citN|DR97_2848	60298	57417|57419|57421|57423|57425|57408|57410|57252|57507|57457|57456|57459|57458|57577	2.43e-06		CL:9350	0.382391
20	12	STRING Clusters	Mostly uncharacterized, incl. peptidase m48, and citrate transport	0.00015	DR97_6146|DR97_6147|DR97_6148|DR97_6149|DR97_6150|DR97_6151|DR97_83|DR97_2844|DR97_2845|DR97_2846|citN|DR97_2848	60298	57419|57421|57423|57425|57408|57410|57252|57457|57456|57459|57458|57577	2.35e-06		CL:9352	0.382391
94	23	STRING Clusters	Mixed, incl. sulfur metabolism, and organic phosphonate metabolic process	0.0016	ssuA|ssuC3|ssuB1|DR97_5427|DR97_5796|DR97_6076|metQ-l|DR97_6084|DR97_6085|DR97_6086|DR97_6108|DR97_6120|DR97_6121|DR97_6122|DR97_6123|tauB3|DR97_6132|chiA|DR97_6138|cbpD|tauA|tauB|tauC	60298	57302|57310|57289|57207|57196|57477|57464|57465|57466|57467|57357|57329|57321|57322|57323|57324|57434|57437|57442|57288|57469|57468|57453	2.7e-05		CL:10620	0.279588
14	9	STRING Clusters	Mixed, incl. antibiotic biosynthesis, and pyridoxamine 5-phosphate oxidase	0.0017	phzB2_2|phzA2|phzH|phzS|phzF2|DR97_3698|phzB1|phzA1|phzM	60298	57602|57603|57210|57652|57654|57637|57556|57555|57560	3e-05		CL:8038	0.276955
7	7	STRING Clusters	Quinone	0.0019	nuoM|nuoL|nuoK|nuoJ|nuoI|nuoH|nuoD	60298	57200|57181|57183|57184|57185|57186|57309	3.55e-05		CL:2298	0.272125
7	7	STRING Clusters	Mixed, incl. aaa+ atpase clpv1, and tssc1, c-terminal	0.0019	clpV1-3|DR97_6062|DR97_6063|DR97_6064|DR97_6065|DR97_6066|DR97_6067	60298	57488|57490|57491|57492|57493|57481|57482	3.55e-05		CL:7563	0.272125
11	8	STRING Clusters	Mostly uncharacterized, incl. non-ribosomal peptide synthase, and 2,4-diaminobutyrate 4-transaminase	0.0023	pvdG|pvdL|rhbA|pvdO|pvdN|DR97_6039|opmQ|pvdQ	60298	57319|57320|57429|57405|57406|57407|57398|57396	4.51e-05		CL:7842	0.263827
35	13	STRING Clusters	Mostly uncharacterized, incl. xenobiotic metabolic process, and pirin	0.0025	DR97_4705|DR97_4706|DR97_5007|DR97_5008|DR97_5195|DR97_5687|DR97_5878|DR97_142|DR97_143|nemA3|DR97_1929|DR97_1930|DR97_2232	60298	57515|57514|57383|57384|57400|57312|57639|57380|57381|57537|57431|57414|57673	5.12e-05		CL:10374	0.260206
30	12	STRING Clusters	Mixed, incl. nitrotoluene catabolic process, and oxidoreductase activity, acting on single donors with incorporation of molecular oxygen, incorporation of two atoms of oxygen	0.0026	DR97_4705|DR97_4706|DR97_5007|DR97_5008|DR97_5687|DR97_5878|DR97_142|DR97_143|nemA3|DR97_1929|DR97_1930|DR97_2232	60298	57515|57514|57383|57384|57312|57639|57380|57381|57537|57431|57414|57673	5.59e-05		CL:10376	0.258503
8	7	STRING Clusters	Mixed, incl. zinc-uptake complex component a periplasmic, and uncharacterised conserved protein ucp029505	0.0027	DR97_6023|znuB_2|DR97_6025|psaA|DR97_6027|DR97_6028|DR97_6029	60298	57416|57418|57420|57422|57424|57426|57427	6.21e-05		CL:10329	0.256864
193	34	STRING Clusters	Mixed, incl. lysr substrate binding domain, and helix_turn_helix, arabinose operon control protein	0.0061	rhtC_2|DR97_5684|DR97_5685|DR97_5686|DR97_5728|DR97_6049|DR97_609|DR97_6117|DR97_6145|DR97_6146|DR97_6147|DR97_6148|DR97_6149|DR97_6150|DR97_6151|DR97_6175|DR97_671|DR97_83|DR97_1060|DR97_1061|DR97_1062|DR97_1063|DR97_1064|DR97_1065|DR97_146|DR97_2712|kce|DR97_2844|DR97_2845|DR97_2846|citN|DR97_2848|dmlR_33|DR97_3198	60298	57365|57298|57303|57306|57698|57397|57695|57343|57417|57419|57421|57423|57425|57408|57410|57505|57531|57252|57225|57216|57217|57213|57214|57221|57376|57471|57507|57457|57456|57459|57458|57577|57345|57364	0.00015		CL:9047	0.221467
47	14	STRING Clusters	Mixed, incl. sulfur metabolism, and acyl-coa dehydrogenase, c-terminal domain	0.0076	ssuA|ssuC3|ssuB1|DR97_5427|DR97_5796|DR97_6108|DR97_6120|DR97_6121|DR97_6122|DR97_6123|tauB3|tauA|tauB|tauC	60298	57302|57310|57289|57207|57196|57357|57329|57321|57322|57323|57324|57469|57468|57453	0.00019		CL:10623	0.211919
15	8	STRING Clusters	Mixed, incl. zinc ion transport, and zinc-uptake complex component a periplasmic	0.0087	DR97_6023|znuB_2|DR97_6025|psaA|DR97_6027|DR97_6028|DR97_6029|DR97_1648	60298	57416|57418|57420|57422|57424|57426|57427|57559	0.00022		CL:10327	0.206048
25	10	STRING Clusters	Mixed, incl. nitrotoluene catabolic process, and oxidoreductase activity, acting on single donors with incorporation of molecular oxygen, incorporation of two atoms of oxygen	0.009	DR97_4705|DR97_4706|DR97_5687|DR97_5878|DR97_142|DR97_143|nemA3|DR97_1929|DR97_1930|DR97_2232	60298	57515|57514|57312|57639|57380|57381|57537|57431|57414|57673	0.00023		CL:10378	0.204576
68	17	STRING Clusters	Ribosome	0.009	DR97_4968|rpmI|rplT|rpsT|rpmA|rplU|rplI|rpsR|rpsF|DR97_2404|rpmG|rpmB|rplJ|rpsH|rimM|trmD|rplS	60298	57617|57270|57272|57470|57461|57455|57194|57190|57198|57513|57580|57579|57619|57705|57273|57271|57275	0.00024		CL:109	0.204576
11	7	STRING Clusters	Mixed, incl. atpase, type i secretion system, prtd, and type i secretion membrane fusion protein, hlyd family	0.0091	prtE|aprF1|aprA|aprF3|aprE|aprD3|aprX	60298	57697|57701|57566|57564|57578|57571|57568	0.00025		CL:7970	0.204096
83	19	STRING Clusters	Mixed, incl. sulfur metabolism, and organic phosphonate metabolic process	0.01	ssuA|ssuC3|ssuB1|DR97_5427|DR97_5796|DR97_6076|metQ-l|DR97_6084|DR97_6085|DR97_6086|DR97_6108|DR97_6120|DR97_6121|DR97_6122|DR97_6123|tauB3|tauA|tauB|tauC	60298	57302|57310|57289|57207|57196|57477|57464|57465|57466|57467|57357|57329|57321|57322|57323|57324|57469|57468|57453	0.00028		CL:10621	0.2
12	7	STRING Clusters	Enterobactin synthetase complex, and mbth-like domain	0.0128	DR97_4600|DR97_6021|DR97_6022|lgrD|ambC|ambD|DR97_6131	60298	57615|57430|57415|57325|57326|57318|57450	0.00037		CL:7816	0.189279
18	8	STRING Clusters	Mixed, incl. nitrotoluene catabolic process, and nitroreductase frm2/hbn1-like	0.0169	DR97_5687|DR97_5878|DR97_142|DR97_143|nemA3|DR97_1929|DR97_1930|DR97_2232	60298	57312|57639|57380|57381|57537|57431|57414|57673	0.00057		CL:10380	0.177211
5	5	STRING Clusters	Mixed, incl. hydroperoxide reductase activity, and nmt1-like family	0.0169	DR97_6101|DR97_6102|cmpC|srpL|cmpB	60298	57362|57366|57368|57370|57372	0.00051		CL:10810	0.177211
53	14	STRING Clusters	Ribosome	0.0169	rpmI|rplT|rpsT|rpmA|rplU|rplI|rpsR|rpsF|DR97_2404|rpmG|rpmB|rplJ|rpsH|rplS	60298	57270|57272|57470|57461|57455|57194|57190|57198|57513|57580|57579|57619|57705|57275	0.00053		CL:114	0.177211
5	5	STRING Clusters	Mixed, incl. hamp n-terminal domain 3, and chemotaxis protein methyltransferase cher	0.0169	cheB2|cheR|aer2|DR97_3133|cheA	60298	57206|57192|57191|57197|57195	0.00051		CL:5545	0.177211
5	5	STRING Clusters	Mixed, incl. fha domain, and icmf-related	0.0169	DR97_219|DR97_220|DR97_221|DR97_222|DR97_223	60298	57540|57551|57550|57546|57545	0.00051		CL:7601	0.177211
5	5	STRING Clusters	Mixed, incl. cytochrome p450, b-class, and aldo-keto reductase (nadp) activity	0.0169	DR97_4595|CYP107B1|DR97_4597|DR97_4598|hpxO_4	60298	57295|57307|57304|57315|57311	0.00051		CL:7912	0.177211
5	5	STRING Clusters	C5-Branched dibasic acid metabolism, and MmgE/PrpD	0.0169	DR97_1060|DR97_1061|DR97_1062|DR97_1064|DR97_1065	60298	57225|57216|57217|57214|57221	0.00051		CL:9338	0.177211
5	5	STRING Clusters	Mixed, incl. peptidase m48	0.0169	DR97_6146|DR97_6147|DR97_6148|DR97_6149|DR97_6150	60298	57419|57421|57423|57425|57408	0.00051		CL:9357	0.177211
5	5	STRING Clusters	Mixed, incl. citrate transport, and cenp-v/gfa domain	0.0169	DR97_2844|DR97_2845|DR97_2846|citN|DR97_2848	60298	57457|57456|57459|57458|57577	0.00051		CL:9368	0.177211
48	13	STRING Clusters	Ribosome	0.0184	rpmI|rplT|rpsT|rpmA|rplU|rplI|rpsF|DR97_2404|rpmG|rpmB|rplJ|rpsH|rplS	60298	57270|57272|57470|57461|57455|57194|57198|57513|57580|57579|57619|57705|57275	0.00068		CL:116	0.173518
19	8	STRING Clusters	Mixed, incl. quorum sensing, and beta-ketoacyl-acyl-carrier-protein synthase iii activity	0.0201	rhlA|rhlB3|sdiA|vqsM|phzR|rhlC|lasA|lasB	60298	57240|57237|57244|57287|57606|57631|57449|57388	0.00076		CL:8000	0.16968
25	9	STRING Clusters	Citrate cycle (TCA cycle)	0.0224	acnB|sucD|sucC|lpd|sucB|sucA|sdhB|sdhA|gltA	60298	57201|57485|57489|57487|57528|57527|57530|57529|57526	0.00089		CL:1943	0.164975
6	5	STRING Clusters	Mixed, incl. type vi secretion system effector, hcp, and type vi secretion system-associated, vca0119	0.0224	DR97_229|DR97_230|DR97_231|DR97_232|DR97_2638	60298	57342|57348|57353|57351|57521	0.00088		CL:7621	0.164975
6	5	STRING Clusters	Mixed, incl. peptidase m10b, and protease inhibitor inh	0.0224	aprA|aprF3|aprE|aprD3|aprX	60298	57566|57564|57578|57571|57568	0.00088		CL:7971	0.164975
11	6	STRING Clusters	Peptidoglycan biosynthesis, and MraZ domain	0.0311	ddl|murC|murG|ftsW|murD|murE	60298	57597|57599|57590|57588|57589|57593	0.0013		CL:1456	0.150724
33	10	STRING Clusters	Mostly uncharacterized, incl. atpase, type i secretion system, prtd, and type i secretion membrane fusion protein, hlyd family	0.0331	prtE|aprF1|DR97_5922|cirA|aprA|aprF3|aprE|aprD3|aprX|amiA	60298	57697|57701|57625|57627|57566|57564|57578|57571|57568|57403	0.0014		CL:7933	0.148017
7	5	STRING Clusters	Mixed, incl. pdxa family, and amidohydrolase	0.0331	DR97_6219|DR97_6220|DR97_6221|DR97_6222|DR97_6223	60298	57385|57360|57361|57363|57367	0.0014		CL:9565	0.148017
48	12	STRING Clusters	Mixed, incl. biofilm formation - pseudomonas aeruginosa, and peptide cross-linking	0.0443	DR97_6059|clpV1-3|DR97_6062|DR97_6063|DR97_6064|DR97_6065|DR97_6066|DR97_6067|DR97_6070|DR97_6071|DR97_6072|hcp1	60298	57495|57488|57490|57491|57492|57493|57481|57482|57474|57475|57476|57267	0.0019		CL:7495	0.13536
14	12	UniProt Keywords	Quinone	4.28e-05	nuoN|nuoM|nuoL|nuoK|nuoJ|nuoI|nuoH|nuoG|nuoF|nuoE|nuoD|ndhC_1	60298	57199|57200|57181|57183|57184|57185|57186|57296|57300|57305|57309|57710	1.56e-07		KW-0874	0.436856
21	12	UniProt Keywords	Ubiquinone	0.00047	nuoN|nuoM|nuoL|nuoK|nuoJ|nuoI|nuoH|nuoG|nuoF|nuoE|nuoD|ndhC_1	60298	57199|57200|57181|57183|57184|57185|57186|57296|57300|57305|57309|57710	3.44e-06		KW-0830	0.33279
11	9	UniProt Keywords	Phosphopantetheine	0.0007	acpP_3|DR97_4600|DR97_6|pvdL|lgrD|DR97_6131|pchE|pchF|DR97_3789	60298	57290|57615|57395|57320|57325|57450|57672|57671|57687	7.63e-06		KW-0596	0.31549
53	16	UniProt Keywords	Translocase	0.004	ssuB1|nuoN|nuoM|nuoL|nuoK|nuoJ|nuoI|nuoH|nuoG|nuoF|nuoE|nuoD|ndhC_1|macB|potA1|tauB	60298	57289|57199|57200|57181|57183|57184|57185|57186|57296|57300|57305|57309|57710|57399|57269|57468	5.79e-05		KW-1278	0.239794
668	87	UniProt Keywords	Signal	0.0042	algE|motY|opmE|ssuA|DR97_4508|aprF1|ansB|DR97_4646|DR97_470|actP1|DR97_4706|DR97_4730|xcpQ1|DR97_4916|DR97_5001|DR97_5007|hisJ|DR97_5164|potF7|czcC|DR97_5769|DR97_5828|exaB|DR97_5878|DR97_5892|DR97_5896|DR97_5922|cirA|hvn|DR97_6012|opdJ|treA|DR97_6023|psaA|DR97_6028|pvdO|opmQ|PA2389|pvdQ|metQ-l|DR97_6096|DR97_6097|srpL|DR97_6123|DR97_6151|hcnC|pvcD|pslD|napB|psaB|DR97_896|cbpD|DR97_1426|DR97_146|…	60298	57389|57661|57649|57302|57586|57701|57541|57678|57355|57510|57514|57611|57633|57552|57387|57383|57356|57433|57283|57232|57247|57604|57674|57639|57233|57242|57625|57627|57614|57436|57440|57443|57416|57422|57426|57405|57398|57401|57396|57464|57570|57572|57370|57323|57410|57334|57500|57265|57463|57622|57499|57288|57524|57376|57594|57592|57472|57522|57523|57478|57565|57536|57452|57414|57483|57245|572…	7.57e-05		KW-0732	0.237675
17	9	UniProt Keywords	Tricarboxylic acid cycle	0.0043	icd3|acnB|fumC1|sucD|sucC|sucB|sdhA|gltA|glcB	60298	57281|57201|57554|57485|57489|57528|57529|57526|57647	9.28e-05		KW-0816	0.236653
8	6	UniProt Keywords	Antibiotic biosynthesis	0.0149	phzB2_2|phzA2|phzF2|DR97_3698|phzB1|phzA1	60298	57602|57603|57654|57637|57556|57555	0.00038		KW-0045	0.182681
56	14	UniProt Keywords	Ribosomal protein	0.0289	rpmI|rplT|rpsT|rpmA|rplU|rplI|rpsR|rpsF|DR97_2404|rpmG|rpmB|rplJ|rpsH|rplS	60298	57270|57272|57470|57461|57455|57194|57190|57198|57513|57580|57579|57619|57705|57275	0.00084		KW-0689	0.15391
28	9	UniProt Keywords	Secreted	0.0468	DR97_4636|DR97_5001|aprA|cbpD|DR97_2638|hcp1|DR97_3540|lasA|lasB	60298	57690|57387|57566|57288|57521|57267|57706|57449|57388	0.0017		KW-0964	0.132975
