# Supplementary material for: Mutations in mexT bypass the stringent response dependency of virulence in Pseudomonas aeruginosa
Source: Cell Rep. Author manuscript; Available in PMC 2025 Nov 18. (PMC7618369; doi:10.1016/j.celrep.2024.115079)
Supplement: Supplementary Materials [file EMS209706-supplement-Supplementary_Materials.zip › 1-s2.0-S221112472401430X-mmc8.xlsx]

## Sheet: Data S7
Sample Name	IPCD_Strain	MexT_Mutation	Gene	CT	2^Ct	1/2^Ct	Normalised_1/2^Ct
H-RPOD	PAO1	WT	rpoD	14.279	19882.6	5.02951E-05	0.952995
H-RPOD	PAO1	WT	rpoD	14.178	18534.8	5.39525E-05	1.0223
H-RPOD	PAO1	WT	rpoD	14.202	18841.3	5.3075E-05	1.00567
H-RPOD	PAO1	WT	rpoD	14.183	18594	5.37808E-05	1.01904
H-MEXT	PAO1	WT	mexT	21.762	3.55583e+06	2.81228E-07	0.00532873
H-MEXT	PAO1	WT	mexT	21.742	3.50817e+06	2.85049E-07	0.00540112
H-MEXT	PAO1	WT	mexT	21.73	3.47769e+06	2.87548E-07	0.00544847
H-MEXT	PAO1	WT	mexT	21.623	3.23066e+06	3.09535E-07	0.00586508
H-MEXE	PAO1	WT	mexE	31.518	3.07466e+09	3.25239E-10	6.16265E-06
H-MEXE	PAO1	WT	mexE	31.89	3.97889e+09	2.51326E-10	4.76215E-06
H-MEXE	PAO1	WT	mexE	31.24	2.53593e+09	3.94333E-10	7.47185E-06
H-MEXE	PAO1	WT	mexE	31.333	2.70419e+09	3.69797E-10	7.00693E-06
I-RPOD	PAO1-mMexT	V103F	rpoD	15.718	53902.6	1.8552E-05	0.993248
I-RPOD	PAO1-mMexT	V103F	rpoD	15.738	54663	1.82939E-05	0.979431
I-RPOD	PAO1-mMexT	V103F	rpoD	15.667	52040.5	1.92158E-05	1.02879
I-RPOD	PAO1-mMexT	V103F	rpoD	15.71	53617.4	1.86507E-05	0.998531
I-MEXT	PAO1-mMexT	V103F	mexT	18.27	316009	3.16446E-06	0.169421
I-MEXT	PAO1-mMexT	V103F	mexT	18.243	310197	3.22376E-06	0.172596
I-MEXT	PAO1-mMexT	V103F	mexT	18.238	309250	3.23363E-06	0.173124
I-MEXT	PAO1-mMexT	V103F	mexT	18.135	287903	3.47339E-06	0.185961
I-MEXE	PAO1-mMexT	V103F	mexE	31.759	3.63407e+09	2.75174E-10	1.47324E-05
I-MEXE	PAO1-mMexT	V103F	mexE	37.184	1.56145e+11	6.4043E-12	3.42877E-07
I-MEXE	PAO1-mMexT	V103F	mexE	34.212	1.98967e+10	5.02596E-11	2.69083E-06
I-MEXE	PAO1-mMexT	V103F	mexE	33.974	1.68702e+10	5.92761E-11	3.17356E-06
J-RPOD	dSR	WT	rpoD	14.406	21715.1	4.6051E-05	0.867375
J-RPOD	dSR	WT	rpoD	14.222	19106.4	5.23385E-05	0.985802
J-RPOD	dSR	WT	rpoD	14.166	18387.7	5.43843E-05	1.02433
J-RPOD	dSR	WT	rpoD	14.034	16779.8	5.95955E-05	1.12249
J-MEXT	dSR	WT	mexT	21.637	3.26193e+06	3.06567E-07	0.00577423
J-MEXT	dSR	WT	mexT	21.601	3.18053e+06	3.14413E-07	0.00592201
J-MEXT	dSR	WT	mexT	21.711	3.43308e+06	2.91283E-07	0.00548636
J-MEXT	dSR	WT	mexT	21.608	3.19602e+06	3.12889E-07	0.0058933
J-MEXE	dSR	WT	mexE	32.183	4.87532e+09	2.05115E-10	3.86336E-06
J-MEXE	dSR	WT	mexE	31.96	4.17681e+09	2.39417E-10	4.50945E-06
J-MEXE	dSR	WT	mexE	31.865	3.90996e+09	2.55757E-10	4.81721E-06
J-MEXE	dSR	WT	mexE	31.761	3.63892e+09	2.74807E-10	5.17601E-06
K-RPOD	dSR-mMexT	V103F	rpoD	13.81	14359.3	6.96411E-05	0.859164
K-RPOD	dSR-mMexT	V103F	rpoD	13.747	13748.6	7.27344E-05	0.897327
K-RPOD	dSR-mMexT	V103F	rpoD	13.525	11787.8	8.48331E-05	1.04659
K-RPOD	dSR-mMexT	V103F	rpoD	13.331	10307.3	9.70185E-05	1.19692
K-MEXT	dSR-mMexT	V103F	mexT	17.748	220187	4.54159E-06	0.0560297
K-MEXT	dSR-mMexT	V103F	mexT	17.7	212966	4.69559E-06	0.0579296
K-MEXT	dSR-mMexT	V103F	mexT	17.772	223891	4.46646E-06	0.0551029
K-MEXT	dSR-mMexT	V103F	mexT	17.826	232315	4.30449E-06	0.0531046
K-MEXE	dSR-mMexT	V103F	mexE	32.387	5.61592e+09	1.78065E-10	2.1968E-06
K-MEXE	dSR-mMexT	V103F	mexE	30.934	2.05141e+09	4.87469E-10	6.01391E-06
K-MEXE	dSR-mMexT	V103F	mexE	32.277	5.20575e+09	1.92095E-10	2.36989E-06
K-MEXE	dSR-mMexT	V103F	mexE	30.288	1.3109e+09	7.62837E-10	9.41114E-06
A-RPOD	442	V199M	rpoD	15.16	36614.6	2.73115E-05	1.05497
A-RPOD	442	V199M	rpoD	15.259	39211.3	2.55029E-05	0.985105
A-RPOD	442	V199M	rpoD	15.24	38708.4	2.58342E-05	0.997902
A-RPOD	442	V199M	rpoD	15.293	40152	2.49054E-05	0.962025
A-MEXT	442	V199M	mexT	25.501	4.74914e+07	2.10564E-08	0.000813352
A-MEXT	442	V199M	mexT	25.679	5.37401e+07	1.86081E-08	0.000718779
A-MEXT	442	V199M	mexT	25.565	4.96497e+07	2.01411E-08	0.000777996
A-MEXT	442	V199M	mexT	25.338	4.24148e+07	2.35766E-08	0.000910701
A-MEXE	442	V199M	mexE	35.027	3.50161e+10	2.85583E-11	1.10313E-06
A-MEXE	442	V199M	mexE	33.772	1.46661e+10	6.81846E-11	2.63378E-06
A-MEXE	442	V199M	mexE	36.2	7.89576e+10	1.2665E-11	4.89215E-07
A-MEXE	442	V199M	mexE	35.151	3.81454e+10	2.62155E-11	1.01263E-06
G-RPOD	1233	L119R	rpoD	15.896	60994.6	1.63949E-05	0.986444
G-RPOD	1233	L119R	rpoD	15.927	62312.5	1.60481E-05	0.965581
G-RPOD	1233	L119R	rpoD	15.511	46706.1	2.14105E-05	1.28822
G-RPOD	1233	L119R	rpoD	16.273	79193.7	1.26273E-05	0.759755
G-MEXT	1233	L119R	mexT	23.63	1.29845e+07	7.70148E-08	0.00463381
G-MEXT	1233	L119R	mexT	23.791	1.45149e+07	6.88946E-08	0.00414523
G-MEXT	1233	L119R	mexT	23.612	1.28221e+07	7.79904E-08	0.00469251
G-MEXT	1233	L119R	mexT	23.619	1.28865e+07	7.76008E-08	0.00466907
G-MEXE	1233	L119R	mexE	34.665	2.7236e+10	3.67161E-11	2.20913E-06
G-MEXE	1233	L119R	mexE	35.091	3.65914e+10	2.73288E-11	1.64431E-06
G-MEXE	1233	L119R	mexE	34.895	3.1948e+10	3.13008E-11	1.8833E-06
G-MEXE	1233	L119R	mexE	36.197	7.87687e+10	1.26954E-11	7.63854E-07
D-RPOD	1259	L114P	rpoD	16.978	129057	7.7485E-06	0.762349
D-RPOD	1259	L114P	rpoD	16.417	87495.1	1.14292E-05	1.12448
D-RPOD	1259	L114P	rpoD	16.471	90828.6	1.10097E-05	1.08321
D-RPOD	1259	L114P	rpoD	16.544	95524.9	1.04685E-05	1.02996
D-MEXT	1259	L114P	mexT	23.81	1.47096e+07	6.7983E-08	0.00668862
D-MEXT	1259	L114P	mexT	23.769	1.42903e+07	6.99778E-08	0.00688488
D-MEXT	1259	L114P	mexT	23.737	1.39855e+07	7.15026E-08	0.0070349
D-MEXT	1259	L114P	mexT	23.777	1.43784e+07	6.95489E-08	0.00684268
D-MEXE	1259	L114P	mexE	36.18	7.78448e+10	1.28461E-11	1.26388E-06
D-MEXE	1259	L114P	mexE	Undetermined	#VALUE!	0	0
D-MEXE	1259	L114P	mexE	Undetermined	#VALUE!	0	0
D-MEXE	1259	L114P	mexE	Undetermined	#VALUE!	0	0
F-RPOD	1338	R194Q	rpoD	15.309	40603.5	2.46284E-05	1.00205
F-RPOD	1338	R194Q	rpoD	15.513	46761.7	2.1385E-05	0.870088
F-RPOD	1338	R194Q	rpoD	15.202	37687.2	2.65342E-05	1.07959
F-RPOD	1338	R194Q	rpoD	15.244	38813.2	2.57644E-05	1.04827
F-MEXT	1338	R194Q	mexT	22.034	4.29463e+06	2.32849E-07	0.00947386
F-MEXT	1338	R194Q	mexT	21.732	3.48444e+06	2.8699E-07	0.0116767
F-MEXT	1338	R194Q	mexT	21.887	3.87806e+06	2.57861E-07	0.0104915
F-MEXT	1338	R194Q	mexT	21.848	3.77611e+06	2.64823E-07	0.0107748
F-MEXE	1338	R194Q	mexE	27.642	2.09381e+08	4.77599E-09	0.00019432
F-MEXE	1338	R194Q	mexE	28.065	2.80886e+08	3.56017E-09	0.000144852
F-MEXE	1338	R194Q	mexE	27.72	2.2115e+08	4.52181E-09	0.000183978
F-MEXE	1338	R194Q	mexE	27.777	2.29974e+08	4.34832E-09	0.000176919
C-RPOD	1498	G207D	rpoD	15.89	60716.4	1.647E-05	1.12187
C-RPOD	1498	G207D	rpoD	15.958	63662.8	1.57078E-05	1.06995
C-RPOD	1498	G207D	rpoD	16.018	66341.7	1.50735E-05	1.02675
C-RPOD	1498	G207D	rpoD	16.412	87168.2	1.14721E-05	0.781432
C-MEXT	1498	G207D	mexT	22.644	6.55538e+06	1.52547E-07	0.0103909
C-MEXT	1498	G207D	mexT	22.7	6.81246e+06	1.4679E-07	0.00999873
C-MEXT	1498	G207D	mexT	22.769	7.14728e+06	1.39913E-07	0.00953034
C-MEXT	1498	G207D	mexT	22.872	7.6781e+06	1.30241E-07	0.00887147
C-MEXE	1498	G207D	mexE	35.47	4.75852e+10	2.10149E-11	1.43145E-06
C-MEXE	1498	G207D	mexE	35.22	4.00277e+10	2.49827E-11	1.70172E-06
C-MEXE	1498	G207D	mexE	34.738	2.86607e+10	3.4891E-11	2.37664E-06
C-MEXE	1498	G207D	mexE	36.21	7.94739e+10	1.25827E-11	8.57086E-07
