# Supplementary material for: Mutations in mexT bypass the stringent response dependency of virulence in Pseudomonas aeruginosa
Source: Cell Rep. Author manuscript; Available in PMC 2025 Nov 18. (PMC7618369; doi:10.1016/j.celrep.2024.115079)
Supplement: Supplementary Materials [file EMS209706-supplement-Supplementary_Materials.zip › 1-s2.0-S221112472401430X-mmc11.xlsx]

## Sheet: Data S10
Time	Strain	CFU
12	PAO1	1
12	PAO1	1
12	PAO1	1
12	PAO1	1
12	PAO1	1
24	PAO1	1
24	PAO1	1
24	PAO1	1
24	PAO1	1
24	PAO1	1
48	PAO1	1
48	PAO1	1
48	PAO1	1
48	PAO1	1
48	PAO1	1
12	PAO1-mMexT	1
12	PAO1-mMexT	1
12	PAO1-mMexT	66.6667
12	PAO1-mMexT	33.3333
12	PAO1-mMexT	100
24	PAO1-mMexT	66.6667
24	PAO1-mMexT	100
24	PAO1-mMexT	33.3333
24	PAO1-mMexT	66.6667
24	PAO1-mMexT	33.3333
48	PAO1-mMexT	1
48	PAO1-mMexT	1
48	PAO1-mMexT	1
48	PAO1-mMexT	1
48	PAO1-mMexT	1
12	ΔSR	1
12	ΔSR	1
12	ΔSR	1
12	ΔSR	1
12	ΔSR	1
24	ΔSR	1
24	ΔSR	1
24	ΔSR	1
24	ΔSR	1
24	ΔSR	1
48	ΔSR	1
48	ΔSR	1
48	ΔSR	1
48	ΔSR	1
48	ΔSR	1
12	ΔSR-mMexT	1
12	ΔSR-mMexT	1
12	ΔSR-mMexT	1
12	ΔSR-mMexT	1
12	ΔSR-mMexT	1
24	ΔSR-mMexT	1
24	ΔSR-mMexT	666.667
24	ΔSR-mMexT	66.6667
24	ΔSR-mMexT	5333.33
24	ΔSR-mMexT	100
48	ΔSR-mMexT	66.6667
48	ΔSR-mMexT	5000
48	ΔSR-mMexT	66.6667
48	ΔSR-mMexT	33.3333
48	ΔSR-mMexT	33.3333
