# Supplementary material for: Mutations in mexT bypass the stringent response dependency of virulence in Pseudomonas aeruginosa
Source: Cell Rep. Author manuscript; Available in PMC 2025 Nov 18. (PMC7618369; doi:10.1016/j.celrep.2024.115079)
Supplement: Supplementary Materials [file EMS209706-supplement-Supplementary_Materials.zip › 1-s2.0-S221112472401430X-mmc9.xlsx]

## Sheet: Data S8
Time elapsed	Strain	Percentage
0	PAO1	100
5	PAO1	100
10	PAO1	100
22	PAO1	100
27	PAO1	100
30	PAO1	100
46	PAO1	100
48	PAO1	100
52	PAO1	100
56	PAO1	100
72	PAO1	100
0	PAO1-mMexT	100
5	PAO1-mMexT	100
10	PAO1-mMexT	100
22	PAO1-mMexT	100
27	PAO1-mMexT	100
30	PAO1-mMexT	100
46	PAO1-mMexT	91.6667
48	PAO1-mMexT	75
52	PAO1-mMexT	64.2857
56	PAO1-mMexT	42.8571
72	PAO1-mMexT	42.8571
0	ΔSR	100
5	ΔSR	100
10	ΔSR	100
22	ΔSR	100
27	ΔSR	100
30	ΔSR	100
46	ΔSR	100
48	ΔSR	100
52	ΔSR	100
56	ΔSR	100
72	ΔSR	100
0	ΔSR-mMexT	100
5	ΔSR-mMexT	100
10	ΔSR-mMexT	100
22	ΔSR-mMexT	100
27	ΔSR-mMexT	100
30	ΔSR-mMexT	90
46	ΔSR-mMexT	70
48	ΔSR-mMexT	40
52	ΔSR-mMexT
56	ΔSR-mMexT	30
72	ΔSR-mMexT	30
