# Supplementary material for: Mutations in mexT bypass the stringent response dependency of virulence in Pseudomonas aeruginosa
Source: Cell Rep. Author manuscript; Available in PMC 2025 Nov 18. (PMC7618369; doi:10.1016/j.celrep.2024.115079)
Supplement: Supplementary Materials [file EMS209706-supplement-Supplementary_Materials.zip › 1-s2.0-S221112472401430X-mmc10.xlsx]

## Sheet: Data S9
Time	Strain	CFU
12	PAO1	80000
12	PAO1	1000
12	PAO1	333.333
12	PAO1	1666.67
12	PAO1	7000
24	PAO1	10000
24	PAO1	7000
24	PAO1	10000
24	PAO1	600
24	PAO1	400
48	PAO1	333.333
48	PAO1	200
48	PAO1	200
48	PAO1	1266.67
48	PAO1	3000
12	PAO1-mMexT	6666.67
12	PAO1-mMexT	3333.33
12	PAO1-mMexT	16666.7
12	PAO1-mMexT	10000
12	PAO1-mMexT	13333.3
24	PAO1-mMexT	50000
24	PAO1-mMexT	20000
24	PAO1-mMexT	2666.67
24	PAO1-mMexT	4000
24	PAO1-mMexT	4000
48	PAO1-mMexT	2666.67
48	PAO1-mMexT	666.667
48	PAO1-mMexT	1333.33
48	PAO1-mMexT	3000
48	PAO1-mMexT	666.667
12	ΔSR	366.667
12	ΔSR	200
12	ΔSR	233.333
12	ΔSR	66.6667
12	ΔSR	300
24	ΔSR	133.333
24	ΔSR	200
24	ΔSR	166.667
24	ΔSR	233.333
24	ΔSR	333.333
48	ΔSR	166.667
48	ΔSR	333.333
48	ΔSR	33.3333
48	ΔSR	166.667
48	ΔSR	200
12	ΔSR-mMexT	10000
12	ΔSR-mMexT	10000
12	ΔSR-mMexT	3333.33
12	ΔSR-mMexT	10000
12	ΔSR-mMexT	13333.3
24	ΔSR-mMexT	2666.67
24	ΔSR-mMexT	4000
24	ΔSR-mMexT	1000
24	ΔSR-mMexT	20000
24	ΔSR-mMexT	116667
48	ΔSR-mMexT	8333.33
48	ΔSR-mMexT	3333.33
48	ΔSR-mMexT	50000
48	ΔSR-mMexT	40000
48	ΔSR-mMexT	3333.33
