# Supplementary material for: Mutations in mexT bypass the stringent response dependency of virulence in Pseudomonas aeruginosa
Source: Cell Rep. Author manuscript; Available in PMC 2025 Nov 18. (PMC7618369; doi:10.1016/j.celrep.2024.115079)
Supplement: Supplementary Materials [file EMS209706-supplement-Supplementary_Materials.zip › 1-s2.0-S221112472401430X-mmc7.xlsx]

## Sheet: Data S6
ORIGIN	POS	REFERENCE	ALTERNATIVE	Source	TYPE.MUTATION	AA_position	EFFECT
TeleCF	2807608	C	T	Cystic fibrosis	missense	4	Ala4Val
TeleCF	2807608	C	T	Cystic fibrosis	missense	4	Ala4Val
IPCD	2807620	C	T	Environment	missense	8	Ser8Phe
IPCD	2807637	G	A	Cystic fibrosis	missense	14	Val14Ile
IPCD	2807644	A	C	Wound	missense	16	Asp16Ala
IPCD	2807643	GACC	TACT	Cystic fibrosis	missense	16	AspPro16TyrSer
IPCD	2807644	A	C	Cystic fibrosis	missense	16	Asp16Ala
IPCD	2807644	A	C	Cystic fibrosis	missense	16	Asp16Ala
IPCD	2807644	A	C	Cystic fibrosis	missense	16	Asp16Ala
IPCD	2807644	A	C	Cystic fibrosis	missense	16	Asp16Ala
IPCD	2807646	C	T	Cystic fibrosis	missense	17	Pro17Ser
IPCD	2807646	C	T	Cystic fibrosis	missense	17	Pro17Ser
IPCD	2807646	C	T	Cystic fibrosis	missense	17	Pro17Ser
IPCD	2807646	C	T	Other	missense	17	Pro17Ser
IPCD	2807646	C	T	Other	missense	17	Pro17Ser
IPCD	2807646	C	T	Keratitis	missense	17	Pro17Ser
IPCD	2807646	C	T	Other	missense	17	Pro17Ser
IPCD	2807646	C	T	Other	missense	17	Pro17Ser
IPCD	2807646	C	T	Other	missense	17	Pro17Ser
IPCD	2807646	C	T	Other	missense	17	Pro17Ser
IPCD	2807646	C	T	Other	missense	17	Pro17Ser
IPCD	2807646	C	T	Other	missense	17	Pro17Ser
IPCD	2807646	C	T	Other	missense	17	Pro17Ser
IPCD	2807646	C	T	Other	missense	17	Pro17Ser
IPCD	2807646	C	T	Environment	missense	17	Pro17Ser
IPCD	2807646	C	T	Cystic fibrosis	missense	17	Pro17Ser
IPCD	2807646	C	T	Wound	missense	17	Pro17Ser
IPCD	2807646	C	T	Wound	missense	17	Pro17Ser
IPCD	2807646	C	T	Wound	missense	17	Pro17Ser
IPCD	2807646	C	T	Burn	missense	17	Pro17Ser
IPCD	2807646	C	T	Wound	missense	17	Pro17Ser
IPCD	2807646	C	T	Wound	missense	17	Pro17Ser
IPCD	2807646	C	T	Other	missense	17	Pro17Ser
IPCD	2807646	C	T	Cystic fibrosis	missense	17	Pro17Ser
IPCD	2807646	C	T	Wound	missense	17	Pro17Ser
IPCD	2807646	C	T	Wound	missense	17	Pro17Ser
IPCD	2807646	C	T	Wound	missense	17	Pro17Ser
IPCD	2807646	C	T	Environment	missense	17	Pro17Ser
IPCD	2807646	C	T	Environment	missense	17	Pro17Ser
IPCD	2807646	C	T	UTI	missense	17	Pro17Ser
IPCD	2807646	C	T	UTI	missense	17	Pro17Ser
IPCD	2807646	C	T	Cystic fibrosis	missense	17	Pro17Ser
IPCD	2807646	C	T	Cystic fibrosis	missense	17	Pro17Ser
IPCD	2807646	C	T	Cystic fibrosis	missense	17	Pro17Ser
IPCD	2807646	C	T	Cystic fibrosis	missense	17	Pro17Ser
IPCD	2807646	C	T	Cystic fibrosis	missense	17	Pro17Ser
IPCD	2807646	C	T	Other	missense	17	Pro17Ser
IPCD	2807646	C	T	Cystic fibrosis	missense	17	Pro17Ser
IPCD	2807646	C	T	Cystic fibrosis	missense	17	Pro17Ser
IPCD	2807646	C	T	Cystic fibrosis	missense	17	Pro17Ser
IPCD	2807646	C	T	Cystic fibrosis	missense	17	Pro17Ser
IPCD	2807646	C	T	Cystic fibrosis	missense	17	Pro17Ser
IPCD	2807646	C	T	Cystic fibrosis	missense	17	Pro17Ser
IPCD	2807646	C	T	Cystic fibrosis	missense	17	Pro17Ser
IPCD	2807646	C	T	Cystic fibrosis	missense	17	Pro17Ser
IPCD	2807646	C	T	Cystic fibrosis	missense	17	Pro17Ser
IPCD	2807646	C	T	Cystic fibrosis	missense	17	Pro17Ser
IPCD	2807646	C	T	Cystic fibrosis	missense	17	Pro17Ser
IPCD	2807646	C	T	Cystic fibrosis	missense	17	Pro17Ser
IPCD	2807646	C	T	Cystic fibrosis	missense	17	Pro17Ser
IPCD	2807646	C	T	Cystic fibrosis	missense	17	Pro17Ser
IPCD	2807646	C	T	Environment	missense	17	Pro17Ser
IPCD	2807646	C	T	Cystic fibrosis	missense	17	Pro17Ser
IPCD	2807646	C	T	Cystic fibrosis	missense	17	Pro17Ser
IPCD	2807646	C	T	Environment	missense	17	Pro17Ser
IPCD	2807646	C	T	Other	missense	17	Pro17Ser
IPCD	2807646	C	T	Other	missense	17	Pro17Ser
IPCD	2807646	C	T	Cystic fibrosis	missense	17	Pro17Ser
IPCD	2807646	C	T	Cystic fibrosis	missense	17	Pro17Ser
IPCD	2807646	C	T	Cystic fibrosis	missense	17	Pro17Ser
IPCD	2807646	C	T	Cystic fibrosis	missense	17	Pro17Ser
IPCD	2807646	C	T	Cystic fibrosis	missense	17	Pro17Ser
IPCD	2807646	C	T	Cystic fibrosis	missense	17	Pro17Ser
IPCD	2807646	C	T	Cystic fibrosis	missense	17	Pro17Ser
IPCD	2807646	C	T	Cystic fibrosis	missense	17	Pro17Ser
IPCD	2807646	C	T	Cystic fibrosis	missense	17	Pro17Ser
IPCD	2807646	C	T	Cystic fibrosis	missense	17	Pro17Ser
IPCD	2807646	C	T	Cystic fibrosis	missense	17	Pro17Ser
IPCD	2807646	C	T	Cystic fibrosis	missense	17	Pro17Ser
IPCD	2807646	C	T	Cystic fibrosis	missense	17	Pro17Ser
IPCD	2807646	C	T	Cystic fibrosis	missense	17	Pro17Ser
IPCD	2807646	C	T	Cystic fibrosis	missense	17	Pro17Ser
IPCD	2807646	C	T	Cystic fibrosis	missense	17	Pro17Ser
IPCD	2807646	C	T	Cystic fibrosis	missense	17	Pro17Ser
IPCD	2807646	C	T	Cystic fibrosis	missense	17	Pro17Ser
IPCD	2807646	C	T	Cystic fibrosis	missense	17	Pro17Ser
IPCD	2807646	C	T	Cystic fibrosis	missense	17	Pro17Ser
IPCD	2807646	C	T	Other	missense	17	Pro17Ser
IPCD	2807646	C	T	Environment	missense	17	Pro17Ser
IPCD	2807646	C	T	Environment	missense	17	Pro17Ser
IPCD	2807646	C	T	Cystic fibrosis	missense	17	Pro17Ser
IPCD	2807646	C	T	Cystic fibrosis	missense	17	Pro17Ser
IPCD	2807646	C	T	Other	missense	17	Pro17Ser
IPCD	2807646	C	T	Other	missense	17	Pro17Ser
IPCD	2807646	C	T	Other	missense	17	Pro17Ser
IPCD	2807646	C	T	Environment	missense	17	Pro17Ser
IPCD	2807646	C	T	Other	missense	17	Pro17Ser
IPCD	2807646	C	T	Other	missense	17	Pro17Ser
IPCD	2807646	C	T	Environment	missense	17	Pro17Ser
IPCD	2807646	C	T	Other	missense	17	Pro17Ser
IPCD	2807646	C	T	Other	missense	17	Pro17Ser
IPCD	2807646	C	T	Other	missense	17	Pro17Ser
IPCD	2807646	C	T	Cystic fibrosis	missense	17	Pro17Ser
IPCD	2807646	C	T	Wound	missense	17	Pro17Ser
IPCD	2807646	C	T	Other	missense	17	Pro17Ser
IPCD	2807646	C	T	Cystic fibrosis	missense	17	Pro17Ser
IPCD	2807646	C	T	Environment	missense	17	Pro17Ser
IPCD	2807646	C	T	Burn	missense	17	Pro17Ser
IPCD	2807646	C	T	Other	missense	17	Pro17Ser
IPCD	2807646	C	T	Environment	missense	17	Pro17Ser
IPCD	2807646	C	T	Environment	missense	17	Pro17Ser
IPCD	2807646	C	T	Other	missense	17	Pro17Ser
IPCD	2807646	C	T	Cystic fibrosis	missense	17	Pro17Ser
IPCD	2807646	C	T	Other	missense	17	Pro17Ser
IPCD	2807646	C	T	Wound	missense	17	Pro17Ser
IPCD	2807646	C	T	Environment	missense	17	Pro17Ser
IPCD	2807646	C	T	Cystic fibrosis	missense	17	Pro17Ser
IPCD	2807646	C	T	Cystic fibrosis	missense	17	Pro17Ser
IPCD	2807646	C	T	Cystic fibrosis	missense	17	Pro17Ser
IPCD	2807646	C	T	Cystic fibrosis	missense	17	Pro17Ser
IPCD	2807646	C	T	Other	missense	17	Pro17Ser
IPCD	2807646	C	T	Other	missense	17	Pro17Ser
IPCD	2807646	C	T	Cystic fibrosis	missense	17	Pro17Ser
IPCD	2807646	C	T	Cystic fibrosis	missense	17	Pro17Ser
IPCD	2807646	C	T	Other	missense	17	Pro17Ser
IPCD	2807646	C	T	Cystic fibrosis	missense	17	Pro17Ser
IPCD	2807646	C	T	Cystic fibrosis	missense	17	Pro17Ser
IPCD	2807646	C	T	Cystic fibrosis	missense	17	Pro17Ser
IPCD	2807646	C	T	Environment	missense	17	Pro17Ser
IPCD	2807646	C	T	Cystic fibrosis	missense	17	Pro17Ser
IPCD	2807646	C	T	Cystic fibrosis	missense	17	Pro17Ser
IPCD	2807646	C	T	Cystic fibrosis	missense	17	Pro17Ser
IPCD	2807646	C	T	Environment	missense	17	Pro17Ser
IPCD	2807646	C	T	Cystic fibrosis	missense	17	Pro17Ser
IPCD	2807646	C	T	Ear infection	missense	17	Pro17Ser
IPCD	2807646	C	T	Wound	missense	17	Pro17Ser
IPCD	2807646	C	T	Other	missense	17	Pro17Ser
IPCD	2807646	C	T	Other	missense	17	Pro17Ser
IPCD	2807646	C	T	Wound	missense	17	Pro17Ser
IPCD	2807646	C	T	Wound	missense	17	Pro17Ser
IPCD	2807646	C	T	Other	missense	17	Pro17Ser
IPCD	2807646	C	T	Other	missense	17	Pro17Ser
IPCD	2807646	C	T	Cystic fibrosis	missense	17	Pro17Ser
IPCD	2807646	C	T	Cystic fibrosis	missense	17	Pro17Ser
IPCD	2807646	C	T	Cystic fibrosis	missense	17	Pro17Ser
IPCD	2807646	C	T	Cystic fibrosis	missense	17	Pro17Ser
IPCD	2807646	C	T	Other	missense	17	Pro17Ser
IPCD	2807646	C	T	Clinical non CF	missense	17	Pro17Ser
IPCD	2807646	C	T	Cystic fibrosis	missense	17	Pro17Ser
IPCD	2807646	C	T	Environment	missense	17	Pro17Ser
IPCD	2807646	C	T	UTI	missense	17	Pro17Ser
IPCD	2807646	C	T	Other	missense	17	Pro17Ser
IPCD	2807646	C	T	Other	missense	17	Pro17Ser
IPCD	2807646	C	T	Cystic fibrosis	missense	17	Pro17Ser
IPCD	2807646	C	T	Environment	missense	17	Pro17Ser
IPCD	2807646	C	T	Environment	missense	17	Pro17Ser
IPCD	2807646	C	T	Other	missense	17	Pro17Ser
IPCD	2807646	C	T	Other	missense	17	Pro17Ser
IPCD	2807646	C	T	Wound	missense	17	Pro17Ser
IPCD	2807646	C	T	Burn	missense	17	Pro17Ser
IPCD	2807646	C	T	Other	missense	17	Pro17Ser
IPCD	2807646	C	T	Wound	missense	17	Pro17Ser
IPCD	2807646	C	T	Wound	missense	17	Pro17Ser
IPCD	2807646	C	T	Other	missense	17	Pro17Ser
IPCD	2807646	C	T	Other	missense	17	Pro17Ser
IPCD	2807646	C	T	Wound	missense	17	Pro17Ser
IPCD	2807646	C	T	Wound	missense	17	Pro17Ser
IPCD	2807646	C	T	Cystic fibrosis	missense	17	Pro17Ser
IPCD	2807646	C	T	Other	missense	17	Pro17Ser
IPCD	2807646	C	T	Other	missense	17	Pro17Ser
IPCD	2807646	C	T	Other	missense	17	Pro17Ser
IPCD	2807646	C	T	Cystic fibrosis	missense	17	Pro17Ser
IPCD	2807646	C	T	Cystic fibrosis	missense	17	Pro17Ser
IPCD	2807646	C	T	Cystic fibrosis	missense	17	Pro17Ser
IPCD	2807646	C	T	Cystic fibrosis	missense	17	Pro17Ser
IPCD	2807646	C	T	Cystic fibrosis	missense	17	Pro17Ser
IPCD	2807646	C	T	Cystic fibrosis	missense	17	Pro17Ser
IPCD	2807646	C	T	Cystic fibrosis	missense	17	Pro17Ser
IPCD	2807646	C	T	Environment	missense	17	Pro17Ser
IPCD	2807646	C	T	Other	missense	17	Pro17Ser
IPCD	2807646	C	T	Cystic fibrosis	missense	17	Pro17Ser
IPCD	2807646	C	T	Cystic fibrosis	missense	17	Pro17Ser
IPCD	2807646	C	T	Cystic fibrosis	missense	17	Pro17Ser
IPCD	2807646	C	T	Cystic fibrosis	missense	17	Pro17Ser
IPCD	2807646	C	T	Cystic fibrosis	missense	17	Pro17Ser
IPCD	2807646	C	T	Cystic fibrosis	missense	17	Pro17Ser
IPCD	2807646	C	T	Cystic fibrosis	missense	17	Pro17Ser
IPCD	2807646	C	T	Cystic fibrosis	missense	17	Pro17Ser
IPCD	2807646	C	T	Cystic fibrosis	missense	17	Pro17Ser
IPCD	2807646	C	T	Cystic fibrosis	missense	17	Pro17Ser
IPCD	2807646	C	T	Cystic fibrosis	missense	17	Pro17Ser
IPCD	2807646	C	T	Environment	missense	17	Pro17Ser
IPCD	2807646	C	T	Cystic fibrosis	missense	17	Pro17Ser
IPCD	2807646	C	T	Cystic fibrosis	missense	17	Pro17Ser
IPCD	2807646	C	T	Environment	missense	17	Pro17Ser
IPCD	2807646	C	T	Cystic fibrosis	missense	17	Pro17Ser
IPCD	2807646	C	T	Cystic fibrosis	missense	17	Pro17Ser
IPCD	2807646	C	T	Environment	missense	17	Pro17Ser
IPCD	2807646	C	T	Environment	missense	17	Pro17Ser
IPCD	2807646	C	T	Environment	missense	17	Pro17Ser
IPCD	2807646	C	T	Environment	missense	17	Pro17Ser
IPCD	2807646	C	T	Other	missense	17	Pro17Ser
IPCD	2807646	C	T	Other	missense	17	Pro17Ser
IPCD	2807646	C	T	Other	missense	17	Pro17Ser
IPCD	2807646	C	T	Other	missense	17	Pro17Ser
IPCD	2807646	C	T	Environment	missense	17	Pro17Ser
IPCD	2807646	C	T	Environment	missense	17	Pro17Ser
IPCD	2807646	C	T	Environment	missense	17	Pro17Ser
IPCD	2807646	C	T	Environment	missense	17	Pro17Ser
IPCD	2807646	C	T	Environment	missense	17	Pro17Ser
IPCD	2807646	C	T	Cystic fibrosis	missense	17	Pro17Ser
IPCD	2807646	C	T	Cystic fibrosis	missense	17	Pro17Ser
IPCD	2807646	C	T	Cystic fibrosis	missense	17	Pro17Ser
IPCD	2807646	C	T	Cystic fibrosis	missense	17	Pro17Ser
IPCD	2807646	C	T	Cystic fibrosis	missense	17	Pro17Ser
IPCD	2807646	C	T	Environment	missense	17	Pro17Ser
IPCD	2807646	C	T	Environment	missense	17	Pro17Ser
IPCD	2807646	C	T	Environment	missense	17	Pro17Ser
IPCD	2807646	C	T	Environment	missense	17	Pro17Ser
IPCD	2807646	C	T	Environment	missense	17	Pro17Ser
IPCD	2807646	C	T	Environment	missense	17	Pro17Ser
IPCD	2807646	C	T	Environment	missense	17	Pro17Ser
IPCD	2807646	C	T	Environment	missense	17	Pro17Ser
IPCD	2807646	C	T	Other	missense	17	Pro17Ser
IPCD	2807646	C	T	Other	missense	17	Pro17Ser
IPCD	2807646	C	T	Environment	missense	17	Pro17Ser
IPCD	2807646	C	T	Environment	missense	17	Pro17Ser
IPCD	2807646	C	T	Cystic fibrosis	missense	17	Pro17Ser
IPCD	2807646	C	T	Cystic fibrosis	missense	17	Pro17Ser
IPCD	2807646	C	T	Environment	missense	17	Pro17Ser
IPCD	2807646	C	T	Environment	missense	17	Pro17Ser
IPCD	2807646	C	T	Environment	missense	17	Pro17Ser
IPCD	2807646	C	T	Environment	missense	17	Pro17Ser
IPCD	2807646	C	T	Environment	missense	17	Pro17Ser
IPCD	2807646	C	T	Environment	missense	17	Pro17Ser
IPCD	2807646	C	T	Environment	missense	17	Pro17Ser
IPCD	2807646	C	T	Environment	missense	17	Pro17Ser
IPCD	2807646	C	T	Environment	missense	17	Pro17Ser
IPCD	2807646	C	T	Environment	missense	17	Pro17Ser
IPCD	2807646	C	T	Environment	missense	17	Pro17Ser
IPCD	2807646	C	T	Cystic fibrosis	missense	17	Pro17Ser
IPCD	2807646	C	T	Cystic fibrosis	missense	17	Pro17Ser
IPCD	2807646	C	T	Cystic fibrosis	missense	17	Pro17Ser
IPCD	2807646	C	T	Cystic fibrosis	missense	17	Pro17Ser
IPCD	2807646	C	T	Cystic fibrosis	missense	17	Pro17Ser
IPCD	2807646	C	T	Cystic fibrosis	missense	17	Pro17Ser
IPCD	2807646	C	T	Cystic fibrosis	missense	17	Pro17Ser
IPCD	2807646	C	T	Cystic fibrosis	missense	17	Pro17Ser
IPCD	2807646	C	T	Cystic fibrosis	missense	17	Pro17Ser
IPCD	2807646	C	T	Cystic fibrosis	missense	17	Pro17Ser
IPCD	2807646	C	T	Cystic fibrosis	missense	17	Pro17Ser
IPCD	2807646	C	T	Cystic fibrosis	missense	17	Pro17Ser
IPCD	2807646	C	T	Cystic fibrosis	missense	17	Pro17Ser
IPCD	2807646	C	T	Cystic fibrosis	missense	17	Pro17Ser
IPCD	2807646	C	T	Cystic fibrosis	missense	17	Pro17Ser
IPCD	2807646	C	T	Cystic fibrosis	missense	17	Pro17Ser
IPCD	2807646	C	T	Cystic fibrosis	missense	17	Pro17Ser
IPCD	2807646	C	T	Cystic fibrosis	missense	17	Pro17Ser
IPCD	2807646	C	T	Cystic fibrosis	missense	17	Pro17Ser
IPCD	2807646	C	T	Cystic fibrosis	missense	17	Pro17Ser
IPCD	2807646	C	T	Cystic fibrosis	missense	17	Pro17Ser
IPCD	2807646	C	T	Cystic fibrosis	missense	17	Pro17Ser
IPCD	2807646	C	T	Cystic fibrosis	missense	17	Pro17Ser
IPCD	2807646	C	T	Cystic fibrosis	missense	17	Pro17Ser
IPCD	2807646	C	T	Cystic fibrosis	missense	17	Pro17Ser
IPCD	2807646	C	T	Cystic fibrosis	missense	17	Pro17Ser
IPCD	2807646	C	T	Cystic fibrosis	missense	17	Pro17Ser
IPCD	2807646	C	T	Cystic fibrosis	missense	17	Pro17Ser
IPCD	2807646	C	T	Cystic fibrosis	missense	17	Pro17Ser
IPCD	2807646	C	T	Cystic fibrosis	missense	17	Pro17Ser
IPCD	2807646	C	T	Cystic fibrosis	missense	17	Pro17Ser
IPCD	2807646	C	T	Cystic fibrosis	missense	17	Pro17Ser
IPCD	2807646	C	T	Cystic fibrosis	missense	17	Pro17Ser
IPCD	2807646	C	T	Environment	missense	17	Pro17Ser
IPCD	2807646	C	T	Environment	missense	17	Pro17Ser
IPCD	2807646	C	T	Cystic fibrosis	missense	17	Pro17Ser
IPCD	2807646	C	T	Cystic fibrosis	missense	17	Pro17Ser
IPCD	2807646	C	T	Cystic fibrosis	missense	17	Pro17Ser
IPCD	2807646	C	T	Environment	missense	17	Pro17Ser
IPCD	2807646	C	T	Environment	missense	17	Pro17Ser
IPCD	2807646	C	T	Environment	missense	17	Pro17Ser
IPCD	2807646	C	T	Environment	missense	17	Pro17Ser
IPCD	2807646	C	T	Environment	missense	17	Pro17Ser
IPCD	2807646	C	T	Environment	missense	17	Pro17Ser
IPCD	2807646	C	T	Environment	missense	17	Pro17Ser
IPCD	2807646	C	T	Environment	missense	17	Pro17Ser
IPCD	2807646	C	T	Environment	missense	17	Pro17Ser
IPCD	2807646	C	T	Environment	missense	17	Pro17Ser
IPCD	2807646	C	T	Environment	missense	17	Pro17Ser
IPCD	2807646	C	T	Environment	missense	17	Pro17Ser
IPCD	2807646	C	T	Environment	missense	17	Pro17Ser
IPCD	2807646	C	T	Environment	missense	17	Pro17Ser
IPCD	2807646	C	T	Environment	missense	17	Pro17Ser
IPCD	2807646	C	T	Environment	missense	17	Pro17Ser
IPCD	2807646	C	T	Environment	missense	17	Pro17Ser
IPCD	2807646	C	T	Cystic fibrosis	missense	17	Pro17Ser
IPCD	2807646	C	T	Cystic fibrosis	missense	17	Pro17Ser
IPCD	2807646	C	T	Cystic fibrosis	missense	17	Pro17Ser
IPCD	2807646	C	T	Cystic fibrosis	missense	17	Pro17Ser
IPCD	2807646	C	T	Cystic fibrosis	missense	17	Pro17Ser
IPCD	2807646	C	T	Cystic fibrosis	missense	17	Pro17Ser
IPCD	2807646	C	T	Cystic fibrosis	missense	17	Pro17Ser
IPCD	2807646	C	T	Cystic fibrosis	missense	17	Pro17Ser
IPCD	2807646	C	T	Cystic fibrosis	missense	17	Pro17Ser
IPCD	2807646	C	T	Cystic fibrosis	missense	17	Pro17Ser
IPCD	2807646	C	T	Cystic fibrosis	missense	17	Pro17Ser
IPCD	2807646	C	T	Cystic fibrosis	missense	17	Pro17Ser
IPCD	2807646	C	T	Cystic fibrosis	missense	17	Pro17Ser
IPCD	2807646	C	T	Cystic fibrosis	missense	17	Pro17Ser
IPCD	2807646	C	T	Cystic fibrosis	missense	17	Pro17Ser
IPCD	2807646	C	T	Cystic fibrosis	missense	17	Pro17Ser
IPCD	2807646	C	T	Cystic fibrosis	missense	17	Pro17Ser
IPCD	2807646	C	T	Cystic fibrosis	missense	17	Pro17Ser
IPCD	2807646	C	T	Cystic fibrosis	missense	17	Pro17Ser
IPCD	2807646	C	T	Cystic fibrosis	missense	17	Pro17Ser
IPCD	2807646	C	T	Cystic fibrosis	missense	17	Pro17Ser
IPCD	2807646	C	T	Cystic fibrosis	missense	17	Pro17Ser
IPCD	2807646	C	T	Cystic fibrosis	missense	17	Pro17Ser
IPCD	2807646	C	T	Cystic fibrosis	missense	17	Pro17Ser
IPCD	2807646	C	T	Cystic fibrosis	missense	17	Pro17Ser
IPCD	2807646	C	T	Cystic fibrosis	missense	17	Pro17Ser
IPCD	2807646	C	T	Cystic fibrosis	missense	17	Pro17Ser
IPCD	2807646	C	T	Cystic fibrosis	missense	17	Pro17Ser
IPCD	2807646	C	T	Cystic fibrosis	missense	17	Pro17Ser
IPCD	2807646	C	T	Cystic fibrosis	missense	17	Pro17Ser
IPCD	2807646	C	T	Cystic fibrosis	missense	17	Pro17Ser
IPCD	2807646	C	T	Cystic fibrosis	missense	17	Pro17Ser
IPCD	2807646	C	T	Cystic fibrosis	missense	17	Pro17Ser
IPCD	2807646	C	T	Cystic fibrosis	missense	17	Pro17Ser
IPCD	2807646	C	T	Cystic fibrosis	missense	17	Pro17Ser
IPCD	2807646	C	T	Cystic fibrosis	missense	17	Pro17Ser
IPCD	2807646	C	T	Cystic fibrosis	missense	17	Pro17Ser
IPCD	2807646	C	T	Cystic fibrosis	missense	17	Pro17Ser
IPCD	2807646	C	T	Cystic fibrosis	missense	17	Pro17Ser
IPCD	2807646	C	T	Cystic fibrosis	missense	17	Pro17Ser
IPCD	2807646	C	T	Cystic fibrosis	missense	17	Pro17Ser
IPCD	2807646	C	T	Cystic fibrosis	missense	17	Pro17Ser
IPCD	2807646	C	T	Cystic fibrosis	missense	17	Pro17Ser
IPCD	2807646	C	T	Cystic fibrosis	missense	17	Pro17Ser
IPCD	2807646	C	T	Cystic fibrosis	missense	17	Pro17Ser
IPCD	2807646	C	T	Cystic fibrosis	missense	17	Pro17Ser
IPCD	2807646	C	T	Environment	missense	17	Pro17Ser
IPCD	2807665	G	A	Cystic fibrosis	missense	23	Arg23His
IPCD	2807665	G	A	Cystic fibrosis	missense	23	Arg23His
TeleCF	2807671	C	T	Cystic fibrosis	missense	25	Pro25Leu
TeleCF	2807671	C	T	Cystic fibrosis	missense	25	Pro25Leu
TeleCF	2807671	C	T	Cystic fibrosis	missense	25	Pro25Leu
TeleCF	2807671	C	T	Cystic fibrosis	missense	25	Pro25Leu
TeleCF	2807671	C	T	Cystic fibrosis	missense	25	Pro25Leu
TeleCF	2807671	C	T	Cystic fibrosis	missense	25	Pro25Leu
TeleCF	2807671	C	T	Cystic fibrosis	missense	25	Pro25Leu
TeleCF	2807671	C	T	Cystic fibrosis	missense	25	Pro25Leu
TeleCF	2807671	C	T	Cystic fibrosis	missense	25	Pro25Leu
TeleCF	2807671	C	T	Cystic fibrosis	missense	25	Pro25Leu
TeleCF	2807671	C	T	Cystic fibrosis	missense	25	Pro25Leu
TeleCF	2807671	C	T	Cystic fibrosis	missense	25	Pro25Leu
TeleCF	2807671	C	T	Cystic fibrosis	missense	25	Pro25Leu
TeleCF	2807671	C	T	Cystic fibrosis	missense	25	Pro25Leu
TeleCF	2807671	C	T	Cystic fibrosis	missense	25	Pro25Leu
TeleCF	2807671	C	T	Cystic fibrosis	missense	25	Pro25Leu
TeleCF	2807671	C	T	Cystic fibrosis	missense	25	Pro25Leu
TeleCF	2807671	C	T	Cystic fibrosis	missense	25	Pro25Leu
TeleCF	2807671	C	T	Cystic fibrosis	missense	25	Pro25Leu
TeleCF	2807671	C	T	Cystic fibrosis	missense	25	Pro25Leu
TeleCF	2807671	C	T	Cystic fibrosis	missense	25	Pro25Leu
TeleCF	2807671	C	T	Cystic fibrosis	missense	25	Pro25Leu
TeleCF	2807671	C	T	Cystic fibrosis	missense	25	Pro25Leu
TeleCF	2807671	C	T	Cystic fibrosis	missense	25	Pro25Leu
TeleCF	2807671	C	T	Cystic fibrosis	missense	25	Pro25Leu
TeleCF	2807671	C	T	Cystic fibrosis	missense	25	Pro25Leu
TeleCF	2807671	C	T	Cystic fibrosis	missense	25	Pro25Leu
TeleCF	2807671	C	T	Cystic fibrosis	missense	25	Pro25Leu
TeleCF	2807671	C	T	Cystic fibrosis	missense	25	Pro25Leu
TeleCF	2807671	C	T	Cystic fibrosis	missense	25	Pro25Leu
TeleCF	2807671	C	T	Cystic fibrosis	missense	25	Pro25Leu
TeleCF	2807671	C	T	Cystic fibrosis	missense	25	Pro25Leu
TeleCF	2807671	C	T	Cystic fibrosis	missense	25	Pro25Leu
TeleCF	2807671	C	T	Cystic fibrosis	missense	25	Pro25Leu
TeleCF	2807671	C	T	Cystic fibrosis	missense	25	Pro25Leu
TeleCF	2807671	C	T	Cystic fibrosis	missense	25	Pro25Leu
TeleCF	2807671	C	T	Cystic fibrosis	missense	25	Pro25Leu
TeleCF	2807671	C	T	Cystic fibrosis	missense	25	Pro25Leu
TeleCF	2807671	C	T	Cystic fibrosis	missense	25	Pro25Leu
TeleCF	2807671	C	T	Cystic fibrosis	missense	25	Pro25Leu
TeleCF	2807671	C	T	Cystic fibrosis	missense	25	Pro25Leu
TeleCF	2807671	C	T	Cystic fibrosis	missense	25	Pro25Leu
TeleCF	2807671	C	T	Cystic fibrosis	missense	25	Pro25Leu
TeleCF	2807671	C	T	Cystic fibrosis	missense	25	Pro25Leu
TeleCF	2807671	C	T	Cystic fibrosis	missense	25	Pro25Leu
TeleCF	2807671	C	T	Cystic fibrosis	missense	25	Pro25Leu
TeleCF	2807671	C	T	Cystic fibrosis	missense	25	Pro25Leu
TeleCF	2807671	C	T	Cystic fibrosis	missense	25	Pro25Leu
TeleCF	2807671	C	T	Cystic fibrosis	missense	25	Pro25Leu
TeleCF	2807671	C	T	Cystic fibrosis	missense	25	Pro25Leu
TeleCF	2807671	C	T	Cystic fibrosis	missense	25	Pro25Leu
TeleCF	2807671	C	T	Cystic fibrosis	missense	25	Pro25Leu
TeleCF	2807671	C	T	Cystic fibrosis	missense	25	Pro25Leu
TeleCF	2807671	C	T	Cystic fibrosis	missense	25	Pro25Leu
TeleCF	2807671	C	T	Cystic fibrosis	missense	25	Pro25Leu
TeleCF	2807671	C	T	Cystic fibrosis	missense	25	Pro25Leu
TeleCF	2807671	C	T	Cystic fibrosis	missense	25	Pro25Leu
TeleCF	2807671	C	T	Cystic fibrosis	missense	25	Pro25Leu
TeleCF	2807671	C	T	Cystic fibrosis	missense	25	Pro25Leu
TeleCF	2807671	C	T	Cystic fibrosis	missense	25	Pro25Leu
TeleCF	2807671	C	T	Cystic fibrosis	missense	25	Pro25Leu
TeleCF	2807671	C	T	Cystic fibrosis	missense	25	Pro25Leu
TeleCF	2807671	C	T	Cystic fibrosis	missense	25	Pro25Leu
TeleCF	2807671	C	T	Cystic fibrosis	missense	25	Pro25Leu
TeleCF	2807671	C	T	Cystic fibrosis	missense	25	Pro25Leu
TeleCF	2807671	C	T	Cystic fibrosis	missense	25	Pro25Leu
TeleCF	2807671	C	T	Cystic fibrosis	missense	25	Pro25Leu
TeleCF	2807671	C	T	Cystic fibrosis	missense	25	Pro25Leu
TeleCF	2807671	C	T	Cystic fibrosis	missense	25	Pro25Leu
TeleCF	2807671	C	T	Cystic fibrosis	missense	25	Pro25Leu
TeleCF	2807671	C	T	Cystic fibrosis	missense	25	Pro25Leu
TeleCF	2807671	C	T	Cystic fibrosis	missense	25	Pro25Leu
TeleCF	2807671	C	T	Cystic fibrosis	missense	25	Pro25Leu
TeleCF	2807671	C	T	Cystic fibrosis	missense	25	Pro25Leu
TeleCF	2807671	C	T	Cystic fibrosis	missense	25	Pro25Leu
TeleCF	2807671	C	T	Cystic fibrosis	missense	25	Pro25Leu
TeleCF	2807671	C	T	Cystic fibrosis	missense	25	Pro25Leu
TeleCF	2807671	C	T	Cystic fibrosis	missense	25	Pro25Leu
TeleCF	2807671	C	T	Cystic fibrosis	missense	25	Pro25Leu
TeleCF	2807671	C	T	Cystic fibrosis	missense	25	Pro25Leu
TeleCF	2807671	C	T	Cystic fibrosis	missense	25	Pro25Leu
TeleCF	2807671	C	T	Cystic fibrosis	missense	25	Pro25Leu
TeleCF	2807671	C	T	Cystic fibrosis	missense	25	Pro25Leu
TeleCF	2807671	C	T	Cystic fibrosis	missense	25	Pro25Leu
TeleCF	2807671	C	T	Cystic fibrosis	missense	25	Pro25Leu
TeleCF	2807671	C	T	Cystic fibrosis	missense	25	Pro25Leu
TeleCF	2807671	C	T	Cystic fibrosis	missense	25	Pro25Leu
TeleCF	2807671	C	T	Cystic fibrosis	missense	25	Pro25Leu
TeleCF	2807671	C	T	Cystic fibrosis	missense	25	Pro25Leu
TeleCF	2807671	C	T	Cystic fibrosis	missense	25	Pro25Leu
TeleCF	2807671	C	T	Cystic fibrosis	missense	25	Pro25Leu
TeleCF	2807671	C	T	Cystic fibrosis	missense	25	Pro25Leu
TeleCF	2807671	C	T	Cystic fibrosis	missense	25	Pro25Leu
TeleCF	2807671	C	T	Cystic fibrosis	missense	25	Pro25Leu
TeleCF	2807671	C	T	Cystic fibrosis	missense	25	Pro25Leu
TeleCF	2807671	C	T	Cystic fibrosis	missense	25	Pro25Leu
TeleCF	2807671	C	T	Cystic fibrosis	missense	25	Pro25Leu
TeleCF	2807671	C	T	Cystic fibrosis	missense	25	Pro25Leu
TeleCF	2807671	C	T	Cystic fibrosis	missense	25	Pro25Leu
TeleCF	2807671	C	T	Cystic fibrosis	missense	25	Pro25Leu
TeleCF	2807671	C	T	Cystic fibrosis	missense	25	Pro25Leu
TeleCF	2807671	C	T	Cystic fibrosis	missense	25	Pro25Leu
TeleCF	2807671	C	T	Cystic fibrosis	missense	25	Pro25Leu
TeleCF	2807671	C	T	Cystic fibrosis	missense	25	Pro25Leu
TeleCF	2807671	C	T	Cystic fibrosis	missense	25	Pro25Leu
TeleCF	2807671	C	T	Cystic fibrosis	missense	25	Pro25Leu
TeleCF	2807671	C	T	Cystic fibrosis	missense	25	Pro25Leu
TeleCF	2807671	C	T	Cystic fibrosis	missense	25	Pro25Leu
TeleCF	2807671	C	T	Cystic fibrosis	missense	25	Pro25Leu
TeleCF	2807671	C	T	Cystic fibrosis	missense	25	Pro25Leu
TeleCF	2807671	C	T	Cystic fibrosis	missense	25	Pro25Leu
TeleCF	2807671	C	T	Cystic fibrosis	missense	25	Pro25Leu
TeleCF	2807671	C	T	Cystic fibrosis	missense	25	Pro25Leu
TeleCF	2807671	C	T	Cystic fibrosis	missense	25	Pro25Leu
TeleCF	2807671	C	T	Cystic fibrosis	missense	25	Pro25Leu
TeleCF	2807671	C	T	Cystic fibrosis	missense	25	Pro25Leu
TeleCF	2807671	C	T	Cystic fibrosis	missense	25	Pro25Leu
TeleCF	2807671	C	T	Cystic fibrosis	missense	25	Pro25Leu
TeleCF	2807671	C	T	Cystic fibrosis	missense	25	Pro25Leu
TeleCF	2807671	C	T	Cystic fibrosis	missense	25	Pro25Leu
TeleCF	2807671	C	T	Cystic fibrosis	missense	25	Pro25Leu
TeleCF	2807671	C	T	Cystic fibrosis	missense	25	Pro25Leu
TeleCF	2807671	C	T	Cystic fibrosis	missense	25	Pro25Leu
TeleCF	2807671	C	T	Cystic fibrosis	missense	25	Pro25Leu
TeleCF	2807671	C	T	Cystic fibrosis	missense	25	Pro25Leu
TeleCF	2807671	C	T	Cystic fibrosis	missense	25	Pro25Leu
TeleCF	2807671	C	T	Cystic fibrosis	missense	25	Pro25Leu
TeleCF	2807671	C	T	Cystic fibrosis	missense	25	Pro25Leu
TeleCF	2807671	C	T	Cystic fibrosis	missense	25	Pro25Leu
TeleCF	2807671	C	T	Cystic fibrosis	missense	25	Pro25Leu
TeleCF	2807671	C	T	Cystic fibrosis	missense	25	Pro25Leu
TeleCF	2807671	C	T	Cystic fibrosis	missense	25	Pro25Leu
TeleCF	2807671	C	T	Cystic fibrosis	missense	25	Pro25Leu
TeleCF	2807671	C	T	Cystic fibrosis	missense	25	Pro25Leu
TeleCF	2807671	C	T	Cystic fibrosis	missense	25	Pro25Leu
TeleCF	2807671	C	T	Cystic fibrosis	missense	25	Pro25Leu
TeleCF	2807671	C	T	Cystic fibrosis	missense	25	Pro25Leu
TeleCF	2807671	C	T	Cystic fibrosis	missense	25	Pro25Leu
TeleCF	2807671	C	T	Cystic fibrosis	missense	25	Pro25Leu
TeleCF	2807671	C	T	Cystic fibrosis	missense	25	Pro25Leu
TeleCF	2807671	C	T	Cystic fibrosis	missense	25	Pro25Leu
TeleCF	2807671	C	T	Cystic fibrosis	missense	25	Pro25Leu
TeleCF	2807671	C	T	Cystic fibrosis	missense	25	Pro25Leu
TeleCF	2807671	C	T	Cystic fibrosis	missense	25	Pro25Leu
TeleCF	2807671	C	T	Cystic fibrosis	missense	25	Pro25Leu
TeleCF	2807671	C	T	Cystic fibrosis	missense	25	Pro25Leu
TeleCF	2807671	C	T	Cystic fibrosis	missense	25	Pro25Leu
TeleCF	2807671	C	T	Cystic fibrosis	missense	25	Pro25Leu
TeleCF	2807671	C	T	Cystic fibrosis	missense	25	Pro25Leu
TeleCF	2807671	C	T	Cystic fibrosis	missense	25	Pro25Leu
TeleCF	2807671	C	T	Cystic fibrosis	missense	25	Pro25Leu
TeleCF	2807671	C	T	Cystic fibrosis	missense	25	Pro25Leu
TeleCF	2807671	C	T	Cystic fibrosis	missense	25	Pro25Leu
TeleCF	2807671	C	T	Cystic fibrosis	missense	25	Pro25Leu
TeleCF	2807671	C	T	Cystic fibrosis	missense	25	Pro25Leu
TeleCF	2807671	C	T	Cystic fibrosis	missense	25	Pro25Leu
TeleCF	2807671	C	T	Cystic fibrosis	missense	25	Pro25Leu
TeleCF	2807671	C	T	Cystic fibrosis	missense	25	Pro25Leu
TeleCF	2807671	C	T	Cystic fibrosis	missense	25	Pro25Leu
TeleCF	2807671	C	T	Cystic fibrosis	missense	25	Pro25Leu
TeleCF	2807671	C	T	Cystic fibrosis	missense	25	Pro25Leu
TeleCF	2807671	C	T	Cystic fibrosis	missense	25	Pro25Leu
TeleCF	2807671	C	T	Cystic fibrosis	missense	25	Pro25Leu
TeleCF	2807671	C	T	Cystic fibrosis	missense	25	Pro25Leu
TeleCF	2807671	C	T	Cystic fibrosis	missense	25	Pro25Leu
TeleCF	2807671	C	T	Cystic fibrosis	missense	25	Pro25Leu
TeleCF	2807671	C	T	Cystic fibrosis	missense	25	Pro25Leu
TeleCF	2807671	C	T	Cystic fibrosis	missense	25	Pro25Leu
TeleCF	2807671	C	T	Cystic fibrosis	missense	25	Pro25Leu
TeleCF	2807671	C	T	Cystic fibrosis	missense	25	Pro25Leu
TeleCF	2807671	C	T	Cystic fibrosis	missense	25	Pro25Leu
TeleCF	2807671	C	T	Cystic fibrosis	missense	25	Pro25Leu
TeleCF	2807671	C	T	Cystic fibrosis	missense	25	Pro25Leu
TeleCF	2807671	C	T	Cystic fibrosis	missense	25	Pro25Leu
TeleCF	2807671	C	T	Cystic fibrosis	missense	25	Pro25Leu
TeleCF	2807671	C	T	Cystic fibrosis	missense	25	Pro25Leu
TeleCF	2807671	C	T	Cystic fibrosis	missense	25	Pro25Leu
TeleCF	2807671	C	T	Cystic fibrosis	missense	25	Pro25Leu
TeleCF	2807671	C	T	Cystic fibrosis	missense	25	Pro25Leu
TeleCF	2807671	C	T	Cystic fibrosis	missense	25	Pro25Leu
TeleCF	2807671	C	T	Cystic fibrosis	missense	25	Pro25Leu
TeleCF	2807671	C	T	Cystic fibrosis	missense	25	Pro25Leu
TeleCF	2807671	C	T	Cystic fibrosis	missense	25	Pro25Leu
TeleCF	2807677	G	A	Cystic fibrosis	missense	27	Arg27His
TeleCF	2807677	G	A	Cystic fibrosis	missense	27	Arg27His
TeleCF	2807677	G	A	Cystic fibrosis	missense	27	Arg27His
TeleCF	2807677	G	A	Cystic fibrosis	missense	27	Arg27His
TeleCF	2807677	G	A	Cystic fibrosis	missense	27	Arg27His
TeleCF	2807677	G	A	Cystic fibrosis	missense	27	Arg27His
TeleCF	2807677	G	A	Cystic fibrosis	missense	27	Arg27His
TeleCF	2807677	G	A	Cystic fibrosis	missense	27	Arg27His
TeleCF	2807677	G	A	Cystic fibrosis	missense	27	Arg27His
TeleCF	2807677	G	A	Cystic fibrosis	missense	27	Arg27His
TeleCF	2807677	G	A	Cystic fibrosis	missense	27	Arg27His
TeleCF	2807677	G	A	Cystic fibrosis	missense	27	Arg27His
TeleCF	2807677	G	A	Cystic fibrosis	missense	27	Arg27His
TeleCF	2807677	G	A	Cystic fibrosis	missense	27	Arg27His
TeleCF	2807677	G	A	Cystic fibrosis	missense	27	Arg27His
TeleCF	2807677	G	A	Cystic fibrosis	missense	27	Arg27His
TeleCF	2807677	G	A	Cystic fibrosis	missense	27	Arg27His
TeleCF	2807677	G	A	Cystic fibrosis	missense	27	Arg27His
TeleCF	2807677	G	A	Cystic fibrosis	missense	27	Arg27His
TeleCF	2807677	G	A	Cystic fibrosis	missense	27	Arg27His
TeleCF	2807677	G	A	Cystic fibrosis	missense	27	Arg27His
TeleCF	2807677	G	A	Cystic fibrosis	missense	27	Arg27His
TeleCF	2807677	G	A	Cystic fibrosis	missense	27	Arg27His
TeleCF	2807677	G	A	Cystic fibrosis	missense	27	Arg27His
TeleCF	2807677	G	A	Cystic fibrosis	missense	27	Arg27His
TeleCF	2807677	G	A	Cystic fibrosis	missense	27	Arg27His
TeleCF	2807677	G	A	Cystic fibrosis	missense	27	Arg27His
TeleCF	2807677	G	A	Cystic fibrosis	missense	27	Arg27His
TeleCF	2807677	G	A	Cystic fibrosis	missense	27	Arg27His
TeleCF	2807677	G	A	Cystic fibrosis	missense	27	Arg27His
TeleCF	2807677	G	A	Cystic fibrosis	missense	27	Arg27His
TeleCF	2807677	G	A	Cystic fibrosis	missense	27	Arg27His
TeleCF	2807677	G	A	Cystic fibrosis	missense	27	Arg27His
TeleCF	2807677	G	A	Cystic fibrosis	missense	27	Arg27His
TeleCF	2807677	G	A	Cystic fibrosis	missense	27	Arg27His
TeleCF	2807677	G	A	Cystic fibrosis	missense	27	Arg27His
TeleCF	2807677	G	A	Cystic fibrosis	missense	27	Arg27His
TeleCF	2807677	G	A	Cystic fibrosis	missense	27	Arg27His
TeleCF	2807677	G	A	Cystic fibrosis	missense	27	Arg27His
TeleCF	2807677	G	A	Cystic fibrosis	missense	27	Arg27His
TeleCF	2807677	G	A	Cystic fibrosis	missense	27	Arg27His
TeleCF	2807677	G	A	Cystic fibrosis	missense	27	Arg27His
TeleCF	2807677	G	A	Cystic fibrosis	missense	27	Arg27His
TeleCF	2807677	G	A	Cystic fibrosis	missense	27	Arg27His
TeleCF	2807677	G	A	Cystic fibrosis	missense	27	Arg27His
TeleCF	2807677	G	A	Cystic fibrosis	missense	27	Arg27His
TeleCF	2807677	G	A	Cystic fibrosis	missense	27	Arg27His
TeleCF	2807677	G	A	Cystic fibrosis	missense	27	Arg27His
TeleCF	2807677	G	A	Cystic fibrosis	missense	27	Arg27His
TeleCF	2807677	G	A	Cystic fibrosis	missense	27	Arg27His
TeleCF	2807677	G	A	Cystic fibrosis	missense	27	Arg27His
TeleCF	2807677	G	A	Cystic fibrosis	missense	27	Arg27His
TeleCF	2807677	G	A	Cystic fibrosis	missense	27	Arg27His
TeleCF	2807677	G	A	Cystic fibrosis	missense	27	Arg27His
IPCD	2807678	CA	CTA	Cystic fibrosis	frameshift	28	frameshift_variant&stop_gained c.210_211insT p.Arg28fs
IPCD	2807685	A	G	Other	missense	30	Thr30Ala
TeleCF	2807689	T	C	Cystic fibrosis	missense	31	Val31Ala
TeleCF	2807689	T	C	Cystic fibrosis	missense	31	Val31Ala
TeleCF	2807689	T	C	Cystic fibrosis	missense	31	Val31Ala
TeleCF	2807689	T	C	Cystic fibrosis	missense	31	Val31Ala
TeleCF	2807689	T	C	Cystic fibrosis	missense	31	Val31Ala
TeleCF	2807689	T	C	Cystic fibrosis	missense	31	Val31Ala
TeleCF	2807689	T	C	Cystic fibrosis	missense	31	Val31Ala
TeleCF	2807689	T	C	Cystic fibrosis	missense	31	Val31Ala
IPCD	2807689	T	C	Cystic fibrosis	missense	31	Val31Ala
IPCD	2807689	T	C	Cystic fibrosis	missense	31	Val31Ala
IPCD	2807689	T	C	Cystic fibrosis	missense	31	Val31Ala
IPCD	2807689	T	C	Cystic fibrosis	missense	31	Val31Ala
IPCD	2807689	T	C	Cystic fibrosis	missense	31	Val31Ala
IPCD	2807689	T	C	Cystic fibrosis	missense	31	Val31Ala
IPCD	2807713	C	T	Cystic fibrosis	missense	39	Ala39Val
IPCD	2807725	C	T	Cystic fibrosis	missense	43	Ala43Val
TeleCF	2807734	G	A	Cystic fibrosis	missense	46	Arg46His
TeleCF	2807734	G	A	Cystic fibrosis	missense	46	Arg46His
TeleCF	2807739	C	T	Cystic fibrosis	missense	48	Arg48Cys
TeleCF	2807739	C	T	Cystic fibrosis	missense	48	Arg48Cys
TeleCF	2807739	C	T	Cystic fibrosis	missense	48	Arg48Cys
TeleCF	2807739	C	T	Cystic fibrosis	missense	48	Arg48Cys
TeleCF	2807739	C	T	Cystic fibrosis	missense	48	Arg48Cys
TeleCF	2807739	C	T	Cystic fibrosis	missense	48	Arg48Cys
TeleCF	2807739	C	T	Cystic fibrosis	missense	48	Arg48Cys
TeleCF	2807739	C	T	Cystic fibrosis	missense	48	Arg48Cys
TeleCF	2807739	C	T	Cystic fibrosis	missense	48	Arg48Cys
TeleCF	2807739	C	T	Cystic fibrosis	missense	48	Arg48Cys
TeleCF	2807739	C	T	Cystic fibrosis	missense	48	Arg48Cys
IPCD	2807742	ACGCTGTTCGACGACCC	AC	Cystic fibrosis	disruptive deletion	52	disruptive_inframe_deletion c.284_298delACGACCCGCTGTTCG p.Asp52_Phe56del
IPCD	2807755	A	C	Cystic fibrosis	missense	53	Asp53Ala
TeleCF	2807767	T	C	Cystic fibrosis	missense	57	Val57Ala
TeleCF	2807787	G	A	Cystic fibrosis	missense	64	Glu64Lys
TeleCF	2807787	G	A	Cystic fibrosis	missense	64	Glu64Lys
TeleCF	2807787	G	A	Cystic fibrosis	missense	64	Glu64Lys
TeleCF	2807794	C	T	Cystic fibrosis	missense	66	Thr66Ile
TeleCF	2807794	C	T	Cystic fibrosis	missense	66	Thr66Ile
IPCD	2807800	G	C	Cystic fibrosis	missense	68	Arg68Pro
IPCD	2807800	G	C	Cystic fibrosis	missense	68	Arg68Pro
TeleCF	2807830	C	T	Cystic fibrosis	missense	78	Pro78Leu
TeleCF	2807830	C	T	Cystic fibrosis	missense	78	Pro78Leu
TeleCF	2807838	G	A	Cystic fibrosis	missense	81	Asp81Asn
TeleCF	2807838	G	A	Cystic fibrosis	missense	81	Asp81Asn
TeleCF	2807838	G	A	Cystic fibrosis	missense	81	Asp81Asn
TeleCF	2807838	G	A	Cystic fibrosis	missense	81	Asp81Asn
TeleCF	2807838	G	A	Cystic fibrosis	missense	81	Asp81Asn
TeleCF	2807838	G	A	Cystic fibrosis	missense	81	Asp81Asn
TeleCF	2807845	T	C	Cystic fibrosis	missense	83	Ile83Thr
TeleCF	2807845	T	C	Cystic fibrosis	missense	83	Ile83Thr
TeleCF	2807845	T	C	Cystic fibrosis	missense	83	Ile83Thr
TeleCF	2807845	T	C	Cystic fibrosis	missense	83	Ile83Thr
TeleCF	2807845	T	C	Cystic fibrosis	missense	83	Ile83Thr
TeleCF	2807845	T	C	Cystic fibrosis	missense	83	Ile83Thr
TeleCF	2807845	T	C	Cystic fibrosis	missense	83	Ile83Thr
TeleCF	2807845	T	C	Cystic fibrosis	missense	83	Ile83Thr
IPCD	2807853	G	A	Other	missense	86	Ala86Thr
IPCD	2807853	G	A	Other	missense	86	Ala86Thr
IPCD	2807853	G	A	Clinical non CF	missense	86	Ala86Thr
IPCD	2807853	G	A	Cystic fibrosis	missense	86	Ala86Thr
IPCD	2807853	G	A	Cystic fibrosis	missense	86	Ala86Thr
IPCD	2807853	G	A	Cystic fibrosis	missense	86	Ala86Thr
TeleCF	2807857	T	C	Cystic fibrosis	missense	87	Met87Thr
TeleCF	2807857	T	C	Cystic fibrosis	missense	87	Met87Thr
TeleCF	2807857	T	C	Cystic fibrosis	missense	87	Met87Thr
TeleCF	2807857	T	C	Cystic fibrosis	missense	87	Met87Thr
TeleCF	2807857	T	C	Cystic fibrosis	missense	87	Met87Thr
TeleCF	2807857	T	C	Cystic fibrosis	missense	87	Met87Thr
TeleCF	2807857	T	C	Cystic fibrosis	missense	87	Met87Thr
TeleCF	2807857	T	C	Cystic fibrosis	missense	87	Met87Thr
TeleCF	2807857	T	C	Cystic fibrosis	missense	87	Met87Thr
TeleCF	2807857	T	C	Cystic fibrosis	missense	87	Met87Thr
TeleCF	2807857	T	C	Cystic fibrosis	missense	87	Met87Thr
TeleCF	2807857	T	C	Cystic fibrosis	missense	87	Met87Thr
TeleCF	2807857	T	C	Cystic fibrosis	missense	87	Met87Thr
TeleCF	2807857	T	C	Cystic fibrosis	missense	87	Met87Thr
TeleCF	2807857	T	C	Cystic fibrosis	missense	87	Met87Thr
TeleCF	2807857	T	C	Cystic fibrosis	missense	87	Met87Thr
TeleCF	2807857	T	C	Cystic fibrosis	missense	87	Met87Thr
TeleCF	2807857	T	C	Cystic fibrosis	missense	87	Met87Thr
TeleCF	2807857	T	C	Cystic fibrosis	missense	87	Met87Thr
TeleCF	2807857	T	C	Cystic fibrosis	missense	87	Met87Thr
TeleCF	2807857	T	C	Cystic fibrosis	missense	87	Met87Thr
TeleCF	2807857	T	C	Cystic fibrosis	missense	87	Met87Thr
TeleCF	2807857	T	C	Cystic fibrosis	missense	87	Met87Thr
TeleCF	2807857	T	C	Cystic fibrosis	missense	87	Met87Thr
TeleCF	2807857	T	C	Cystic fibrosis	missense	87	Met87Thr
TeleCF	2807857	T	C	Cystic fibrosis	missense	87	Met87Thr
TeleCF	2807857	T	C	Cystic fibrosis	missense	87	Met87Thr
TeleCF	2807857	T	C	Cystic fibrosis	missense	87	Met87Thr
TeleCF	2807857	T	C	Cystic fibrosis	missense	87	Met87Thr
TeleCF	2807857	T	C	Cystic fibrosis	missense	87	Met87Thr
TeleCF	2807857	T	C	Cystic fibrosis	missense	87	Met87Thr
TeleCF	2807857	T	C	Cystic fibrosis	missense	87	Met87Thr
TeleCF	2807857	T	C	Cystic fibrosis	missense	87	Met87Thr
TeleCF	2807857	T	C	Cystic fibrosis	missense	87	Met87Thr
TeleCF	2807857	T	C	Cystic fibrosis	missense	87	Met87Thr
TeleCF	2807857	T	C	Cystic fibrosis	missense	87	Met87Thr
TeleCF	2807857	T	C	Cystic fibrosis	missense	87	Met87Thr
TeleCF	2807857	T	C	Cystic fibrosis	missense	87	Met87Thr
TeleCF	2807857	T	C	Cystic fibrosis	missense	87	Met87Thr
TeleCF	2807857	T	C	Cystic fibrosis	missense	87	Met87Thr
TeleCF	2807857	T	C	Cystic fibrosis	missense	87	Met87Thr
TeleCF	2807857	T	C	Cystic fibrosis	missense	87	Met87Thr
TeleCF	2807857	T	C	Cystic fibrosis	missense	87	Met87Thr
TeleCF	2807857	T	C	Cystic fibrosis	missense	87	Met87Thr
TeleCF	2807857	T	C	Cystic fibrosis	missense	87	Met87Thr
TeleCF	2807857	T	C	Cystic fibrosis	missense	87	Met87Thr
TeleCF	2807857	T	C	Cystic fibrosis	missense	87	Met87Thr
TeleCF	2807857	T	C	Cystic fibrosis	missense	87	Met87Thr
TeleCF	2807857	T	C	Cystic fibrosis	missense	87	Met87Thr
TeleCF	2807857	T	C	Cystic fibrosis	missense	87	Met87Thr
TeleCF	2807857	T	C	Cystic fibrosis	missense	87	Met87Thr
TeleCF	2807857	T	C	Cystic fibrosis	missense	87	Met87Thr
TeleCF	2807857	T	C	Cystic fibrosis	missense	87	Met87Thr
TeleCF	2807857	T	C	Cystic fibrosis	missense	87	Met87Thr
TeleCF	2807857	T	C	Cystic fibrosis	missense	87	Met87Thr
TeleCF	2807857	T	C	Cystic fibrosis	missense	87	Met87Thr
TeleCF	2807857	T	C	Cystic fibrosis	missense	87	Met87Thr
TeleCF	2807857	T	C	Cystic fibrosis	missense	87	Met87Thr
TeleCF	2807857	T	C	Cystic fibrosis	missense	87	Met87Thr
TeleCF	2807857	T	C	Cystic fibrosis	missense	87	Met87Thr
TeleCF	2807857	T	C	Cystic fibrosis	missense	87	Met87Thr
TeleCF	2807857	T	C	Cystic fibrosis	missense	87	Met87Thr
TeleCF	2807857	T	C	Cystic fibrosis	missense	87	Met87Thr
TeleCF	2807857	T	C	Cystic fibrosis	missense	87	Met87Thr
TeleCF	2807857	T	C	Cystic fibrosis	missense	87	Met87Thr
TeleCF	2807857	T	C	Cystic fibrosis	missense	87	Met87Thr
TeleCF	2807857	T	C	Cystic fibrosis	missense	87	Met87Thr
TeleCF	2807857	T	C	Cystic fibrosis	missense	87	Met87Thr
TeleCF	2807857	T	C	Cystic fibrosis	missense	87	Met87Thr
TeleCF	2807857	T	C	Cystic fibrosis	missense	87	Met87Thr
TeleCF	2807857	T	C	Cystic fibrosis	missense	87	Met87Thr
TeleCF	2807857	T	C	Cystic fibrosis	missense	87	Met87Thr
TeleCF	2807857	T	C	Cystic fibrosis	missense	87	Met87Thr
TeleCF	2807857	T	C	Cystic fibrosis	missense	87	Met87Thr
TeleCF	2807857	T	C	Cystic fibrosis	missense	87	Met87Thr
TeleCF	2807857	T	C	Cystic fibrosis	missense	87	Met87Thr
TeleCF	2807857	T	C	Cystic fibrosis	missense	87	Met87Thr
TeleCF	2807857	T	C	Cystic fibrosis	missense	87	Met87Thr
TeleCF	2807857	T	C	Cystic fibrosis	missense	87	Met87Thr
TeleCF	2807857	T	C	Cystic fibrosis	missense	87	Met87Thr
TeleCF	2807857	T	C	Cystic fibrosis	missense	87	Met87Thr
TeleCF	2807857	T	C	Cystic fibrosis	missense	87	Met87Thr
TeleCF	2807857	T	C	Cystic fibrosis	missense	87	Met87Thr
TeleCF	2807857	T	C	Cystic fibrosis	missense	87	Met87Thr
TeleCF	2807857	T	C	Cystic fibrosis	missense	87	Met87Thr
TeleCF	2807857	T	C	Cystic fibrosis	missense	87	Met87Thr
TeleCF	2807857	T	C	Cystic fibrosis	missense	87	Met87Thr
TeleCF	2807857	T	C	Cystic fibrosis	missense	87	Met87Thr
TeleCF	2807857	T	C	Cystic fibrosis	missense	87	Met87Thr
TeleCF	2807857	T	C	Cystic fibrosis	missense	87	Met87Thr
TeleCF	2807857	T	C	Cystic fibrosis	missense	87	Met87Thr
TeleCF	2807857	T	C	Cystic fibrosis	missense	87	Met87Thr
TeleCF	2807857	T	C	Cystic fibrosis	missense	87	Met87Thr
TeleCF	2807857	T	C	Cystic fibrosis	missense	87	Met87Thr
TeleCF	2807857	T	C	Cystic fibrosis	missense	87	Met87Thr
TeleCF	2807857	T	C	Cystic fibrosis	missense	87	Met87Thr
TeleCF	2807857	T	C	Cystic fibrosis	missense	87	Met87Thr
TeleCF	2807857	T	C	Cystic fibrosis	missense	87	Met87Thr
TeleCF	2807857	T	C	Cystic fibrosis	missense	87	Met87Thr
TeleCF	2807857	T	C	Cystic fibrosis	missense	87	Met87Thr
TeleCF	2807857	T	C	Cystic fibrosis	missense	87	Met87Thr
TeleCF	2807857	T	C	Cystic fibrosis	missense	87	Met87Thr
TeleCF	2807857	T	C	Cystic fibrosis	missense	87	Met87Thr
TeleCF	2807857	T	C	Cystic fibrosis	missense	87	Met87Thr
TeleCF	2807857	T	C	Cystic fibrosis	missense	87	Met87Thr
TeleCF	2807857	T	C	Cystic fibrosis	missense	87	Met87Thr
TeleCF	2807857	T	C	Cystic fibrosis	missense	87	Met87Thr
TeleCF	2807857	T	C	Cystic fibrosis	missense	87	Met87Thr
TeleCF	2807857	T	C	Cystic fibrosis	missense	87	Met87Thr
TeleCF	2807857	T	C	Cystic fibrosis	missense	87	Met87Thr
TeleCF	2807857	T	C	Cystic fibrosis	missense	87	Met87Thr
TeleCF	2807857	T	C	Cystic fibrosis	missense	87	Met87Thr
TeleCF	2807857	T	C	Cystic fibrosis	missense	87	Met87Thr
TeleCF	2807857	T	C	Cystic fibrosis	missense	87	Met87Thr
TeleCF	2807857	T	C	Cystic fibrosis	missense	87	Met87Thr
TeleCF	2807857	T	C	Cystic fibrosis	missense	87	Met87Thr
TeleCF	2807857	T	C	Cystic fibrosis	missense	87	Met87Thr
TeleCF	2807857	T	C	Cystic fibrosis	missense	87	Met87Thr
TeleCF	2807857	T	C	Cystic fibrosis	missense	87	Met87Thr
TeleCF	2807857	T	C	Cystic fibrosis	missense	87	Met87Thr
TeleCF	2807857	T	C	Cystic fibrosis	missense	87	Met87Thr
TeleCF	2807857	T	C	Cystic fibrosis	missense	87	Met87Thr
TeleCF	2807857	T	C	Cystic fibrosis	missense	87	Met87Thr
TeleCF	2807857	T	C	Cystic fibrosis	missense	87	Met87Thr
TeleCF	2807857	T	C	Cystic fibrosis	missense	87	Met87Thr
TeleCF	2807857	T	C	Cystic fibrosis	missense	87	Met87Thr
TeleCF	2807857	T	C	Cystic fibrosis	missense	87	Met87Thr
TeleCF	2807857	T	C	Cystic fibrosis	missense	87	Met87Thr
TeleCF	2807857	T	C	Cystic fibrosis	missense	87	Met87Thr
TeleCF	2807857	T	C	Cystic fibrosis	missense	87	Met87Thr
TeleCF	2807857	T	C	Cystic fibrosis	missense	87	Met87Thr
TeleCF	2807857	T	C	Cystic fibrosis	missense	87	Met87Thr
TeleCF	2807857	T	C	Cystic fibrosis	missense	87	Met87Thr
TeleCF	2807857	T	C	Cystic fibrosis	missense	87	Met87Thr
TeleCF	2807857	T	C	Cystic fibrosis	missense	87	Met87Thr
TeleCF	2807857	T	C	Cystic fibrosis	missense	87	Met87Thr
TeleCF	2807857	T	C	Cystic fibrosis	missense	87	Met87Thr
TeleCF	2807857	T	C	Cystic fibrosis	missense	87	Met87Thr
TeleCF	2807857	T	C	Cystic fibrosis	missense	87	Met87Thr
TeleCF	2807857	T	C	Cystic fibrosis	missense	87	Met87Thr
TeleCF	2807857	T	C	Cystic fibrosis	missense	87	Met87Thr
TeleCF	2807857	T	C	Cystic fibrosis	missense	87	Met87Thr
TeleCF	2807857	T	C	Cystic fibrosis	missense	87	Met87Thr
TeleCF	2807857	T	C	Cystic fibrosis	missense	87	Met87Thr
TeleCF	2807857	T	C	Cystic fibrosis	missense	87	Met87Thr
TeleCF	2807857	T	C	Cystic fibrosis	missense	87	Met87Thr
TeleCF	2807857	T	C	Cystic fibrosis	missense	87	Met87Thr
TeleCF	2807857	T	C	Cystic fibrosis	missense	87	Met87Thr
TeleCF	2807857	T	C	Cystic fibrosis	missense	87	Met87Thr
TeleCF	2807857	T	C	Cystic fibrosis	missense	87	Met87Thr
TeleCF	2807857	T	C	Cystic fibrosis	missense	87	Met87Thr
TeleCF	2807857	T	C	Cystic fibrosis	missense	87	Met87Thr
TeleCF	2807857	T	C	Cystic fibrosis	missense	87	Met87Thr
TeleCF	2807857	T	C	Cystic fibrosis	missense	87	Met87Thr
TeleCF	2807857	T	C	Cystic fibrosis	missense	87	Met87Thr
TeleCF	2807857	T	C	Cystic fibrosis	missense	87	Met87Thr
TeleCF	2807857	T	C	Cystic fibrosis	missense	87	Met87Thr
TeleCF	2807857	T	C	Cystic fibrosis	missense	87	Met87Thr
TeleCF	2807857	T	C	Cystic fibrosis	missense	87	Met87Thr
TeleCF	2807857	T	C	Cystic fibrosis	missense	87	Met87Thr
TeleCF	2807857	T	C	Cystic fibrosis	missense	87	Met87Thr
TeleCF	2807857	T	C	Cystic fibrosis	missense	87	Met87Thr
TeleCF	2807857	T	C	Cystic fibrosis	missense	87	Met87Thr
TeleCF	2807857	T	C	Cystic fibrosis	missense	87	Met87Thr
TeleCF	2807857	T	C	Cystic fibrosis	missense	87	Met87Thr
TeleCF	2807857	T	C	Cystic fibrosis	missense	87	Met87Thr
TeleCF	2807857	T	C	Cystic fibrosis	missense	87	Met87Thr
TeleCF	2807857	T	C	Cystic fibrosis	missense	87	Met87Thr
TeleCF	2807857	T	C	Cystic fibrosis	missense	87	Met87Thr
TeleCF	2807857	T	C	Cystic fibrosis	missense	87	Met87Thr
TeleCF	2807857	T	C	Cystic fibrosis	missense	87	Met87Thr
TeleCF	2807857	T	C	Cystic fibrosis	missense	87	Met87Thr
TeleCF	2807857	T	C	Cystic fibrosis	missense	87	Met87Thr
TeleCF	2807857	T	C	Cystic fibrosis	missense	87	Met87Thr
TeleCF	2807857	T	C	Cystic fibrosis	missense	87	Met87Thr
TeleCF	2807857	T	C	Cystic fibrosis	missense	87	Met87Thr
TeleCF	2807865	G	C	Cystic fibrosis	missense	90	Ala90Pro
TeleCF	2807865	G	C	Cystic fibrosis	missense	90	Ala90Pro
IPCD	2807868	A	T	Cystic fibrosis	missense	91	Ser91Cys
IPCD	2807868	A	T	Cystic fibrosis	missense	91	Ser91Cys
IPCD	2807872	A	G	Cystic fibrosis	missense	92	Glu92Gly
IPCD	2807872	A	G	Cystic fibrosis	missense	92	Glu92Gly
IPCD	2807872	A	G	Cystic fibrosis	missense	92	Glu92Gly
TeleCF	2807901	T	C	Cystic fibrosis	missense	102	Phe102Leu
TeleCF	2807911	G	A	Cystic fibrosis	missense	105	Gly105Asp
TeleCF	2807911	G	A	Cystic fibrosis	missense	105	Gly105Asp
TeleCF	2807911	G	A	Cystic fibrosis	missense	105	Gly105Asp
TeleCF	2807911	G	A	Cystic fibrosis	missense	105	Gly105Asp
TeleCF	2807911	G	A	Cystic fibrosis	missense	105	Gly105Asp
TeleCF	2807911	G	A	Cystic fibrosis	missense	105	Gly105Asp
IPCD	2807910	G	A	Cystic fibrosis	missense	105	Gly105Ser
TeleCF	2807931	T	C	Cystic fibrosis	missense	112	Phe112Leu
TeleCF	2807931	T	C	Cystic fibrosis	missense	112	Phe112Leu
IPCD	2807938	T	C	Cystic fibrosis	missense	114	Leu114Pro
IPCD	2807938	T	C	Cystic fibrosis	missense	114	Leu114Pro
IPCD	2807938	T	C	Cystic fibrosis	missense	114	Leu114Pro
TeleCF	2807944	C	T	Cystic fibrosis	missense	116	Pro116Leu
TeleCF	2807944	C	T	Cystic fibrosis	missense	116	Pro116Leu
IPCD	2807953	T	G	Environment	missense	119	Leu119Arg
IPCD	2807953	T	G	Environment	missense	119	Leu119Arg
TeleCF	2807959	G	A	Cystic fibrosis	missense	121	Arg121His
TeleCF	2807959	G	A	Cystic fibrosis	missense	121	Arg121His
IPCD	2807959	G	A	Cystic fibrosis	missense	121	Arg121His
IPCD	2807962	T	C	Cystic fibrosis	missense	122	Leu122Pro
TeleCF	2807964	C	T	Cystic fibrosis	missense	123	Arg123Cys
TeleCF	2807964	C	T	Cystic fibrosis	missense	123	Arg123Cys
TeleCF	2807964	C	T	Cystic fibrosis	missense	123	Arg123Cys
TeleCF	2807964	C	T	Cystic fibrosis	missense	123	Arg123Cys
IPCD	2807967	G	C	Cystic fibrosis	missense	124	Ala124Pro
IPCD	2807968	C	A	Cystic fibrosis	missense	124	Ala124Pro
IPCD	2807968	C	A	Cystic fibrosis	missense	124	Ala124Pro
TeleCF	2807974	C	T	Cystic fibrosis	missense	126	Ala126Val
TeleCF	2807974	C	T	Cystic fibrosis	missense	126	Ala126Val
TeleCF	2807974	C	T	Cystic fibrosis	missense	126	Ala126Val
TeleCF	2807974	C	T	Cystic fibrosis	missense	126	Ala126Val
IPCD	2807978	GGGGT	AGGGA	Environment	missense	129	Phe129Ile
IPCD	2807982	T	A	Cystic fibrosis	missense	129	Phe129Ile
IPCD	2807982	T	A	Cystic fibrosis	missense	129	Phe129Ile
IPCD	2807982	T	A	Cystic fibrosis	missense	129	Phe129Ile
IPCD	2807982	T	A	Cystic fibrosis	missense	129	Phe129Ile
IPCD	2807982	T	A	Cystic fibrosis	missense	129	Phe129Ile
IPCD	2807982	T	A	Cystic fibrosis	missense	129	Phe129Ile
IPCD	2807982	T	A	Other	missense	129	Phe129Ile
IPCD	2807982	T	A	Other	missense	129	Phe129Ile
IPCD	2807982	T	A	Other	missense	129	Phe129Ile
IPCD	2807982	T	A	Keratitis	missense	129	Phe129Ile
IPCD	2807982	T	A	Other	missense	129	Phe129Ile
IPCD	2807982	T	A	Other	missense	129	Phe129Ile
IPCD	2807982	T	A	Other	missense	129	Phe129Ile
IPCD	2807982	T	A	Other	missense	129	Phe129Ile
IPCD	2807982	T	A	Other	missense	129	Phe129Ile
IPCD	2807982	T	A	Other	missense	129	Phe129Ile
IPCD	2807982	T	A	Other	missense	129	Phe129Ile
IPCD	2807982	T	A	Other	missense	129	Phe129Ile
IPCD	2807982	T	A	Other	missense	129	Phe129Ile
IPCD	2807982	T	A	Other	missense	129	Phe129Ile
IPCD	2807982	T	A	Other	missense	129	Phe129Ile
IPCD	2807982	T	A	Other	missense	129	Phe129Ile
IPCD	2807982	T	A	Other	missense	129	Phe129Ile
IPCD	2807982	T	A	Other	missense	129	Phe129Ile
IPCD	2807982	T	A	Other	missense	129	Phe129Ile
IPCD	2807982	T	A	Other	missense	129	Phe129Ile
IPCD	2807982	T	A	Other	missense	129	Phe129Ile
IPCD	2807982	T	A	Other	missense	129	Phe129Ile
IPCD	2807982	T	A	Other	missense	129	Phe129Ile
IPCD	2807982	T	A	Other	missense	129	Phe129Ile
IPCD	2807982	T	A	Other	missense	129	Phe129Ile
IPCD	2807982	T	A	Other	missense	129	Phe129Ile
IPCD	2807982	T	A	Other	missense	129	Phe129Ile
IPCD	2807982	T	A	Other	missense	129	Phe129Ile
IPCD	2807982	T	A	Cystic fibrosis	missense	129	Phe129Ile
IPCD	2807982	T	A	Other	missense	129	Phe129Ile
IPCD	2807982	T	A	Environment	missense	129	Phe129Ile
IPCD	2807982	T	A	Environment	missense	129	Phe129Ile
IPCD	2807982	T	A	Wound	missense	129	Phe129Ile
IPCD	2807982	T	A	Cystic fibrosis	missense	129	Phe129Ile
IPCD	2807982	T	A	Cystic fibrosis	missense	129	Phe129Ile
IPCD	2807982	T	A	Environment	missense	129	Phe129Ile
IPCD	2807982	T	A	Wound	missense	129	Phe129Ile
IPCD	2807982	T	A	Wound	missense	129	Phe129Ile
IPCD	2807982	T	A	Wound	missense	129	Phe129Ile
IPCD	2807982	T	A	Wound	missense	129	Phe129Ile
IPCD	2807982	T	A	Wound	missense	129	Phe129Ile
IPCD	2807982	T	A	Wound	missense	129	Phe129Ile
IPCD	2807982	T	A	Wound	missense	129	Phe129Ile
IPCD	2807982	T	A	Wound	missense	129	Phe129Ile
IPCD	2807982	T	A	Burn	missense	129	Phe129Ile
IPCD	2807982	T	A	Wound	missense	129	Phe129Ile
IPCD	2807982	T	A	Wound	missense	129	Phe129Ile
IPCD	2807982	T	A	Wound	missense	129	Phe129Ile
IPCD	2807982	T	A	Cystic fibrosis	missense	129	Phe129Ile
IPCD	2807982	T	A	Wound	missense	129	Phe129Ile
IPCD	2807982	T	A	Wound	missense	129	Phe129Ile
IPCD	2807982	T	A	Environment	missense	129	Phe129Ile
IPCD	2807982	T	A	Environment	missense	129	Phe129Ile
IPCD	2807982	T	A	Cystic fibrosis	missense	129	Phe129Ile
IPCD	2807982	T	A	Other	missense	129	Phe129Ile
IPCD	2807982	T	A	Other	missense	129	Phe129Ile
IPCD	2807982	T	A	Other	missense	129	Phe129Ile
IPCD	2807982	T	A	Cancer	missense	129	Phe129Ile
IPCD	2807982	T	A	Environment	missense	129	Phe129Ile
IPCD	2807982	T	A	Wound	missense	129	Phe129Ile
IPCD	2807982	T	A	Cystic fibrosis	missense	129	Phe129Ile
IPCD	2807982	T	A	Wound	missense	129	Phe129Ile
IPCD	2807982	T	A	Wound	missense	129	Phe129Ile
IPCD	2807982	T	A	Wound	missense	129	Phe129Ile
IPCD	2807982	T	A	Wound	missense	129	Phe129Ile
IPCD	2807982	T	A	Wound	missense	129	Phe129Ile
IPCD	2807982	T	A	Wound	missense	129	Phe129Ile
IPCD	2807982	T	A	Wound	missense	129	Phe129Ile
IPCD	2807982	T	A	Other	missense	129	Phe129Ile
IPCD	2807982	T	A	Environment	missense	129	Phe129Ile
IPCD	2807982	T	A	Wound	missense	129	Phe129Ile
IPCD	2807982	T	A	Other	missense	129	Phe129Ile
IPCD	2807982	T	A	Other	missense	129	Phe129Ile
IPCD	2807982	T	A	Other	missense	129	Phe129Ile
IPCD	2807982	T	A	Other	missense	129	Phe129Ile
IPCD	2807982	T	A	Environment	missense	129	Phe129Ile
IPCD	2807982	T	A	Cystic fibrosis	missense	129	Phe129Ile
IPCD	2807982	T	A	Environment	missense	129	Phe129Ile
IPCD	2807982	T	A	Environment	missense	129	Phe129Ile
IPCD	2807982	T	A	UTI	missense	129	Phe129Ile
IPCD	2807982	T	A	Environment	missense	129	Phe129Ile
IPCD	2807982	T	A	Environment	missense	129	Phe129Ile
IPCD	2807982	T	A	Environment	missense	129	Phe129Ile
IPCD	2807982	T	A	Cystic fibrosis	missense	129	Phe129Ile
IPCD	2807982	T	A	Environment	missense	129	Phe129Ile
IPCD	2807982	T	A	Other	missense	129	Phe129Ile
IPCD	2807982	T	A	UTI	missense	129	Phe129Ile
IPCD	2807982	T	A	Cancer	missense	129	Phe129Ile
IPCD	2807982	T	A	UTI	missense	129	Phe129Ile
IPCD	2807982	T	A	Cancer	missense	129	Phe129Ile
IPCD	2807982	T	A	Cancer	missense	129	Phe129Ile
IPCD	2807982	T	A	Cancer	missense	129	Phe129Ile
IPCD	2807982	T	A	Cancer	missense	129	Phe129Ile
IPCD	2807982	T	A	Cancer	missense	129	Phe129Ile
IPCD	2807982	T	A	Cancer	missense	129	Phe129Ile
IPCD	2807982	T	A	Other	missense	129	Phe129Ile
IPCD	2807982	T	A	Other	missense	129	Phe129Ile
IPCD	2807982	T	A	Cystic fibrosis	missense	129	Phe129Ile
IPCD	2807982	T	A	Cystic fibrosis	missense	129	Phe129Ile
IPCD	2807982	T	A	Cystic fibrosis	missense	129	Phe129Ile
IPCD	2807982	T	A	Cystic fibrosis	missense	129	Phe129Ile
IPCD	2807982	T	A	Cystic fibrosis	missense	129	Phe129Ile
IPCD	2807982	T	A	Other	missense	129	Phe129Ile
IPCD	2807982	T	A	Cystic fibrosis	missense	129	Phe129Ile
IPCD	2807982	T	A	Cystic fibrosis	missense	129	Phe129Ile
IPCD	2807982	T	A	Cystic fibrosis	missense	129	Phe129Ile
IPCD	2807982	T	A	Cystic fibrosis	missense	129	Phe129Ile
IPCD	2807982	T	A	Cystic fibrosis	missense	129	Phe129Ile
IPCD	2807982	T	A	Cystic fibrosis	missense	129	Phe129Ile
IPCD	2807982	T	A	Cystic fibrosis	missense	129	Phe129Ile
IPCD	2807982	T	A	Other	missense	129	Phe129Ile
IPCD	2807982	T	A	Cystic fibrosis	missense	129	Phe129Ile
IPCD	2807982	T	A	Cystic fibrosis	missense	129	Phe129Ile
IPCD	2807982	T	A	Other	missense	129	Phe129Ile
IPCD	2807982	T	A	Cystic fibrosis	missense	129	Phe129Ile
IPCD	2807982	T	A	Cystic fibrosis	missense	129	Phe129Ile
IPCD	2807982	T	A	Cystic fibrosis	missense	129	Phe129Ile
IPCD	2807982	T	A	Cystic fibrosis	missense	129	Phe129Ile
IPCD	2807982	T	A	Cystic fibrosis	missense	129	Phe129Ile
IPCD	2807982	T	A	Cystic fibrosis	missense	129	Phe129Ile
IPCD	2807982	T	A	Cystic fibrosis	missense	129	Phe129Ile
IPCD	2807982	T	A	Cystic fibrosis	missense	129	Phe129Ile
IPCD	2807982	T	A	Cystic fibrosis	missense	129	Phe129Ile
IPCD	2807982	T	A	Cystic fibrosis	missense	129	Phe129Ile
IPCD	2807982	T	A	Environment	missense	129	Phe129Ile
IPCD	2807982	T	A	Cystic fibrosis	missense	129	Phe129Ile
IPCD	2807982	T	A	Cystic fibrosis	missense	129	Phe129Ile
IPCD	2807982	T	A	Cystic fibrosis	missense	129	Phe129Ile
IPCD	2807982	T	A	Environment	missense	129	Phe129Ile
IPCD	2807982	T	A	Cystic fibrosis	missense	129	Phe129Ile
IPCD	2807982	T	A	Other	missense	129	Phe129Ile
IPCD	2807982	T	A	Cancer	missense	129	Phe129Ile
IPCD	2807982	T	A	Other	missense	129	Phe129Ile
IPCD	2807982	T	A	Other	missense	129	Phe129Ile
IPCD	2807982	T	A	Other	missense	129	Phe129Ile
IPCD	2807982	T	A	Other	missense	129	Phe129Ile
IPCD	2807982	T	A	UTI	missense	129	Phe129Ile
IPCD	2807982	T	A	Cystic fibrosis	missense	129	Phe129Ile
IPCD	2807982	T	A	Cystic fibrosis	missense	129	Phe129Ile
IPCD	2807982	T	A	Cystic fibrosis	missense	129	Phe129Ile
IPCD	2807982	T	A	Cystic fibrosis	missense	129	Phe129Ile
IPCD	2807982	T	A	Cystic fibrosis	missense	129	Phe129Ile
IPCD	2807982	T	A	Cystic fibrosis	missense	129	Phe129Ile
IPCD	2807982	T	A	Cystic fibrosis	missense	129	Phe129Ile
IPCD	2807982	T	A	Other	missense	129	Phe129Ile
IPCD	2807982	T	A	Cystic fibrosis	missense	129	Phe129Ile
IPCD	2807982	T	A	Cystic fibrosis	missense	129	Phe129Ile
IPCD	2807982	T	A	Cystic fibrosis	missense	129	Phe129Ile
IPCD	2807982	T	A	Cystic fibrosis	missense	129	Phe129Ile
IPCD	2807982	T	A	Cystic fibrosis	missense	129	Phe129Ile
IPCD	2807982	T	A	Cystic fibrosis	missense	129	Phe129Ile
IPCD	2807982	T	A	Cystic fibrosis	missense	129	Phe129Ile
IPCD	2807982	T	A	Cystic fibrosis	missense	129	Phe129Ile
IPCD	2807982	T	A	Cystic fibrosis	missense	129	Phe129Ile
IPCD	2807982	T	A	Cystic fibrosis	missense	129	Phe129Ile
IPCD	2807982	T	A	Cystic fibrosis	missense	129	Phe129Ile
IPCD	2807982	T	A	Cystic fibrosis	missense	129	Phe129Ile
IPCD	2807982	T	A	Cystic fibrosis	missense	129	Phe129Ile
IPCD	2807982	T	A	Cystic fibrosis	missense	129	Phe129Ile
IPCD	2807982	T	A	Cystic fibrosis	missense	129	Phe129Ile
IPCD	2807982	T	A	Cystic fibrosis	missense	129	Phe129Ile
IPCD	2807982	T	A	Cystic fibrosis	missense	129	Phe129Ile
IPCD	2807982	T	A	Cystic fibrosis	missense	129	Phe129Ile
IPCD	2807982	T	A	Cystic fibrosis	missense	129	Phe129Ile
IPCD	2807982	T	A	Cystic fibrosis	missense	129	Phe129Ile
IPCD	2807982	T	A	Cystic fibrosis	missense	129	Phe129Ile
IPCD	2807982	T	A	Cystic fibrosis	missense	129	Phe129Ile
IPCD	2807982	T	A	Cystic fibrosis	missense	129	Phe129Ile
IPCD	2807982	T	A	Other	missense	129	Phe129Ile
IPCD	2807982	T	A	Cystic fibrosis	missense	129	Phe129Ile
IPCD	2807982	T	A	Other	missense	129	Phe129Ile
IPCD	2807982	T	A	Cystic fibrosis	missense	129	Phe129Ile
IPCD	2807982	T	A	Environment	missense	129	Phe129Ile
IPCD	2807982	T	A	Environment	missense	129	Phe129Ile
IPCD	2807982	T	A	Cystic fibrosis	missense	129	Phe129Ile
IPCD	2807982	T	A	Cystic fibrosis	missense	129	Phe129Ile
IPCD	2807982	T	A	Burn	missense	129	Phe129Ile
IPCD	2807982	T	A	Other	missense	129	Phe129Ile
IPCD	2807982	T	A	Other	missense	129	Phe129Ile
IPCD	2807982	T	A	Environment	missense	129	Phe129Ile
IPCD	2807982	T	A	Other	missense	129	Phe129Ile
IPCD	2807982	T	A	Other	missense	129	Phe129Ile
IPCD	2807982	T	A	Other	missense	129	Phe129Ile
IPCD	2807982	T	A	Environment	missense	129	Phe129Ile
IPCD	2807982	T	A	Other	missense	129	Phe129Ile
IPCD	2807982	T	A	Other	missense	129	Phe129Ile
IPCD	2807982	T	A	Other	missense	129	Phe129Ile
IPCD	2807982	T	A	Other	missense	129	Phe129Ile
IPCD	2807982	T	A	Other	missense	129	Phe129Ile
IPCD	2807982	T	A	Environment	missense	129	Phe129Ile
IPCD	2807982	T	A	Other	missense	129	Phe129Ile
IPCD	2807982	T	A	Other	missense	129	Phe129Ile
IPCD	2807982	T	A	Other	missense	129	Phe129Ile
IPCD	2807982	T	A	Other	missense	129	Phe129Ile
IPCD	2807982	T	A	Other	missense	129	Phe129Ile
IPCD	2807982	T	A	Environment	missense	129	Phe129Ile
IPCD	2807982	T	A	Other	missense	129	Phe129Ile
IPCD	2807982	T	A	Other	missense	129	Phe129Ile
IPCD	2807982	T	A	Other	missense	129	Phe129Ile
IPCD	2807982	T	A	Other	missense	129	Phe129Ile
IPCD	2807982	T	A	Other	missense	129	Phe129Ile
IPCD	2807982	T	A	Cystic fibrosis	missense	129	Phe129Ile
IPCD	2807982	T	A	Environment	missense	129	Phe129Ile
IPCD	2807982	T	A	Wound	missense	129	Phe129Ile
IPCD	2807982	T	A	Wound	missense	129	Phe129Ile
IPCD	2807982	T	A	Other	missense	129	Phe129Ile
IPCD	2807982	T	A	Environment	missense	129	Phe129Ile
IPCD	2807982	T	A	Wound	missense	129	Phe129Ile
IPCD	2807982	T	A	Wound	missense	129	Phe129Ile
IPCD	2807982	T	A	Other	missense	129	Phe129Ile
IPCD	2807982	T	A	Other	missense	129	Phe129Ile
IPCD	2807982	T	A	Wound	missense	129	Phe129Ile
IPCD	2807982	T	A	Cystic fibrosis	missense	129	Phe129Ile
IPCD	2807982	T	A	Cystic fibrosis	missense	129	Phe129Ile
IPCD	2807982	T	A	Wound	missense	129	Phe129Ile
IPCD	2807982	T	A	Clinical non CF	missense	129	Phe129Ile
IPCD	2807982	T	A	Cystic fibrosis	missense	129	Phe129Ile
IPCD	2807982	T	A	Cystic fibrosis	missense	129	Phe129Ile
IPCD	2807982	T	A	Cystic fibrosis	missense	129	Phe129Ile
IPCD	2807982	T	A	Other	missense	129	Phe129Ile
IPCD	2807982	T	A	Cystic fibrosis	missense	129	Phe129Ile
IPCD	2807982	T	A	Environment	missense	129	Phe129Ile
IPCD	2807982	T	A	Environment	missense	129	Phe129Ile
IPCD	2807982	T	A	Other	missense	129	Phe129Ile
IPCD	2807982	T	A	Other	missense	129	Phe129Ile
IPCD	2807982	T	A	Other	missense	129	Phe129Ile
IPCD	2807982	T	A	Burn	missense	129	Phe129Ile
IPCD	2807982	T	A	Other	missense	129	Phe129Ile
IPCD	2807982	T	A	Other	missense	129	Phe129Ile
IPCD	2807982	T	A	Environment	missense	129	Phe129Ile
IPCD	2807982	T	A	Environment	missense	129	Phe129Ile
IPCD	2807982	T	A	Other	missense	129	Phe129Ile
IPCD	2807982	T	A	Other	missense	129	Phe129Ile
IPCD	2807982	T	A	Other	missense	129	Phe129Ile
IPCD	2807982	T	A	Environment	missense	129	Phe129Ile
IPCD	2807982	T	A	Other	missense	129	Phe129Ile
IPCD	2807982	T	A	Wound	missense	129	Phe129Ile
IPCD	2807982	T	A	Other	missense	129	Phe129Ile
IPCD	2807982	T	A	Clinical non CF	missense	129	Phe129Ile
IPCD	2807982	T	A	Other	missense	129	Phe129Ile
IPCD	2807982	T	A	Cystic fibrosis	missense	129	Phe129Ile
IPCD	2807982	T	A	Other	missense	129	Phe129Ile
IPCD	2807982	T	A	Other	missense	129	Phe129Ile
IPCD	2807982	T	A	Wound	missense	129	Phe129Ile
IPCD	2807982	T	A	Cystic fibrosis	missense	129	Phe129Ile
IPCD	2807982	T	A	Wound	missense	129	Phe129Ile
IPCD	2807982	T	A	Environment	missense	129	Phe129Ile
IPCD	2807982	T	A	Clinical non CF	missense	129	Phe129Ile
IPCD	2807982	T	A	Environment	missense	129	Phe129Ile
IPCD	2807982	T	A	Clinical non CF	missense	129	Phe129Ile
IPCD	2807982	T	A	Cystic fibrosis	missense	129	Phe129Ile
IPCD	2807982	T	A	Cystic fibrosis	missense	129	Phe129Ile
IPCD	2807982	T	A	Clinical non CF	missense	129	Phe129Ile
IPCD	2807982	T	A	Environment	missense	129	Phe129Ile
IPCD	2807982	T	A	Cystic fibrosis	missense	129	Phe129Ile
IPCD	2807982	T	A	Cystic fibrosis	missense	129	Phe129Ile
IPCD	2807982	T	A	Cystic fibrosis	missense	129	Phe129Ile
IPCD	2807982	T	A	Cystic fibrosis	missense	129	Phe129Ile
IPCD	2807982	T	A	Cystic fibrosis	missense	129	Phe129Ile
IPCD	2807982	T	A	Cystic fibrosis	missense	129	Phe129Ile
IPCD	2807982	T	A	Cystic fibrosis	missense	129	Phe129Ile
IPCD	2807982	T	A	Bacteraemia	missense	129	Phe129Ile
IPCD	2807982	T	A	Other	missense	129	Phe129Ile
IPCD	2807982	T	A	Cystic fibrosis	missense	129	Phe129Ile
IPCD	2807982	T	A	Other	missense	129	Phe129Ile
IPCD	2807982	T	A	UTI	missense	129	Phe129Ile
IPCD	2807982	T	A	Other	missense	129	Phe129Ile
IPCD	2807982	T	A	Clinical non CF	missense	129	Phe129Ile
IPCD	2807982	T	A	Other	missense	129	Phe129Ile
IPCD	2807982	T	A	Cystic fibrosis	missense	129	Phe129Ile
IPCD	2807982	T	A	Other	missense	129	Phe129Ile
IPCD	2807982	T	A	Ear infection	missense	129	Phe129Ile
IPCD	2807982	T	A	Cystic fibrosis	missense	129	Phe129Ile
IPCD	2807982	T	A	Cystic fibrosis	missense	129	Phe129Ile
IPCD	2807982	T	A	Clinical non CF	missense	129	Phe129Ile
IPCD	2807982	T	A	Clinical non CF	missense	129	Phe129Ile
IPCD	2807982	T	A	Cystic fibrosis	missense	129	Phe129Ile
IPCD	2807982	T	A	Environment	missense	129	Phe129Ile
IPCD	2807982	T	A	Clinical non CF	missense	129	Phe129Ile
IPCD	2807982	T	A	Other	missense	129	Phe129Ile
IPCD	2807982	T	A	Other	missense	129	Phe129Ile
IPCD	2807982	T	A	Bacteraemia	missense	129	Phe129Ile
IPCD	2807982	T	A	Other	missense	129	Phe129Ile
IPCD	2807982	T	A	Other	missense	129	Phe129Ile
IPCD	2807982	T	A	Wound	missense	129	Phe129Ile
IPCD	2807982	T	A	Cystic fibrosis	missense	129	Phe129Ile
IPCD	2807982	T	A	Other	missense	129	Phe129Ile
IPCD	2807982	T	A	Cystic fibrosis	missense	129	Phe129Ile
IPCD	2807982	T	A	Ear infection	missense	129	Phe129Ile
IPCD	2807982	T	A	Other	missense	129	Phe129Ile
IPCD	2807982	T	A	Cystic fibrosis	missense	129	Phe129Ile
IPCD	2807982	T	A	Other	missense	129	Phe129Ile
IPCD	2807982	T	A	Cystic fibrosis	missense	129	Phe129Ile
IPCD	2807982	T	A	Cystic fibrosis	missense	129	Phe129Ile
IPCD	2807982	T	A	Cystic fibrosis	missense	129	Phe129Ile
IPCD	2807982	T	A	Cystic fibrosis	missense	129	Phe129Ile
IPCD	2807982	T	A	Environment	missense	129	Phe129Ile
IPCD	2807982	T	A	Other	missense	129	Phe129Ile
IPCD	2807982	T	A	Cystic fibrosis	missense	129	Phe129Ile
IPCD	2807982	T	A	Environment	missense	129	Phe129Ile
IPCD	2807982	T	A	Cystic fibrosis	missense	129	Phe129Ile
IPCD	2807982	T	A	Cystic fibrosis	missense	129	Phe129Ile
IPCD	2807982	T	A	Environment	missense	129	Phe129Ile
IPCD	2807982	T	A	Cystic fibrosis	missense	129	Phe129Ile
IPCD	2807982	T	A	Environment	missense	129	Phe129Ile
IPCD	2807982	T	A	Ear infection	missense	129	Phe129Ile
IPCD	2807982	T	A	Wound	missense	129	Phe129Ile
IPCD	2807982	T	A	Other	missense	129	Phe129Ile
IPCD	2807982	T	A	Environment	missense	129	Phe129Ile
IPCD	2807982	T	A	Cystic fibrosis	missense	129	Phe129Ile
IPCD	2807982	T	A	Cystic fibrosis	missense	129	Phe129Ile
IPCD	2807982	T	A	Other	missense	129	Phe129Ile
IPCD	2807982	T	A	Other	missense	129	Phe129Ile
IPCD	2807982	T	A	Bacteraemia	missense	129	Phe129Ile
IPCD	2807982	T	A	Environment	missense	129	Phe129Ile
IPCD	2807982	T	A	Other	missense	129	Phe129Ile
IPCD	2807982	T	A	Environment	missense	129	Phe129Ile
IPCD	2807982	T	A	Environment	missense	129	Phe129Ile
IPCD	2807982	T	A	Wound	missense	129	Phe129Ile
IPCD	2807982	T	A	Keratitis	missense	129	Phe129Ile
IPCD	2807982	T	A	Environment	missense	129	Phe129Ile
IPCD	2807982	T	A	Wound	missense	129	Phe129Ile
IPCD	2807982	T	A	Wound	missense	129	Phe129Ile
IPCD	2807982	T	A	Other	missense	129	Phe129Ile
IPCD	2807982	T	A	Clinical non CF	missense	129	Phe129Ile
IPCD	2807982	T	A	Cystic fibrosis	missense	129	Phe129Ile
IPCD	2807982	T	A	Cystic fibrosis	missense	129	Phe129Ile
IPCD	2807982	T	A	Clinical non CF	missense	129	Phe129Ile
IPCD	2807982	T	A	Other	missense	129	Phe129Ile
IPCD	2807982	T	A	Other	missense	129	Phe129Ile
IPCD	2807982	T	A	Other	missense	129	Phe129Ile
IPCD	2807982	T	A	Other	missense	129	Phe129Ile
IPCD	2807982	T	A	Other	missense	129	Phe129Ile
IPCD	2807982	T	A	Other	missense	129	Phe129Ile
IPCD	2807982	T	A	Other	missense	129	Phe129Ile
IPCD	2807982	T	A	Other	missense	129	Phe129Ile
IPCD	2807982	T	A	Cystic fibrosis	missense	129	Phe129Ile
IPCD	2807982	T	A	Cystic fibrosis	missense	129	Phe129Ile
IPCD	2807982	T	A	Ear infection	missense	129	Phe129Ile
IPCD	2807982	T	A	Cystic fibrosis	missense	129	Phe129Ile
IPCD	2807982	T	A	Cystic fibrosis	missense	129	Phe129Ile
IPCD	2807982	T	A	Cystic fibrosis	missense	129	Phe129Ile
IPCD	2807982	T	A	Cystic fibrosis	missense	129	Phe129Ile
IPCD	2807982	T	A	Cystic fibrosis	missense	129	Phe129Ile
IPCD	2807982	T	A	Cystic fibrosis	missense	129	Phe129Ile
IPCD	2807982	T	A	UTI	missense	129	Phe129Ile
IPCD	2807982	T	A	Cystic fibrosis	missense	129	Phe129Ile
IPCD	2807982	T	A	Other	missense	129	Phe129Ile
IPCD	2807982	T	A	Clinical non CF	missense	129	Phe129Ile
IPCD	2807982	T	A	UTI	missense	129	Phe129Ile
IPCD	2807982	T	A	Other	missense	129	Phe129Ile
IPCD	2807982	T	A	Cystic fibrosis	missense	129	Phe129Ile
IPCD	2807982	T	A	Cystic fibrosis	missense	129	Phe129Ile
IPCD	2807982	T	A	Environment	missense	129	Phe129Ile
IPCD	2807982	T	A	UTI	missense	129	Phe129Ile
IPCD	2807982	T	A	Other	missense	129	Phe129Ile
IPCD	2807982	T	A	Other	missense	129	Phe129Ile
IPCD	2807982	T	A	Other	missense	129	Phe129Ile
IPCD	2807982	T	A	Cystic fibrosis	missense	129	Phe129Ile
IPCD	2807982	T	A	Environment	missense	129	Phe129Ile
IPCD	2807982	T	A	Cystic fibrosis	missense	129	Phe129Ile
IPCD	2807982	T	A	Bacteraemia	missense	129	Phe129Ile
IPCD	2807982	T	A	Environment	missense	129	Phe129Ile
IPCD	2807982	T	A	Environment	missense	129	Phe129Ile
IPCD	2807982	T	A	Other	missense	129	Phe129Ile
IPCD	2807982	T	A	Cystic fibrosis	missense	129	Phe129Ile
IPCD	2807982	T	A	Environment	missense	129	Phe129Ile
IPCD	2807982	T	A	Other	missense	129	Phe129Ile
IPCD	2807982	T	A	Environment	missense	129	Phe129Ile
IPCD	2807982	T	A	Bacteraemia	missense	129	Phe129Ile
IPCD	2807982	T	A	Other	missense	129	Phe129Ile
IPCD	2807982	T	A	Other	missense	129	Phe129Ile
IPCD	2807982	T	A	Cystic fibrosis	missense	129	Phe129Ile
IPCD	2807982	T	A	Environment	missense	129	Phe129Ile
IPCD	2807982	T	A	Burn	missense	129	Phe129Ile
IPCD	2807982	T	A	Other	missense	129	Phe129Ile
IPCD	2807982	T	A	Cystic fibrosis	missense	129	Phe129Ile
IPCD	2807982	T	A	Wound	missense	129	Phe129Ile
IPCD	2807982	T	A	Cystic fibrosis	missense	129	Phe129Ile
IPCD	2807982	T	A	Burn	missense	129	Phe129Ile
IPCD	2807982	T	A	Other	missense	129	Phe129Ile
IPCD	2807982	T	A	Other	missense	129	Phe129Ile
IPCD	2807982	T	A	Wound	missense	129	Phe129Ile
IPCD	2807982	T	A	Other	missense	129	Phe129Ile
IPCD	2807982	T	A	Other	missense	129	Phe129Ile
IPCD	2807982	T	A	Wound	missense	129	Phe129Ile
IPCD	2807982	T	A	Wound	missense	129	Phe129Ile
IPCD	2807982	T	A	Other	missense	129	Phe129Ile
IPCD	2807982	T	A	Wound	missense	129	Phe129Ile
IPCD	2807982	T	A	Other	missense	129	Phe129Ile
IPCD	2807982	T	A	Other	missense	129	Phe129Ile
IPCD	2807982	T	A	Other	missense	129	Phe129Ile
IPCD	2807982	T	A	Other	missense	129	Phe129Ile
IPCD	2807982	T	A	Wound	missense	129	Phe129Ile
IPCD	2807982	T	A	Wound	missense	129	Phe129Ile
IPCD	2807982	T	A	Other	missense	129	Phe129Ile
IPCD	2807982	T	A	Wound	missense	129	Phe129Ile
IPCD	2807982	T	A	Wound	missense	129	Phe129Ile
IPCD	2807982	T	A	Wound	missense	129	Phe129Ile
IPCD	2807982	T	A	Wound	missense	129	Phe129Ile
IPCD	2807982	T	A	Other	missense	129	Phe129Ile
IPCD	2807982	T	A	Cystic fibrosis	missense	129	Phe129Ile
IPCD	2807982	T	A	Cystic fibrosis	missense	129	Phe129Ile
IPCD	2807982	T	A	Cystic fibrosis	missense	129	Phe129Ile
IPCD	2807982	T	A	Other	missense	129	Phe129Ile
IPCD	2807982	T	A	Other	missense	129	Phe129Ile
IPCD	2807982	T	A	Other	missense	129	Phe129Ile
IPCD	2807982	T	A	Other	missense	129	Phe129Ile
IPCD	2807982	T	A	Other	missense	129	Phe129Ile
IPCD	2807982	T	A	Cystic fibrosis	missense	129	Phe129Ile
IPCD	2807982	T	A	Cystic fibrosis	missense	129	Phe129Ile
IPCD	2807982	T	A	Cystic fibrosis	missense	129	Phe129Ile
IPCD	2807982	T	A	Cystic fibrosis	missense	129	Phe129Ile
IPCD	2807982	T	A	Cystic fibrosis	missense	129	Phe129Ile
IPCD	2807982	T	A	Cystic fibrosis	missense	129	Phe129Ile
IPCD	2807982	T	A	Cystic fibrosis	missense	129	Phe129Ile
IPCD	2807982	T	A	Cystic fibrosis	missense	129	Phe129Ile
IPCD	2807982	T	A	Cystic fibrosis	missense	129	Phe129Ile
IPCD	2807982	T	A	Cystic fibrosis	missense	129	Phe129Ile
IPCD	2807982	T	A	Cystic fibrosis	missense	129	Phe129Ile
IPCD	2807982	T	A	Cystic fibrosis	missense	129	Phe129Ile
IPCD	2807982	T	A	Cystic fibrosis	missense	129	Phe129Ile
IPCD	2807982	T	A	Cystic fibrosis	missense	129	Phe129Ile
IPCD	2807982	T	A	Cystic fibrosis	missense	129	Phe129Ile
IPCD	2807982	T	A	Cystic fibrosis	missense	129	Phe129Ile
IPCD	2807982	T	A	Cystic fibrosis	missense	129	Phe129Ile
IPCD	2807982	T	A	Cystic fibrosis	missense	129	Phe129Ile
IPCD	2807982	T	A	Environment	missense	129	Phe129Ile
IPCD	2807982	T	A	Cystic fibrosis	missense	129	Phe129Ile
IPCD	2807982	T	A	Cystic fibrosis	missense	129	Phe129Ile
IPCD	2807982	T	A	Cystic fibrosis	missense	129	Phe129Ile
IPCD	2807982	T	A	Other	missense	129	Phe129Ile
IPCD	2807982	T	A	Cystic fibrosis	missense	129	Phe129Ile
IPCD	2807982	T	A	Cystic fibrosis	missense	129	Phe129Ile
IPCD	2807982	T	A	Cystic fibrosis	missense	129	Phe129Ile
IPCD	2807982	T	A	Cystic fibrosis	missense	129	Phe129Ile
IPCD	2807982	T	A	Cystic fibrosis	missense	129	Phe129Ile
IPCD	2807982	T	A	Cystic fibrosis	missense	129	Phe129Ile
IPCD	2807982	T	A	Cystic fibrosis	missense	129	Phe129Ile
IPCD	2807982	T	A	Cystic fibrosis	missense	129	Phe129Ile
IPCD	2807982	T	A	Cystic fibrosis	missense	129	Phe129Ile
IPCD	2807982	T	A	Cystic fibrosis	missense	129	Phe129Ile
IPCD	2807982	T	A	Cystic fibrosis	missense	129	Phe129Ile
IPCD	2807982	T	A	Cystic fibrosis	missense	129	Phe129Ile
IPCD	2807982	T	A	Cystic fibrosis	missense	129	Phe129Ile
IPCD	2807982	T	A	Cystic fibrosis	missense	129	Phe129Ile
IPCD	2807982	T	A	Cystic fibrosis	missense	129	Phe129Ile
IPCD	2807982	T	A	Cystic fibrosis	missense	129	Phe129Ile
IPCD	2807982	T	A	Cystic fibrosis	missense	129	Phe129Ile
IPCD	2807982	T	A	Cystic fibrosis	missense	129	Phe129Ile
IPCD	2807982	T	A	Cystic fibrosis	missense	129	Phe129Ile
IPCD	2807982	T	A	Cystic fibrosis	missense	129	Phe129Ile
IPCD	2807982	T	A	Environment	missense	129	Phe129Ile
IPCD	2807982	T	A	Cystic fibrosis	missense	129	Phe129Ile
IPCD	2807982	T	A	Cystic fibrosis	missense	129	Phe129Ile
IPCD	2807982	T	A	Cystic fibrosis	missense	129	Phe129Ile
IPCD	2807982	T	A	Environment	missense	129	Phe129Ile
IPCD	2807982	T	A	Cystic fibrosis	missense	129	Phe129Ile
IPCD	2807982	T	A	Cystic fibrosis	missense	129	Phe129Ile
IPCD	2807982	T	A	Cystic fibrosis	missense	129	Phe129Ile
IPCD	2807982	T	A	Cystic fibrosis	missense	129	Phe129Ile
IPCD	2807982	T	A	Environment	missense	129	Phe129Ile
IPCD	2807982	T	A	Environment	missense	129	Phe129Ile
IPCD	2807982	T	A	Environment	missense	129	Phe129Ile
IPCD	2807982	T	A	Environment	missense	129	Phe129Ile
IPCD	2807982	T	A	Environment	missense	129	Phe129Ile
IPCD	2807982	T	A	Environment	missense	129	Phe129Ile
IPCD	2807982	T	A	Environment	missense	129	Phe129Ile
IPCD	2807982	T	A	Environment	missense	129	Phe129Ile
IPCD	2807982	T	A	Other	missense	129	Phe129Ile
IPCD	2807982	T	A	Other	missense	129	Phe129Ile
IPCD	2807982	T	A	Other	missense	129	Phe129Ile
IPCD	2807982	T	A	Other	missense	129	Phe129Ile
IPCD	2807982	T	A	Other	missense	129	Phe129Ile
IPCD	2807982	T	A	Other	missense	129	Phe129Ile
IPCD	2807982	T	A	Environment	missense	129	Phe129Ile
IPCD	2807982	T	A	Other	missense	129	Phe129Ile
IPCD	2807982	T	A	Environment	missense	129	Phe129Ile
IPCD	2807982	T	A	Environment	missense	129	Phe129Ile
IPCD	2807982	T	A	Environment	missense	129	Phe129Ile
IPCD	2807982	T	A	Environment	missense	129	Phe129Ile
IPCD	2807982	T	A	Environment	missense	129	Phe129Ile
IPCD	2807982	T	A	Environment	missense	129	Phe129Ile
IPCD	2807982	T	A	Environment	missense	129	Phe129Ile
IPCD	2807982	T	A	Environment	missense	129	Phe129Ile
IPCD	2807982	T	A	Cystic fibrosis	missense	129	Phe129Ile
IPCD	2807982	T	A	Cystic fibrosis	missense	129	Phe129Ile
IPCD	2807982	T	A	Cystic fibrosis	missense	129	Phe129Ile
IPCD	2807982	T	A	Cystic fibrosis	missense	129	Phe129Ile
IPCD	2807982	T	A	Cystic fibrosis	missense	129	Phe129Ile
IPCD	2807982	T	A	Cystic fibrosis	missense	129	Phe129Ile
IPCD	2807982	T	A	Cystic fibrosis	missense	129	Phe129Ile
IPCD	2807982	T	A	Cystic fibrosis	missense	129	Phe129Ile
IPCD	2807982	T	A	Environment	missense	129	Phe129Ile
IPCD	2807982	T	A	Environment	missense	129	Phe129Ile
IPCD	2807982	T	A	Environment	missense	129	Phe129Ile
IPCD	2807982	T	A	Environment	missense	129	Phe129Ile
IPCD	2807982	T	A	Environment	missense	129	Phe129Ile
IPCD	2807982	T	A	Environment	missense	129	Phe129Ile
IPCD	2807982	T	A	Environment	missense	129	Phe129Ile
IPCD	2807982	T	A	Environment	missense	129	Phe129Ile
IPCD	2807982	T	A	Environment	missense	129	Phe129Ile
IPCD	2807982	T	A	Environment	missense	129	Phe129Ile
IPCD	2807982	T	A	Environment	missense	129	Phe129Ile
IPCD	2807982	T	A	Environment	missense	129	Phe129Ile
IPCD	2807982	T	A	Cystic fibrosis	missense	129	Phe129Ile
IPCD	2807982	T	A	Environment	missense	129	Phe129Ile
IPCD	2807982	T	A	Environment	missense	129	Phe129Ile
IPCD	2807982	T	A	Environment	missense	129	Phe129Ile
IPCD	2807982	T	A	Environment	missense	129	Phe129Ile
IPCD	2807982	T	A	Environment	missense	129	Phe129Ile
IPCD	2807982	T	A	Environment	missense	129	Phe129Ile
IPCD	2807982	T	A	Other	missense	129	Phe129Ile
IPCD	2807982	T	A	Other	missense	129	Phe129Ile
IPCD	2807982	T	A	Other	missense	129	Phe129Ile
IPCD	2807982	T	A	Other	missense	129	Phe129Ile
IPCD	2807982	T	A	Other	missense	129	Phe129Ile
IPCD	2807982	T	A	Other	missense	129	Phe129Ile
IPCD	2807982	T	A	Environment	missense	129	Phe129Ile
IPCD	2807982	T	A	Other	missense	129	Phe129Ile
IPCD	2807982	T	A	Environment	missense	129	Phe129Ile
IPCD	2807982	T	A	Environment	missense	129	Phe129Ile
IPCD	2807982	T	A	Environment	missense	129	Phe129Ile
IPCD	2807982	T	A	Environment	missense	129	Phe129Ile
IPCD	2807982	T	A	Environment	missense	129	Phe129Ile
IPCD	2807982	T	A	Environment	missense	129	Phe129Ile
IPCD	2807982	T	A	Cystic fibrosis	missense	129	Phe129Ile
IPCD	2807982	T	A	Cystic fibrosis	missense	129	Phe129Ile
IPCD	2807982	T	A	Cystic fibrosis	missense	129	Phe129Ile
IPCD	2807982	T	A	Cystic fibrosis	missense	129	Phe129Ile
IPCD	2807982	T	A	Cystic fibrosis	missense	129	Phe129Ile
IPCD	2807982	T	A	Cystic fibrosis	missense	129	Phe129Ile
IPCD	2807982	T	A	Other	missense	129	Phe129Ile
IPCD	2807982	T	A	UTI	missense	129	Phe129Ile
IPCD	2807982	T	A	Cystic fibrosis	missense	129	Phe129Ile
IPCD	2807982	T	A	Environment	missense	129	Phe129Ile
IPCD	2807982	T	A	Environment	missense	129	Phe129Ile
IPCD	2807982	T	A	Environment	missense	129	Phe129Ile
IPCD	2807982	T	A	Environment	missense	129	Phe129Ile
IPCD	2807982	T	A	Environment	missense	129	Phe129Ile
IPCD	2807982	T	A	Environment	missense	129	Phe129Ile
IPCD	2807982	T	A	Environment	missense	129	Phe129Ile
IPCD	2807982	T	A	Environment	missense	129	Phe129Ile
IPCD	2807982	T	A	Environment	missense	129	Phe129Ile
IPCD	2807982	T	A	Environment	missense	129	Phe129Ile
IPCD	2807982	T	A	Environment	missense	129	Phe129Ile
IPCD	2807982	T	A	Environment	missense	129	Phe129Ile
IPCD	2807982	T	A	Environment	missense	129	Phe129Ile
IPCD	2807982	T	A	Environment	missense	129	Phe129Ile
IPCD	2807982	T	A	Environment	missense	129	Phe129Ile
IPCD	2807982	T	A	Environment	missense	129	Phe129Ile
IPCD	2807982	T	A	Environment	missense	129	Phe129Ile
IPCD	2807982	T	A	Environment	missense	129	Phe129Ile
IPCD	2807982	T	A	Environment	missense	129	Phe129Ile
IPCD	2807982	T	A	Environment	missense	129	Phe129Ile
IPCD	2807982	T	A	Environment	missense	129	Phe129Ile
IPCD	2807982	T	A	Environment	missense	129	Phe129Ile
IPCD	2807982	T	A	Environment	missense	129	Phe129Ile
IPCD	2807982	T	A	Environment	missense	129	Phe129Ile
IPCD	2807982	T	A	Environment	missense	129	Phe129Ile
IPCD	2807982	T	A	Environment	missense	129	Phe129Ile
IPCD	2807982	T	A	Environment	missense	129	Phe129Ile
IPCD	2807982	T	A	Environment	missense	129	Phe129Ile
IPCD	2807982	T	A	Environment	missense	129	Phe129Ile
IPCD	2807982	T	A	Cystic fibrosis	missense	129	Phe129Ile
IPCD	2807982	T	A	Cystic fibrosis	missense	129	Phe129Ile
IPCD	2807982	T	A	Cystic fibrosis	missense	129	Phe129Ile
IPCD	2807982	T	A	Cystic fibrosis	missense	129	Phe129Ile
IPCD	2807982	T	A	Cystic fibrosis	missense	129	Phe129Ile
IPCD	2807982	T	A	Cystic fibrosis	missense	129	Phe129Ile
IPCD	2807982	T	A	Cystic fibrosis	missense	129	Phe129Ile
IPCD	2807982	T	A	Cystic fibrosis	missense	129	Phe129Ile
IPCD	2807982	T	A	Cystic fibrosis	missense	129	Phe129Ile
IPCD	2807982	T	A	Cystic fibrosis	missense	129	Phe129Ile
IPCD	2807982	T	A	Cystic fibrosis	missense	129	Phe129Ile
IPCD	2807982	T	A	Cystic fibrosis	missense	129	Phe129Ile
IPCD	2807982	T	A	Cystic fibrosis	missense	129	Phe129Ile
IPCD	2807982	T	A	Cystic fibrosis	missense	129	Phe129Ile
IPCD	2807982	T	A	Cystic fibrosis	missense	129	Phe129Ile
IPCD	2807982	T	A	Cystic fibrosis	missense	129	Phe129Ile
IPCD	2807982	T	A	Cystic fibrosis	missense	129	Phe129Ile
IPCD	2807982	T	A	Cystic fibrosis	missense	129	Phe129Ile
IPCD	2807982	T	A	Cystic fibrosis	missense	129	Phe129Ile
IPCD	2807982	T	A	Cystic fibrosis	missense	129	Phe129Ile
IPCD	2807982	T	A	Cystic fibrosis	missense	129	Phe129Ile
IPCD	2807982	T	A	Cystic fibrosis	missense	129	Phe129Ile
IPCD	2807982	T	A	Cystic fibrosis	missense	129	Phe129Ile
IPCD	2807982	T	A	Cystic fibrosis	missense	129	Phe129Ile
IPCD	2807982	T	A	Cystic fibrosis	missense	129	Phe129Ile
IPCD	2807982	T	A	Cystic fibrosis	missense	129	Phe129Ile
IPCD	2807982	T	A	Cystic fibrosis	missense	129	Phe129Ile
IPCD	2807982	T	A	Cystic fibrosis	missense	129	Phe129Ile
IPCD	2807982	T	A	Cystic fibrosis	missense	129	Phe129Ile
IPCD	2807982	T	A	Cystic fibrosis	missense	129	Phe129Ile
IPCD	2807982	T	A	Cystic fibrosis	missense	129	Phe129Ile
IPCD	2807982	T	A	Cystic fibrosis	missense	129	Phe129Ile
IPCD	2807982	T	A	Cystic fibrosis	missense	129	Phe129Ile
IPCD	2807982	T	A	Cystic fibrosis	missense	129	Phe129Ile
IPCD	2807982	T	A	Cystic fibrosis	missense	129	Phe129Ile
IPCD	2807982	T	A	Cystic fibrosis	missense	129	Phe129Ile
IPCD	2807982	T	A	Cystic fibrosis	missense	129	Phe129Ile
IPCD	2807982	T	A	Cystic fibrosis	missense	129	Phe129Ile
IPCD	2807982	T	A	Cystic fibrosis	missense	129	Phe129Ile
IPCD	2807982	T	A	Cystic fibrosis	missense	129	Phe129Ile
IPCD	2807982	T	A	Cystic fibrosis	missense	129	Phe129Ile
IPCD	2807982	T	A	Cystic fibrosis	missense	129	Phe129Ile
IPCD	2807982	T	A	Cystic fibrosis	missense	129	Phe129Ile
IPCD	2807982	T	A	Cystic fibrosis	missense	129	Phe129Ile
IPCD	2807982	T	A	Cystic fibrosis	missense	129	Phe129Ile
IPCD	2807982	T	A	Cystic fibrosis	missense	129	Phe129Ile
IPCD	2807982	T	A	Cystic fibrosis	missense	129	Phe129Ile
IPCD	2807982	T	A	Cystic fibrosis	missense	129	Phe129Ile
IPCD	2807982	T	A	Cystic fibrosis	missense	129	Phe129Ile
IPCD	2807982	T	A	Cystic fibrosis	missense	129	Phe129Ile
IPCD	2807982	T	A	Cystic fibrosis	missense	129	Phe129Ile
IPCD	2807982	T	A	Cystic fibrosis	missense	129	Phe129Ile
IPCD	2807982	T	A	Cystic fibrosis	missense	129	Phe129Ile
IPCD	2807982	T	A	Cystic fibrosis	missense	129	Phe129Ile
IPCD	2807982	T	A	Cystic fibrosis	missense	129	Phe129Ile
IPCD	2807982	T	A	Cystic fibrosis	missense	129	Phe129Ile
IPCD	2807982	T	A	Cystic fibrosis	missense	129	Phe129Ile
IPCD	2807982	T	A	Cystic fibrosis	missense	129	Phe129Ile
IPCD	2807982	T	A	Cystic fibrosis	missense	129	Phe129Ile
IPCD	2807982	T	A	Cystic fibrosis	missense	129	Phe129Ile
IPCD	2807982	T	A	Cystic fibrosis	missense	129	Phe129Ile
IPCD	2807982	T	A	Cystic fibrosis	missense	129	Phe129Ile
IPCD	2807982	T	A	Cystic fibrosis	missense	129	Phe129Ile
IPCD	2807982	T	A	Cystic fibrosis	missense	129	Phe129Ile
IPCD	2807982	T	A	Cystic fibrosis	missense	129	Phe129Ile
IPCD	2807982	T	A	Cystic fibrosis	missense	129	Phe129Ile
IPCD	2807982	T	A	Cystic fibrosis	missense	129	Phe129Ile
IPCD	2807982	T	A	Cystic fibrosis	missense	129	Phe129Ile
IPCD	2807982	T	A	Cystic fibrosis	missense	129	Phe129Ile
IPCD	2807982	T	A	Cystic fibrosis	missense	129	Phe129Ile
IPCD	2807982	T	A	Cystic fibrosis	missense	129	Phe129Ile
IPCD	2807982	T	A	Cystic fibrosis	missense	129	Phe129Ile
IPCD	2807982	T	A	Cystic fibrosis	missense	129	Phe129Ile
IPCD	2807982	T	A	Cystic fibrosis	missense	129	Phe129Ile
IPCD	2807982	T	A	Cystic fibrosis	missense	129	Phe129Ile
IPCD	2807982	T	A	Cystic fibrosis	missense	129	Phe129Ile
IPCD	2807982	T	A	Cystic fibrosis	missense	129	Phe129Ile
IPCD	2807982	T	A	Cystic fibrosis	missense	129	Phe129Ile
IPCD	2807982	T	A	Cystic fibrosis	missense	129	Phe129Ile
IPCD	2807982	T	A	Cystic fibrosis	missense	129	Phe129Ile
IPCD	2807982	T	A	Cystic fibrosis	missense	129	Phe129Ile
IPCD	2807982	T	A	Cystic fibrosis	missense	129	Phe129Ile
IPCD	2807982	T	A	Cystic fibrosis	missense	129	Phe129Ile
IPCD	2807982	T	A	Cystic fibrosis	missense	129	Phe129Ile
IPCD	2807982	T	A	Cystic fibrosis	missense	129	Phe129Ile
IPCD	2807982	T	A	Cystic fibrosis	missense	129	Phe129Ile
IPCD	2807982	T	A	Cystic fibrosis	missense	129	Phe129Ile
IPCD	2807982	T	A	Cystic fibrosis	missense	129	Phe129Ile
IPCD	2807982	T	A	Cystic fibrosis	missense	129	Phe129Ile
IPCD	2807982	T	A	Cystic fibrosis	missense	129	Phe129Ile
IPCD	2807982	T	A	Cystic fibrosis	missense	129	Phe129Ile
IPCD	2807982	T	A	Cystic fibrosis	missense	129	Phe129Ile
IPCD	2807982	T	A	Cystic fibrosis	missense	129	Phe129Ile
IPCD	2807982	T	A	Cystic fibrosis	missense	129	Phe129Ile
IPCD	2807982	T	A	Cystic fibrosis	missense	129	Phe129Ile
IPCD	2807982	T	A	Cystic fibrosis	missense	129	Phe129Ile
IPCD	2807982	T	A	Cystic fibrosis	missense	129	Phe129Ile
IPCD	2807982	T	A	Cystic fibrosis	missense	129	Phe129Ile
IPCD	2807982	T	A	Cystic fibrosis	missense	129	Phe129Ile
IPCD	2807982	T	A	Cystic fibrosis	missense	129	Phe129Ile
IPCD	2807982	T	A	Environment	missense	129	Phe129Ile
IPCD	2807982	T	A	Environment	missense	129	Phe129Ile
IPCD	2807982	T	A	Cystic fibrosis	missense	129	Phe129Ile
IPCD	2807982	T	A	Cystic fibrosis	missense	129	Phe129Ile
IPCD	2807982	T	A	Cystic fibrosis	missense	129	Phe129Ile
IPCD	2807982	T	A	Cystic fibrosis	missense	129	Phe129Ile
IPCD	2807982	T	A	Cystic fibrosis	missense	129	Phe129Ile
IPCD	2807982	T	A	Cystic fibrosis	missense	129	Phe129Ile
IPCD	2807982	T	A	Cystic fibrosis	missense	129	Phe129Ile
IPCD	2807982	T	A	Cystic fibrosis	missense	129	Phe129Ile
IPCD	2807982	T	A	Environment	missense	129	Phe129Ile
IPCD	2807982	T	A	Environment	missense	129	Phe129Ile
IPCD	2807982	T	A	Environment	missense	129	Phe129Ile
IPCD	2807982	T	A	Environment	missense	129	Phe129Ile
IPCD	2807982	T	A	Environment	missense	129	Phe129Ile
IPCD	2807982	T	A	Environment	missense	129	Phe129Ile
IPCD	2807982	T	A	Environment	missense	129	Phe129Ile
IPCD	2807982	T	A	Environment	missense	129	Phe129Ile
IPCD	2807982	T	A	Environment	missense	129	Phe129Ile
IPCD	2807982	T	A	Environment	missense	129	Phe129Ile
IPCD	2807982	T	A	Environment	missense	129	Phe129Ile
IPCD	2807982	T	A	Environment	missense	129	Phe129Ile
IPCD	2807982	T	A	Environment	missense	129	Phe129Ile
IPCD	2807982	T	A	Environment	missense	129	Phe129Ile
IPCD	2807982	T	A	Environment	missense	129	Phe129Ile
IPCD	2807982	T	A	Environment	missense	129	Phe129Ile
IPCD	2807982	T	A	Environment	missense	129	Phe129Ile
IPCD	2807982	T	A	Environment	missense	129	Phe129Ile
IPCD	2807982	T	A	Environment	missense	129	Phe129Ile
IPCD	2807982	T	A	Environment	missense	129	Phe129Ile
IPCD	2807982	T	A	Environment	missense	129	Phe129Ile
IPCD	2807982	T	A	Environment	missense	129	Phe129Ile
IPCD	2807982	T	A	Environment	missense	129	Phe129Ile
IPCD	2807982	T	A	Environment	missense	129	Phe129Ile
IPCD	2807982	T	A	Environment	missense	129	Phe129Ile
IPCD	2807982	T	A	Environment	missense	129	Phe129Ile
IPCD	2807982	T	A	Environment	missense	129	Phe129Ile
IPCD	2807982	T	A	Environment	missense	129	Phe129Ile
IPCD	2807982	T	A	Environment	missense	129	Phe129Ile
IPCD	2807982	T	A	Environment	missense	129	Phe129Ile
IPCD	2807982	T	A	Environment	missense	129	Phe129Ile
IPCD	2807982	T	A	Environment	missense	129	Phe129Ile
IPCD	2807982	T	A	Environment	missense	129	Phe129Ile
IPCD	2807982	T	A	Environment	missense	129	Phe129Ile
IPCD	2807982	T	A	Environment	missense	129	Phe129Ile
IPCD	2807982	T	A	Environment	missense	129	Phe129Ile
IPCD	2807982	T	A	Environment	missense	129	Phe129Ile
IPCD	2807982	T	A	Environment	missense	129	Phe129Ile
IPCD	2807982	T	A	Cystic fibrosis	missense	129	Phe129Ile
IPCD	2807982	T	A	Cystic fibrosis	missense	129	Phe129Ile
IPCD	2807982	T	A	Cystic fibrosis	missense	129	Phe129Ile
IPCD	2807982	T	A	Cystic fibrosis	missense	129	Phe129Ile
IPCD	2807982	T	A	Cystic fibrosis	missense	129	Phe129Ile
IPCD	2807982	T	A	Cystic fibrosis	missense	129	Phe129Ile
IPCD	2807982	T	A	Cystic fibrosis	missense	129	Phe129Ile
IPCD	2807982	T	A	Cystic fibrosis	missense	129	Phe129Ile
IPCD	2807982	T	A	Cystic fibrosis	missense	129	Phe129Ile
IPCD	2807982	T	A	Cystic fibrosis	missense	129	Phe129Ile
IPCD	2807982	T	A	Cystic fibrosis	missense	129	Phe129Ile
IPCD	2807982	T	A	Cystic fibrosis	missense	129	Phe129Ile
IPCD	2807982	T	A	Cystic fibrosis	missense	129	Phe129Ile
IPCD	2807982	T	A	Cystic fibrosis	missense	129	Phe129Ile
IPCD	2807982	T	A	Cystic fibrosis	missense	129	Phe129Ile
IPCD	2807982	T	A	Cystic fibrosis	missense	129	Phe129Ile
IPCD	2807982	T	A	Cystic fibrosis	missense	129	Phe129Ile
IPCD	2807982	T	A	Cystic fibrosis	missense	129	Phe129Ile
IPCD	2807982	T	A	Cystic fibrosis	missense	129	Phe129Ile
IPCD	2807982	T	A	Cystic fibrosis	missense	129	Phe129Ile
IPCD	2807982	T	A	Cystic fibrosis	missense	129	Phe129Ile
IPCD	2807982	T	A	Cystic fibrosis	missense	129	Phe129Ile
IPCD	2807982	T	A	Cystic fibrosis	missense	129	Phe129Ile
IPCD	2807982	T	A	Cystic fibrosis	missense	129	Phe129Ile
IPCD	2807982	T	A	Cystic fibrosis	missense	129	Phe129Ile
IPCD	2807982	T	A	Cystic fibrosis	missense	129	Phe129Ile
IPCD	2807982	T	A	Cystic fibrosis	missense	129	Phe129Ile
IPCD	2807982	T	A	Cystic fibrosis	missense	129	Phe129Ile
IPCD	2807982	T	A	Cystic fibrosis	missense	129	Phe129Ile
IPCD	2807982	T	A	Cystic fibrosis	missense	129	Phe129Ile
IPCD	2807982	T	A	Cystic fibrosis	missense	129	Phe129Ile
IPCD	2807982	T	A	Cystic fibrosis	missense	129	Phe129Ile
IPCD	2807982	T	A	Cystic fibrosis	missense	129	Phe129Ile
IPCD	2807982	T	A	Environment	missense	129	Phe129Ile
IPCD	2807982	T	A	Environment	missense	129	Phe129Ile
IPCD	2807982	T	A	Cystic fibrosis	missense	129	Phe129Ile
IPCD	2807982	T	A	Cystic fibrosis	missense	129	Phe129Ile
IPCD	2807982	T	A	Cystic fibrosis	missense	129	Phe129Ile
IPCD	2807982	T	A	Cystic fibrosis	missense	129	Phe129Ile
IPCD	2807982	T	A	Cystic fibrosis	missense	129	Phe129Ile
IPCD	2807982	T	A	Cystic fibrosis	missense	129	Phe129Ile
IPCD	2807982	T	A	Cystic fibrosis	missense	129	Phe129Ile
IPCD	2807982	T	A	Cystic fibrosis	missense	129	Phe129Ile
IPCD	2807982	T	A	Cystic fibrosis	missense	129	Phe129Ile
IPCD	2807982	T	A	Cystic fibrosis	missense	129	Phe129Ile
IPCD	2807982	T	A	Cystic fibrosis	missense	129	Phe129Ile
IPCD	2807982	T	A	Cystic fibrosis	missense	129	Phe129Ile
IPCD	2807982	T	A	Cystic fibrosis	missense	129	Phe129Ile
IPCD	2807982	T	A	Cystic fibrosis	missense	129	Phe129Ile
IPCD	2807982	T	A	Cystic fibrosis	missense	129	Phe129Ile
IPCD	2807982	T	A	Cystic fibrosis	missense	129	Phe129Ile
IPCD	2807982	T	A	Cystic fibrosis	missense	129	Phe129Ile
IPCD	2807982	T	A	Cystic fibrosis	missense	129	Phe129Ile
IPCD	2807982	T	A	Cystic fibrosis	missense	129	Phe129Ile
IPCD	2807982	T	A	Cystic fibrosis	missense	129	Phe129Ile
IPCD	2807982	T	A	Cystic fibrosis	missense	129	Phe129Ile
IPCD	2807982	T	A	Cystic fibrosis	missense	129	Phe129Ile
IPCD	2807982	T	A	Cystic fibrosis	missense	129	Phe129Ile
IPCD	2807982	T	A	Cystic fibrosis	missense	129	Phe129Ile
IPCD	2807982	T	A	Cystic fibrosis	missense	129	Phe129Ile
IPCD	2807982	T	A	Cystic fibrosis	missense	129	Phe129Ile
IPCD	2807982	T	A	Cystic fibrosis	missense	129	Phe129Ile
IPCD	2807982	T	A	Cystic fibrosis	missense	129	Phe129Ile
IPCD	2807982	T	A	Cystic fibrosis	missense	129	Phe129Ile
IPCD	2807982	T	A	Cystic fibrosis	missense	129	Phe129Ile
IPCD	2807982	T	A	Cystic fibrosis	missense	129	Phe129Ile
IPCD	2807982	T	A	Cystic fibrosis	missense	129	Phe129Ile
IPCD	2807982	T	A	Cystic fibrosis	missense	129	Phe129Ile
IPCD	2807982	T	A	Cystic fibrosis	missense	129	Phe129Ile
IPCD	2807982	T	A	Cystic fibrosis	missense	129	Phe129Ile
IPCD	2807982	T	A	Cystic fibrosis	missense	129	Phe129Ile
IPCD	2807982	T	A	Cystic fibrosis	missense	129	Phe129Ile
IPCD	2807982	T	A	Cystic fibrosis	missense	129	Phe129Ile
IPCD	2807982	T	A	Cystic fibrosis	missense	129	Phe129Ile
IPCD	2807982	T	A	Cystic fibrosis	missense	129	Phe129Ile
IPCD	2807982	T	A	Cystic fibrosis	missense	129	Phe129Ile
IPCD	2807982	T	A	Cystic fibrosis	missense	129	Phe129Ile
IPCD	2807982	T	A	Cystic fibrosis	missense	129	Phe129Ile
IPCD	2807982	T	A	Cystic fibrosis	missense	129	Phe129Ile
IPCD	2807982	T	A	Cystic fibrosis	missense	129	Phe129Ile
IPCD	2807982	T	A	Cystic fibrosis	missense	129	Phe129Ile
IPCD	2807982	T	A	Cystic fibrosis	missense	129	Phe129Ile
IPCD	2807982	T	A	Cystic fibrosis	missense	129	Phe129Ile
IPCD	2807982	T	A	Cystic fibrosis	missense	129	Phe129Ile
IPCD	2807982	T	A	Cystic fibrosis	missense	129	Phe129Ile
IPCD	2807982	T	A	Cystic fibrosis	missense	129	Phe129Ile
IPCD	2807982	T	A	Cystic fibrosis	missense	129	Phe129Ile
IPCD	2807982	T	A	Cystic fibrosis	missense	129	Phe129Ile
IPCD	2807982	T	A	Cystic fibrosis	missense	129	Phe129Ile
IPCD	2807982	T	A	Cystic fibrosis	missense	129	Phe129Ile
IPCD	2807982	T	A	Cystic fibrosis	missense	129	Phe129Ile
IPCD	2807982	T	A	Cystic fibrosis	missense	129	Phe129Ile
IPCD	2807982	T	A	Cystic fibrosis	missense	129	Phe129Ile
IPCD	2807982	T	A	Cystic fibrosis	missense	129	Phe129Ile
IPCD	2807982	T	A	Cystic fibrosis	missense	129	Phe129Ile
IPCD	2807982	T	A	Cystic fibrosis	missense	129	Phe129Ile
IPCD	2807982	T	A	Cystic fibrosis	missense	129	Phe129Ile
IPCD	2807982	T	A	Cystic fibrosis	missense	129	Phe129Ile
IPCD	2807982	T	A	Cystic fibrosis	missense	129	Phe129Ile
IPCD	2807982	T	A	Cystic fibrosis	missense	129	Phe129Ile
IPCD	2807982	T	A	Cystic fibrosis	missense	129	Phe129Ile
IPCD	2807982	T	A	Cystic fibrosis	missense	129	Phe129Ile
IPCD	2807982	T	A	Cystic fibrosis	missense	129	Phe129Ile
IPCD	2807982	T	A	Cystic fibrosis	missense	129	Phe129Ile
IPCD	2807982	T	A	Cystic fibrosis	missense	129	Phe129Ile
IPCD	2807982	T	A	Cystic fibrosis	missense	129	Phe129Ile
IPCD	2807982	T	A	Cystic fibrosis	missense	129	Phe129Ile
IPCD	2807982	T	A	Cystic fibrosis	missense	129	Phe129Ile
IPCD	2807982	T	A	Cystic fibrosis	missense	129	Phe129Ile
IPCD	2807982	T	A	Cystic fibrosis	missense	129	Phe129Ile
IPCD	2807982	T	A	Cystic fibrosis	missense	129	Phe129Ile
IPCD	2807982	T	A	Cystic fibrosis	missense	129	Phe129Ile
IPCD	2807982	T	A	Cystic fibrosis	missense	129	Phe129Ile
IPCD	2807982	T	A	Cystic fibrosis	missense	129	Phe129Ile
IPCD	2807982	T	A	Cystic fibrosis	missense	129	Phe129Ile
IPCD	2807982	T	A	Environment	missense	129	Phe129Ile
IPCD	2807982	T	A	Cystic fibrosis	missense	129	Phe129Ile
IPCD	2807982	T	A	Cystic fibrosis	missense	129	Phe129Ile
IPCD	2807982	T	A	Cystic fibrosis	missense	129	Phe129Ile
IPCD	2807982	T	A	Cystic fibrosis	missense	129	Phe129Ile
IPCD	2807982	T	A	Cystic fibrosis	missense	129	Phe129Ile
IPCD	2807982	T	A	Environment	missense	129	Phe129Ile
TeleCF	2807995	T	C	Cystic fibrosis	missense	133	Val133Ala
TeleCF	2807995	T	C	Cystic fibrosis	missense	133	Val133Ala
TeleCF	2808013	T	C	Cystic fibrosis	missense	139	Leu139Pro
TeleCF	2808031	T	C	Cystic fibrosis	missense	145	Leu145Pro
TeleCF	2808031	T	C	Cystic fibrosis	missense	145	Leu145Pro
TeleCF	2808031	T	C	Cystic fibrosis	missense	145	Leu145Pro
TeleCF	2808034	C	T	Cystic fibrosis	missense	146	Ala146Val
TeleCF	2808034	C	T	Cystic fibrosis	missense	146	Ala146Val
TeleCF	2808034	C	T	Cystic fibrosis	missense	146	Ala146Val
TeleCF	2808034	C	T	Cystic fibrosis	missense	146	Ala146Val
TeleCF	2808037	C	T	Cystic fibrosis	missense	147	Ser147Leu
TeleCF	2808037	C	T	Cystic fibrosis	missense	147	Ser147Leu
TeleCF	2808037	C	T	Cystic fibrosis	missense	147	Ser147Leu
TeleCF	2808037	C	T	Cystic fibrosis	missense	147	Ser147Leu
TeleCF	2808037	C	T	Cystic fibrosis	missense	147	Ser147Leu
TeleCF	2808036	T	C	Cystic fibrosis	missense	147	Ser147Leu
IPCD	2808036	T	C	Cystic fibrosis	missense	147	Ser147Pro
IPCD	2808036	T	C	Cystic fibrosis	missense	147	Ser147Pro
IPCD	2808037	CGGGGGA	CGGGGGGA	Other	frameshift	149	frameshift_variant c.574dupG p.Glu149fs
TeleCF	2808042	G	A	Cystic fibrosis	missense	149	Glu149Lys
TeleCF	2808042	G	A	Cystic fibrosis	missense	149	Glu149Lys
TeleCF	2808042	G	A	Cystic fibrosis	missense	149	Glu149Lys
TeleCF	2808042	G	A	Cystic fibrosis	missense	149	Glu149Lys
TeleCF	2808042	G	A	Cystic fibrosis	missense	149	Glu149Lys
TeleCF	2808042	G	A	Cystic fibrosis	missense	149	Glu149Lys
TeleCF	2808042	G	A	Cystic fibrosis	missense	149	Glu149Lys
TeleCF	2808042	G	A	Cystic fibrosis	missense	149	Glu149Lys
TeleCF	2808042	G	A	Cystic fibrosis	missense	149	Glu149Lys
TeleCF	2808042	G	A	Cystic fibrosis	missense	149	Glu149Lys
TeleCF	2808042	G	A	Cystic fibrosis	missense	149	Glu149Lys
TeleCF	2808042	G	A	Cystic fibrosis	missense	149	Glu149Lys
TeleCF	2808042	G	A	Cystic fibrosis	missense	149	Glu149Lys
TeleCF	2808042	G	A	Cystic fibrosis	missense	149	Glu149Lys
TeleCF	2808042	G	A	Cystic fibrosis	missense	149	Glu149Lys
TeleCF	2808042	G	A	Cystic fibrosis	missense	149	Glu149Lys
TeleCF	2808042	G	A	Cystic fibrosis	missense	149	Glu149Lys
TeleCF	2808042	G	A	Cystic fibrosis	missense	149	Glu149Lys
TeleCF	2808042	G	A	Cystic fibrosis	missense	149	Glu149Lys
TeleCF	2808042	G	A	Cystic fibrosis	missense	149	Glu149Lys
TeleCF	2808042	G	A	Cystic fibrosis	missense	149	Glu149Lys
TeleCF	2808042	G	A	Cystic fibrosis	missense	149	Glu149Lys
TeleCF	2808042	G	A	Cystic fibrosis	missense	149	Glu149Lys
TeleCF	2808042	G	A	Cystic fibrosis	missense	149	Glu149Lys
TeleCF	2808042	G	A	Cystic fibrosis	missense	149	Glu149Lys
TeleCF	2808042	G	A	Cystic fibrosis	missense	149	Glu149Lys
TeleCF	2808042	G	A	Cystic fibrosis	missense	149	Glu149Lys
TeleCF	2808042	G	A	Cystic fibrosis	missense	149	Glu149Lys
TeleCF	2808042	G	A	Cystic fibrosis	missense	149	Glu149Lys
TeleCF	2808042	G	A	Cystic fibrosis	missense	149	Glu149Lys
TeleCF	2808042	G	A	Cystic fibrosis	missense	149	Glu149Lys
TeleCF	2808042	G	A	Cystic fibrosis	missense	149	Glu149Lys
TeleCF	2808042	G	A	Cystic fibrosis	missense	149	Glu149Lys
TeleCF	2808042	G	A	Cystic fibrosis	missense	149	Glu149Lys
TeleCF	2808042	G	A	Cystic fibrosis	missense	149	Glu149Lys
TeleCF	2808042	G	A	Cystic fibrosis	missense	149	Glu149Lys
TeleCF	2808042	G	A	Cystic fibrosis	missense	149	Glu149Lys
TeleCF	2808042	G	A	Cystic fibrosis	missense	149	Glu149Lys
TeleCF	2808042	G	A	Cystic fibrosis	missense	149	Glu149Lys
TeleCF	2808042	G	A	Cystic fibrosis	missense	149	Glu149Lys
TeleCF	2808042	G	A	Cystic fibrosis	missense	149	Glu149Lys
TeleCF	2808042	G	A	Cystic fibrosis	missense	149	Glu149Lys
TeleCF	2808042	G	A	Cystic fibrosis	missense	149	Glu149Lys
TeleCF	2808042	G	A	Cystic fibrosis	missense	149	Glu149Lys
TeleCF	2808042	G	A	Cystic fibrosis	missense	149	Glu149Lys
TeleCF	2808042	G	A	Cystic fibrosis	missense	149	Glu149Lys
TeleCF	2808042	G	A	Cystic fibrosis	missense	149	Glu149Lys
TeleCF	2808042	G	A	Cystic fibrosis	missense	149	Glu149Lys
TeleCF	2808046	T	A	Cystic fibrosis	missense	150	Ile150Asn
TeleCF	2808046	T	A	Cystic fibrosis	missense	150	Ile150Asn
TeleCF	2808046	T	A	Cystic fibrosis	missense	150	Ile150Asn
TeleCF	2808046	T	A	Cystic fibrosis	missense	150	Ile150Asn
TeleCF	2808046	T	A	Cystic fibrosis	missense	150	Ile150Asn
IPCD	2808057	G	A	Cystic fibrosis	missense	154	Val154Ile
TeleCF	2808061	G	A	Cystic fibrosis	missense	155	Ser155Asn
TeleCF	2808061	G	A	Cystic fibrosis	missense	155	Ser155Asn
TeleCF	2808061	G	A	Cystic fibrosis	missense	155	Ser155Asn
TeleCF	2808081	G	A	Cystic fibrosis	missense	162	Ala162Thr
TeleCF	2808081	G	A	Cystic fibrosis	missense	162	Ala162Thr
TeleCF	2808081	G	A	Cystic fibrosis	missense	162	Ala162Thr
IPCD	2808093	C	A	Other	missense	166	Arg166Ser
IPCD	2808093	C	A	Other	missense	166	Arg166Ser
IPCD	2808093	C	A	Wound	missense	166	Arg166Ser
TeleCF	2808106	G	A	Cystic fibrosis	missense	170	Arg170His
TeleCF	2808106	G	A	Cystic fibrosis	missense	170	Arg170His
TeleCF	2808106	G	A	Cystic fibrosis	missense	170	Arg170His
TeleCF	2808106	G	A	Cystic fibrosis	missense	170	Arg170His
TeleCF	2808106	G	A	Cystic fibrosis	missense	170	Arg170His
TeleCF	2808106	G	A	Cystic fibrosis	missense	170	Arg170His
TeleCF	2808106	G	A	Cystic fibrosis	missense	170	Arg170His
TeleCF	2808106	G	A	Cystic fibrosis	missense	170	Arg170His
TeleCF	2808106	G	A	Cystic fibrosis	missense	170	Arg170His
TeleCF	2808106	G	A	Cystic fibrosis	missense	170	Arg170His
TeleCF	2808106	G	A	Cystic fibrosis	missense	170	Arg170His
TeleCF	2808106	G	A	Cystic fibrosis	missense	170	Arg170His
TeleCF	2808106	G	A	Cystic fibrosis	missense	170	Arg170His
TeleCF	2808106	G	A	Cystic fibrosis	missense	170	Arg170His
TeleCF	2808106	G	A	Cystic fibrosis	missense	170	Arg170His
TeleCF	2808106	G	A	Cystic fibrosis	missense	170	Arg170His
TeleCF	2808106	G	A	Cystic fibrosis	missense	170	Arg170His
TeleCF	2808106	G	A	Cystic fibrosis	missense	170	Arg170His
IPCD	2808106	G	A	Cystic fibrosis	missense	170	Arg170His
TeleCF	2808132	G	A	Cystic fibrosis	missense	179	Ala179Thr
TeleCF	2808132	G	A	Cystic fibrosis	missense	179	Ala179Thr
TeleCF	2808132	G	A	Cystic fibrosis	missense	179	Ala179Thr
IPCD	2808125	CCTCCGCGCCGAC	CC	Ear infection	frameshift	180	frameshift_variant c.667_677delGACTCCGCGCC p.Asp180fs
IPCD	2808125	CCTCCGCGCCGAC	CC	Other	frameshift	180	frameshift_variant c.667_677delGACTCCGCGCC p.Asp180fs
IPCD	2808135	G	A	Cystic fibrosis	missense	180	Asp180Asn
IPCD	2808135	G	A	Cystic fibrosis	missense	180	Asp180Asn
TeleCF	2808154	T	C	Cystic fibrosis	missense	186	Leu186Pro
TeleCF	2808154	T	C	Cystic fibrosis	missense	186	Leu186Pro
TeleCF	2808156	A	C	Cystic fibrosis	missense	187	Thr187Pro
TeleCF	2808156	A	C	Cystic fibrosis	missense	187	Thr187Pro
TeleCF	2808156	A	C	Cystic fibrosis	missense	187	Thr187Pro
TeleCF	2808156	A	C	Cystic fibrosis	missense	187	Thr187Pro
TeleCF	2808156	A	C	Cystic fibrosis	missense	187	Thr187Pro
TeleCF	2808156	A	C	Cystic fibrosis	missense	187	Thr187Pro
TeleCF	2808156	A	C	Cystic fibrosis	missense	187	Thr187Pro
TeleCF	2808156	A	C	Cystic fibrosis	missense	187	Thr187Pro
TeleCF	2808156	A	C	Cystic fibrosis	missense	187	Thr187Pro
TeleCF	2808156	A	C	Cystic fibrosis	missense	187	Thr187Pro
TeleCF	2808156	A	C	Cystic fibrosis	missense	187	Thr187Pro
TeleCF	2808156	A	C	Cystic fibrosis	missense	187	Thr187Pro
TeleCF	2808156	A	C	Cystic fibrosis	missense	187	Thr187Pro
TeleCF	2808156	A	C	Cystic fibrosis	missense	187	Thr187Pro
TeleCF	2808156	A	C	Cystic fibrosis	missense	187	Thr187Pro
TeleCF	2808156	A	C	Cystic fibrosis	missense	187	Thr187Pro
TeleCF	2808156	A	C	Cystic fibrosis	missense	187	Thr187Pro
TeleCF	2808156	A	C	Cystic fibrosis	missense	187	Thr187Pro
TeleCF	2808156	A	C	Cystic fibrosis	missense	187	Thr187Pro
TeleCF	2808156	A	C	Cystic fibrosis	missense	187	Thr187Pro
TeleCF	2808156	A	C	Cystic fibrosis	missense	187	Thr187Pro
TeleCF	2808156	A	C	Cystic fibrosis	missense	187	Thr187Pro
TeleCF	2808156	A	C	Cystic fibrosis	missense	187	Thr187Pro
TeleCF	2808156	A	C	Cystic fibrosis	missense	187	Thr187Pro
TeleCF	2808156	A	C	Cystic fibrosis	missense	187	Thr187Pro
TeleCF	2808156	A	C	Cystic fibrosis	missense	187	Thr187Pro
TeleCF	2808156	A	C	Cystic fibrosis	missense	187	Thr187Pro
TeleCF	2808156	A	C	Cystic fibrosis	missense	187	Thr187Pro
TeleCF	2808156	A	C	Cystic fibrosis	missense	187	Thr187Pro
TeleCF	2808156	A	C	Cystic fibrosis	missense	187	Thr187Pro
TeleCF	2808156	A	C	Cystic fibrosis	missense	187	Thr187Pro
TeleCF	2808156	A	C	Cystic fibrosis	missense	187	Thr187Pro
TeleCF	2808156	A	C	Cystic fibrosis	missense	187	Thr187Pro
TeleCF	2808156	A	C	Cystic fibrosis	missense	187	Thr187Pro
IPCD	2808168	T	C	Cystic fibrosis	missense	191	Tyr191His
TeleCF	2808178	G	A	Cystic fibrosis	missense	194	Arg194Gln
TeleCF	2808178	G	A	Cystic fibrosis	missense	194	Arg194Gln
TeleCF	2808178	G	A	Cystic fibrosis	missense	194	Arg194Gln
TeleCF	2808178	G	A	Cystic fibrosis	missense	194	Arg194Gln
IPCD	2808178	G	A	Cystic fibrosis	missense	194	Arg194Gln
TeleCF	2808184	A	G	Cystic fibrosis	missense	196	His196Arg
TeleCF	2808184	A	G	Cystic fibrosis	missense	196	His196Arg
TeleCF	2808184	A	G	Cystic fibrosis	missense	196	His196Arg
TeleCF	2808184	A	G	Cystic fibrosis	missense	196	His196Arg
TeleCF	2808184	A	G	Cystic fibrosis	missense	196	His196Arg
TeleCF	2808184	A	G	Cystic fibrosis	missense	196	His196Arg
TeleCF	2808184	A	G	Cystic fibrosis	missense	196	His196Arg
IPCD	2808184	A	G	Other	missense	196	His196Arg
IPCD	2808184	A	G	Cystic fibrosis	missense	196	His196Arg
TeleCF	2808190	T	C	Cystic fibrosis	missense	198	Leu198Pro
TeleCF	2808190	T	C	Cystic fibrosis	missense	198	Leu198Pro
TeleCF	2808193	T	C	Cystic fibrosis	missense	199	Val199Ala
TeleCF	2808193	T	C	Cystic fibrosis	missense	199	Val199Ala
TeleCF	2808193	T	C	Cystic fibrosis	missense	199	Val199Ala
TeleCF	2808193	T	C	Cystic fibrosis	missense	199	Val199Ala
TeleCF	2808193	T	C	Cystic fibrosis	missense	199	Val199Ala
TeleCF	2808193	T	C	Cystic fibrosis	missense	199	Val199Ala
TeleCF	2808193	T	C	Cystic fibrosis	missense	199	Val199Ala
TeleCF	2808193	T	C	Cystic fibrosis	missense	199	Val199Ala
TeleCF	2808193	T	C	Cystic fibrosis	missense	199	Val199Ala
TeleCF	2808193	T	C	Cystic fibrosis	missense	199	Val199Ala
TeleCF	2808193	T	C	Cystic fibrosis	missense	199	Val199Ala
TeleCF	2808193	T	C	Cystic fibrosis	missense	199	Val199Ala
TeleCF	2808193	T	C	Cystic fibrosis	missense	199	Val199Ala
TeleCF	2808193	T	C	Cystic fibrosis	missense	199	Val199Ala
TeleCF	2808193	T	C	Cystic fibrosis	missense	199	Val199Ala
TeleCF	2808193	T	C	Cystic fibrosis	missense	199	Val199Ala
TeleCF	2808193	T	C	Cystic fibrosis	missense	199	Val199Ala
TeleCF	2808193	T	C	Cystic fibrosis	missense	199	Val199Ala
TeleCF	2808193	T	C	Cystic fibrosis	missense	199	Val199Ala
TeleCF	2808193	T	C	Cystic fibrosis	missense	199	Val199Ala
TeleCF	2808193	T	C	Cystic fibrosis	missense	199	Val199Ala
TeleCF	2808193	T	C	Cystic fibrosis	missense	199	Val199Ala
TeleCF	2808193	T	C	Cystic fibrosis	missense	199	Val199Ala
TeleCF	2808193	T	C	Cystic fibrosis	missense	199	Val199Ala
TeleCF	2808193	T	C	Cystic fibrosis	missense	199	Val199Ala
TeleCF	2808193	T	C	Cystic fibrosis	missense	199	Val199Ala
TeleCF	2808193	T	C	Cystic fibrosis	missense	199	Val199Ala
TeleCF	2808193	T	C	Cystic fibrosis	missense	199	Val199Ala
TeleCF	2808193	T	C	Cystic fibrosis	missense	199	Val199Ala
TeleCF	2808193	T	C	Cystic fibrosis	missense	199	Val199Ala
TeleCF	2808193	T	C	Cystic fibrosis	missense	199	Val199Ala
TeleCF	2808193	T	C	Cystic fibrosis	missense	199	Val199Ala
TeleCF	2808193	T	C	Cystic fibrosis	missense	199	Val199Ala
TeleCF	2808193	T	C	Cystic fibrosis	missense	199	Val199Ala
TeleCF	2808193	T	C	Cystic fibrosis	missense	199	Val199Ala
TeleCF	2808193	T	C	Cystic fibrosis	missense	199	Val199Ala
TeleCF	2808193	T	C	Cystic fibrosis	missense	199	Val199Ala
TeleCF	2808193	T	C	Cystic fibrosis	missense	199	Val199Ala
TeleCF	2808193	T	C	Cystic fibrosis	missense	199	Val199Ala
TeleCF	2808193	T	C	Cystic fibrosis	missense	199	Val199Ala
TeleCF	2808193	T	C	Cystic fibrosis	missense	199	Val199Ala
TeleCF	2808193	T	C	Cystic fibrosis	missense	199	Val199Ala
TeleCF	2808193	T	C	Cystic fibrosis	missense	199	Val199Ala
TeleCF	2808193	T	C	Cystic fibrosis	missense	199	Val199Ala
TeleCF	2808193	T	C	Cystic fibrosis	missense	199	Val199Ala
TeleCF	2808193	T	C	Cystic fibrosis	missense	199	Val199Ala
TeleCF	2808193	T	C	Cystic fibrosis	missense	199	Val199Ala
TeleCF	2808193	T	C	Cystic fibrosis	missense	199	Val199Ala
TeleCF	2808193	T	C	Cystic fibrosis	missense	199	Val199Ala
TeleCF	2808193	T	C	Cystic fibrosis	missense	199	Val199Ala
TeleCF	2808193	T	C	Cystic fibrosis	missense	199	Val199Ala
TeleCF	2808193	T	C	Cystic fibrosis	missense	199	Val199Ala
TeleCF	2808193	T	C	Cystic fibrosis	missense	199	Val199Ala
TeleCF	2808193	T	C	Cystic fibrosis	missense	199	Val199Ala
TeleCF	2808193	T	C	Cystic fibrosis	missense	199	Val199Ala
TeleCF	2808193	T	C	Cystic fibrosis	missense	199	Val199Ala
TeleCF	2808193	T	C	Cystic fibrosis	missense	199	Val199Ala
TeleCF	2808193	T	C	Cystic fibrosis	missense	199	Val199Ala
TeleCF	2808193	T	C	Cystic fibrosis	missense	199	Val199Ala
TeleCF	2808193	T	C	Cystic fibrosis	missense	199	Val199Ala
TeleCF	2808193	T	C	Cystic fibrosis	missense	199	Val199Ala
TeleCF	2808193	T	C	Cystic fibrosis	missense	199	Val199Ala
TeleCF	2808193	T	C	Cystic fibrosis	missense	199	Val199Ala
TeleCF	2808193	T	C	Cystic fibrosis	missense	199	Val199Ala
TeleCF	2808193	T	C	Cystic fibrosis	missense	199	Val199Ala
TeleCF	2808193	T	C	Cystic fibrosis	missense	199	Val199Ala
TeleCF	2808193	T	C	Cystic fibrosis	missense	199	Val199Ala
TeleCF	2808193	T	C	Cystic fibrosis	missense	199	Val199Ala
TeleCF	2808193	T	C	Cystic fibrosis	missense	199	Val199Ala
TeleCF	2808193	T	C	Cystic fibrosis	missense	199	Val199Ala
TeleCF	2808193	T	C	Cystic fibrosis	missense	199	Val199Ala
TeleCF	2808193	T	C	Cystic fibrosis	missense	199	Val199Ala
TeleCF	2808193	T	C	Cystic fibrosis	missense	199	Val199Ala
TeleCF	2808193	T	C	Cystic fibrosis	missense	199	Val199Ala
TeleCF	2808193	T	C	Cystic fibrosis	missense	199	Val199Ala
TeleCF	2808193	T	C	Cystic fibrosis	missense	199	Val199Ala
TeleCF	2808193	T	C	Cystic fibrosis	missense	199	Val199Ala
TeleCF	2808193	T	C	Cystic fibrosis	missense	199	Val199Ala
TeleCF	2808193	T	C	Cystic fibrosis	missense	199	Val199Ala
TeleCF	2808193	T	C	Cystic fibrosis	missense	199	Val199Ala
TeleCF	2808193	T	C	Cystic fibrosis	missense	199	Val199Ala
TeleCF	2808193	T	C	Cystic fibrosis	missense	199	Val199Ala
TeleCF	2808193	T	C	Cystic fibrosis	missense	199	Val199Ala
TeleCF	2808193	T	C	Cystic fibrosis	missense	199	Val199Ala
TeleCF	2808193	T	C	Cystic fibrosis	missense	199	Val199Ala
TeleCF	2808193	T	C	Cystic fibrosis	missense	199	Val199Ala
TeleCF	2808193	T	C	Cystic fibrosis	missense	199	Val199Ala
TeleCF	2808193	T	C	Cystic fibrosis	missense	199	Val199Ala
TeleCF	2808193	T	C	Cystic fibrosis	missense	199	Val199Ala
TeleCF	2808193	T	C	Cystic fibrosis	missense	199	Val199Ala
TeleCF	2808193	T	C	Cystic fibrosis	missense	199	Val199Ala
TeleCF	2808193	T	C	Cystic fibrosis	missense	199	Val199Ala
TeleCF	2808193	T	C	Cystic fibrosis	missense	199	Val199Ala
TeleCF	2808193	T	C	Cystic fibrosis	missense	199	Val199Ala
TeleCF	2808193	T	C	Cystic fibrosis	missense	199	Val199Ala
TeleCF	2808193	T	C	Cystic fibrosis	missense	199	Val199Ala
TeleCF	2808193	T	C	Cystic fibrosis	missense	199	Val199Ala
TeleCF	2808193	T	C	Cystic fibrosis	missense	199	Val199Ala
TeleCF	2808193	T	C	Cystic fibrosis	missense	199	Val199Ala
TeleCF	2808193	T	C	Cystic fibrosis	missense	199	Val199Ala
TeleCF	2808193	T	C	Cystic fibrosis	missense	199	Val199Ala
TeleCF	2808193	T	C	Cystic fibrosis	missense	199	Val199Ala
TeleCF	2808193	T	C	Cystic fibrosis	missense	199	Val199Ala
TeleCF	2808193	T	C	Cystic fibrosis	missense	199	Val199Ala
TeleCF	2808193	T	C	Cystic fibrosis	missense	199	Val199Ala
TeleCF	2808193	T	C	Cystic fibrosis	missense	199	Val199Ala
TeleCF	2808193	T	C	Cystic fibrosis	missense	199	Val199Ala
TeleCF	2808193	T	C	Cystic fibrosis	missense	199	Val199Ala
TeleCF	2808193	T	C	Cystic fibrosis	missense	199	Val199Ala
TeleCF	2808193	T	C	Cystic fibrosis	missense	199	Val199Ala
TeleCF	2808193	T	C	Cystic fibrosis	missense	199	Val199Ala
TeleCF	2808193	T	C	Cystic fibrosis	missense	199	Val199Ala
TeleCF	2808193	T	C	Cystic fibrosis	missense	199	Val199Ala
TeleCF	2808193	T	C	Cystic fibrosis	missense	199	Val199Ala
TeleCF	2808193	T	C	Cystic fibrosis	missense	199	Val199Ala
TeleCF	2808193	T	C	Cystic fibrosis	missense	199	Val199Ala
TeleCF	2808193	T	C	Cystic fibrosis	missense	199	Val199Ala
TeleCF	2808193	T	C	Cystic fibrosis	missense	199	Val199Ala
TeleCF	2808193	T	C	Cystic fibrosis	missense	199	Val199Ala
IPCD	2808192	G	A	Clinical non CF	missense	199	Val199Met
TeleCF	2808196	C	T	Cystic fibrosis	missense	200	Ser200Phe
TeleCF	2808196	C	T	Cystic fibrosis	missense	200	Ser200Phe
TeleCF	2808195	T	C	Cystic fibrosis	missense	200	Ser200Phe
TeleCF	2808217	G	A	Cystic fibrosis	missense	207	Gly207Asp
IPCD	2808217	G	A	Cystic fibrosis	missense	207	Gly207Asp
IPCD	2808225	G	A	Other	missense	210	Asp210Asn
IPCD	2808225	G	A	Cystic fibrosis	missense	210	Asp210Asn
IPCD	2808225	G	A	Cystic fibrosis	missense	210	Asp210Asn
IPCD	2808225	G	A	Cystic fibrosis	missense	210	Asp210Asn
IPCD	2808225	G	A	Cystic fibrosis	missense	210	Asp210Asn
IPCD	2808225	G	A	Cystic fibrosis	missense	210	Asp210Asn
IPCD	2808225	G	A	Cystic fibrosis	missense	210	Asp210Asn
IPCD	2808225	G	T	Cystic fibrosis	missense	210	Asp210Tyr
IPCD	2808225	G	T	Cystic fibrosis	missense	210	Asp210Tyr
IPCD	2808225	G	T	Cystic fibrosis	missense	210	Asp210Tyr
TeleCF	2808262	T	C	Cystic fibrosis	missense	222	Val222Ala
TeleCF	2808262	T	C	Cystic fibrosis	missense	222	Val222Ala
TeleCF	2808270	G	A	Cystic fibrosis	missense	225	Ala225Thr
[truncated: 369 more rows]
